# Supplementary material for: Discovery, structural characteristics and evolutionary analyses of functional domains in Acinetobacter baumannii phage tail fiber/spike proteins
Source: BMC Microbiol. 2025 Feb 12;25:73. doi: 10.1186/s12866-025-03790-2 (PMC11823257; doi:10.1186/s12866-025-03790-2)
Supplement: Supplementary file 8 — Supplementary Material 8: Phage genome sequences. [file 12866_2025_3790_MOESM8_ESM.fasta]

>5W
TAAGGCCAGACAAGAGCAACAGATGCGTGATTGGTTTGGTTTTGTACCTACTTATTTAATAACTGTCGACGCTTCTTTCT
GTGAGCGTGCAAACGATACAGAGTTCTGTTACTTACTTGAACATGAGCTTTACCACATTGGAGTGATGAGAGACGAGGAC
GGAGAAATTGTTTATAGCGATAGTTCTGGTCTTCCTAAGCACTATCTTGCTGGTCATGACGTTGAAGAGTTTATTGGCGT
AGTTAAACGTTATGGACCAAGCAAAAATGTTAAGCGACTTATTGAAGTCGCAAAAAATCCGCCGTTTGTTTCGAATCTTG
ATATTTCAAAATGCTGCGGCAACTGTGTAATCAATTGAGCCTAATGGCTCTTTTTTTTGGCTATTTAGGTTGACGTAGGT
TGACAGGATTGAGGATATGGCGGCTCTAAAAAAAGAGGTAAAACTCTTTATAGTTCGCTCACTTGCCGTATTTAATACAC
CCACAGAAACTGCTGAACTCGTCAACCAAGAATACGGGATAAAAGTTACTAAACAGCAGTGTGAGAAATACGACCCAACC
AAACGGGCAGGCGAGAACCTGAGCGAAGAATTAAGAAAAGATTTTGAAAAGACTCGCGAAATGTTTTTGGGTAAACCGGA
AGCAATCCCCATTGCAAATTTAGCGGTACGTTTACAGCGTTACGAAAGCCAATATCAAAAGCACAGTAGAAACCGTGTAG
CAGCTCTAAGCATTCTTAAGCAAGCTGCTGAGGACATAGGCGGCAAGTACACGAATAAGACTGAAATTACAGGCGCTGGT
GGTGGTCCATTACAAAGCGAAAATATTACCTATGTGACTGCTACCGATGAGCAGGTAAGGCAGGCGATAGATGAACTCGA
GAACGAATATTGATCCTGTTAAAACCAAAGCTAAACGGATTAAGTGTGAGAAAGAACATTTATTTTTCACACGTGCTTTT
TTCTTGCCACGTATGGGCTTTAAGTTTTCGGTAAATTGGCATCATGAATATATTGCCGACAAGATTGACGAGGTAATTGC
TGGAAAGGTTAAGAACTTAGTTATTAACGTTCCACCCGGAAGCGGTAAGACCGAGTTACTCACAAATCTTATTGCCCGTG
GCATAGCACGTAACGCTCGTTCCCGCTTCTTGTATTTGTCTTTCTCGCAATCACTTGTAGAGGATGTATCAGCAACAGCA
AGAAATATTGTTAAGTCGGAAGACTTTCAGAGTTTATGGCCTGTAAAGATTTCTACCAGTACAGATGCTAAGTCGAGCTG
GAAAACAACAGTTGATGGATATGATGCTGGTCATGTTTATTCTGCCTCTATGGGCGGGCAGGTCACAGGTCGCCGTGCCG
GTACATTAGCCAATGAAGGTTTTACCGGAGCAATTATTCTTGACGACCCATTAAAGCCTGAGGATGCATTTAGCCAGACA
GCAAGACGCAAAGCTAACCGTAAGATTCTAAACACGGTCAACTCACGTAAAGCTAAATCTGATACCCCAATTATTCTGAT
CATGCAGCGTTTGCACGTTGAGGATCCAACTAACTTTGTGATGACGGGTAATGTACCTGGTAAATGGGAACAGATCAGTA
TTCCCGCGCTTATCGATGATGAGTACATCAGTAAGTTACCTGAAAAAATACAAAGCAAAATTCCACGTGATGTTGAGCGA
GATGCGAAAGGCCGTCAAAGCTATTGGCCATTAAAAGAATCATTGCAATCGCTTTTGCAACTCGAACAAGGCGGACAGGA
TAAAGACGGCGCCACAGTGTCACGCTACACCTTTGCAAGCCAATACCAACAGGCGCCTAAAAAGCTCGGTGGTGACCTTG
TTAAGGCTGAATGGTTTGGCCGTTATGTTGAATTACCTGTTCTTAAATGGCGTGCGATTTGGGCAGATACGGCGCAAAAG
ACAAAAGAACATAACGACTTCTCAGTGTTCTTATGTGCTGGTCTTGGCTATGACAATAACCTTTACATCATTGACGTGAA
GCGTGGCAAATGGGAAGCACCAGAGCTATTGAAGGAGGCTAAAGCCTTTATCAATAAGCATAAGGATAGCAACACAAAGA
TTGGCAAGCTTCGTTATATGGCCGTAGAAGATAAAGCGAGTGGTACCGGATTAATTCAGTCCATTTCTAAACAGACCACA
TTACCAATACGTGCGATTCAGCGAAGTACTGACAAGCTATCAAGGACTATGGATGTCATTCTTTATGTTGAAGAGCGCCG
TGTCTGGCTACCAGTTAATGCACCGTGGCTTTTGAACTACATTGAAGAAATTGAAGGCCTTACTGCTGATTGGTCACATG
ACCATGACGACCAGTGGGACCCGACCATTGATGCGATTAATGATTCATTAGCCAAAAAGCCAACTGTATTTGATTAGAGG
AAATTATGGCTGAAACTAAAAAGCCCGATGCAATTGGCGATGCAGGGGCATATACAAACTTTGTCTCAAATATTGGTACC
GAACGTGACAAAGCCTCACACGGTTCTTTCGTTAAGAAAGTAATTCCTGATGAACAATTAGAAGCTGTGTATCAACATTG
GTTAGCTAAGCGAATCGTCAACCGCCCGGCAAGTGACATGCTCCGAGCTGGATGGTTTTTTGAAGGGATTCAAGATAACG
ATTTATTGAAGCTTAAAGAGGCATGTAAGGCATTTAACTTAGATGGGGTGCTCTTATCTAGTTTGGTCCTTTCTCGCTTA
TATGGCGTTTGTTATGTGCTTCTAGGGACTGTAGACGGCGGCAACCTAGATCAACCGTTCGATTTAAACAAGTTAGGCGT
TGGTCGTTTAGAGTTTTTCACTGTGCTTAAGAAAAAGTACATTGAAGCTGATACCAGTAAATACTTATCGCCTAAGGAGG
CAGGTGGACTTTTAAAGCAGCCTGAATTTTATAAGTTAAAGCTGGACGGGAAATCAACGCAAAAGATCCACCATACACGC
TTATATAAGTTTGGCCATGCCGATGTGGTTAATGAAGAACCTGTAAGTGTTTTGCAGGAAGTTTATGAAGATCTGCTTGA
TCATGCCGCCGTTAAGAAAGCCTCAGCTAGTCTCGTGCATGAATCAAAAATTGACGTGATTAGAACACCTAACTTGGTCG
ATAAGATCAAAGAGGACATGAAATCCGTAGCAGAACGCTTTCTTAGTGTCGGATTGCTTAAGGGCTTGAATGGCATGATC
GTCTTGGATAAAGAGGAGGAGTATGACTCTAAATCTTATAGCTTTGGCGGTCTGCCTGACCTTATGCGTGAATTCTCTAT
CCAAGCTGCTGGTGCTGCCGATATGCCATATACGATTTTATTCGGGCAATCACCTGCAGGCATGAACGCAACTGGTGAGC
ACGACACACGGAACTATTATGACAGTATCGCAACTAAGCAAACATGGTCCTTAAAGCCATTCATGATGAAGCTTTTAAGA
GTGATTGTTCAAACTACGTTTGGTCGTCAGATTCCAAGCTTAGACGTTGTATTTAACCCGTTATGGCAATTAGACGCTAA
GGTGCGTTCTGAGGTTGAGAAAGCTAACGCTGAACGGGATTCCAAGTATTTAGAAATGGGCATCATTACCGAGCCACAGA
TAGCAAAACAGCTTGTTATTGACGGTGTTTATTCAGTGATCGATGAAGCTCATATCAAAGAGCTTGAGACAATGGTGAAG
CTTAATGACAACGATAATTCAGATCCTGAAACCACACCTCCAGCAGGCGAAGAAACGTAAGAAAGGGCGTAGAGCATCTA
AGCCGAGAGCCGTGCACGTAAATCGCCGTGTAGAGCTATATTACACACGGCAATTACTGGCTATCTCAAAATATTGTCAG
GAACAAACTAAGGATTTAGTTATTCCTACAGTAGGCCAGAACATCGGAGATGCATGGTTCTCTGACATGATGGCGGCGTT
TAGGGAAAAGCTCACAAAGTATGTTGTTGAGGTTTCCCGTCCGTTGGCCACAAAGGTTGTGACTGACACCCAAAAGGAAG
TGGACAAGCAAATTGCAGAGCACACCAAAACAATTATTGGTGTGGATCTTACGCCGTTTTATCGAGCTGCTGATATCCAA
GACGAGGTAGATCTAAACATTACGGCAAATGTCAGTTTGATTAAGTCTATTCCGCAGCAATATGCCGATAAGCTTGAGGT
ATTAATCACCAATGCTTTGCAGACTGGACAAACTAATGAAGAGTTGGCCAAAGCTATTAAGCAATTAGGATTATCTACTG
ATTATCGTGCACGTCTTATTGCTAGTGATCAGATGGGCAAGATTAACGGCCAAATTAACCAAGCCCGACAGCTTTCAATG
GGTGTTGAGACATACACATGGCAAACGGCGAAAGATGAGCGTGTAAGGCCAGATCATCAACATAAGCAGGGCAAGACATT
TAGATGGGATTCACCGCCAGAAGGGGGACATCCGGGCCAGCCTATCCGTTGTCGTTGTACAGCGTTGCCTAACTATGAGG
ATATTTTAATTGACTAAAGATATCGTTTTTTTGCTTTAGTTCTTCTATTCTTCTTAAATATCCATTGTGGGCATAATAAA
TTCTTCCTTTAGAAGTTGTTAAATGTTTTAGGTATCGCTCCAATTCCTCTAAAGAAGGATTTTGTTTTTCATCACTTAAC
CCTGTAATTAGTTCATTAATAACTTGCTCGGGTGTTGTTAATAGATCTAATTGTTTTTTAAAGTATTCGTGATAGTTGTA
GTCGAAGCCATCCAGTTTATCTTCGAGAGTTAAATTTTGAGCTTGTAGCATTTTCGAAAATTCAGATTTAAGAGCGTTAT
TCTTGTGTTTAATCTCATAAATTAAATCCTTACATTCATAAGCGGCACTTAGTATTGAAAGTTTTAACTCAAAAAGTCTT
TGATCCTGAGAGAGCTTAATTTGTTTTTTCGCATATAAAGCTGCAATAACTGCAAAAATTAAACCTATCACAGCAAGAAG
TGTTTGTAATTGGCCTGAATTAGCTCCGATTAATGCCCATAAATAATTAAGATGATTCATTTTATTAACCAAATTGTTTT
TACCGTAGTTTAATTCTTACTCTTTTAAAGAACCACCTAAACAGGTGGTTTTTATTTGGATGAAATTTATGAAACGTAAA
AAGTTTAGTAAAAAACGGTTTTATCGCCGTTTACAAGCACAGAAATTTGCTAAAGGCGGGTTTGTAACTGGTGGCGACTT
CACTCCACTGTGGTTAATGTCTTGCTGTGACGGGTTTCCTAACTTGGCTAAGGCGGCGGGTAAGGCTGCTGAAAAGTTTC
AAGAGGTGGTGGAAAGTTTAAAAGGATTGCAGCCGCCGAATATCAAACCCATTAAAACTAATATTTTTATTGATGGTGTA
GATTTCGGTTCTGCTAAAGACTTTTCTGTTACCTATTCAAGAACGTAATTTTGAAAATTAATAAAGCCACCTTCGGGTGG
TTTTTTTGTGAGAAAAACTTATGTCAGAAAAGATACGCCGTGACGTCAAAGTTGATTTTGTAAAGGGGACTAATTTACTT
CAGTTGGTAGATGTTGAGACCGGCATCCCATTTAGTCGCCAGCAAAGAACTACCGTTGAGTCTTATGAAGATAAGGGACT
TCGGTATACGAAAATTACAGTCGAGTTCTTAATACCTCAGAAGGTACCTAATGACTAAGCACATTTACCAACTCAAAATT
GGTGACTTTGCGCCAAGCGAATCGACACGCTCATTTACCAAAGAGGGGTATCTGAAATGCGTCAATGTTCGCTTAGCTAA
AGCGCCTCAAGTACGTCAGTACTATGCGTATGAGTTTCCATCACTGGAAGGTTATACCGCTGATCAAGTCATTAATGTCT
ACACGCCTGCAGAAGAGCTTTTCAAGCCTGAGGCTATTCAAAGCTTCAATGGTGTAGACGCTACAGACTATCACCCGCCT
AAGAATGAAATTAACGCATCTAACTGGAAGGATTATCACATTGGCTATTGTGAGAACGTTCGACAGGAAGGCGATTATCT
GGTGGGTGATTTGCTCATTAAAGACAAGATCAGCATTGATTTGATCCAAAGCAACGAACGGCTAGAAATGTCGCTTGGCT
ATGGAGCCTTATTAATCGTTGAGCAGGGTACTGCGCCAGATGGCACGCCGTATCAAGCCAGATTTATCAATTTTATTGGC
AATCACGTAGCACTCGTTAAATATGGCCGTTGTGGTGGTGATTGCCGCATCGGTGACAAACAGCAAACTCCACCAAAGGG
GAATAAATCAATGGAAGTAATTGTAAACGGTATCCGTTTTAACATCGGCGATAACACGCCTCTGGCCGATGCATTAAAGC
AGCAACAAGAGCAGCTTGAAAACATGAAGGCTGCAAAACTTAAAGTGGGTGATAAGCAATTTTCAATCGGTGATGAGCTT
GGAGCAATTCAAGCAGTCGTAGATCAGTTACATGCTGAAAAAACAGCTCTGGAGCAAAAAGTAGGTGATCTGGAAAAGAA
CCAGATGACTCCTGAAAAGCTTGAGCAAGCTGCGGCTGAACGTGCTGCTGTGATTGCCGATGCTAAGGCATTAGTACCAA
CAGTTAAAACTGAAGGCTGTACATGTGAGCAAATCAAGCGTGATGTTATTGCTGCTAAAGCGGGTGATGCATTAGTAACA
GCTTTGATGGGTAACGTGTCGGTAGGCGATGCAAAGCCTGAGCAGATCGATACAACTTTCCGTGCCCTCTGTGCTGTGAA
GGGTACTCAACCTTCTAACCCTGTAGGTGATGCACTTCACCAGCAACAAAGTGTTAAAGCTGGCGATGGTGACCCAGCAG
GCGGTGGGGATGAAAAGACCTACAGTAAAGAAAACGCATACAAAACAATCTAAGGGGAAGTAAATCATGGTTAAGCAATA
CGATGCTGTACCCGGTATGAAGTTTCACCTCATCGGACCAGAGGATATTTTATCCCTGCCTATGGCTGGTACCGGTTTGG
TGAACGATGGTGACGTGGTTGTACGTAGTACAGACGGAAAAACATTTTCTGCAGTAACCGGCGCAACTAATACCAAGTTT
GGAATTATCGTACGTCACGGCGTAGGTAAGACAGGCAAAACGGCAGATGGCAAAGAAGCCTATAAGGCTACTGATGTAGC
ACCGGTTATGACGATAGGCTCGATTTACGTGAAGGTCACCGCACCAGTCACCGATATCAACGCAAAGGTTTATGTCAAAA
CAGCTAACGGCACCACAGCAGCGCCGTTAGGTTCTTTATCCCCAACAGCAACAGACGGTACAGAGTTACCGAACGCATCT
TGGGAAACAATTTCAAATGAGCAGGGCTTAGCTGCTGTTCGCTTACGTGGGGCATAATAATTATGAGTAAATTGGCAGCA
ATGAAGCTACGTCTAACACCAGTAGCTCAAATGGTTCAGGCAAATATTGGGGATGCATTTAATATTGATGCATTAGCTCA
GTTATTCGTTAAATTGGAAGAATTTAACGAAATGGGTCCTCAGCTTCAGCAAGTGATGGATTACGCTAAATACATTCCTG
TTAAACCTGTCAATGCCGTATATGGAGGAGGAGAGATCCTAAGCCGTAAGAAGGGTGTGGGTATGGGTAAAGATCATTCA
GGAACTGGTAATGATATTCCCGTGGCTGAAGTTGAATATGATACTGTTCAATTGCCAGTGAAGGTCGGCACGATCAGTTA
TATGTATTCAGTGTTTGAGTTACAAGCAGCCCAAAAATTAAATTTAGCACTTGAAGCAGATAAAGTAGAGGCCGCTCGTC
TAGCTGCAGAAAAACACTTAAGTAACATTGCTTGGTATGGCAATGCTCTTACCGGAGTTAAAGGCTTCTTAAATCAGACG
GGTGTAACCATAGTTACAGCCCAACATAACTGGGCCACCGCAACCATTGAAGAAGTACTAAGTGACTTCAATGCAAGCTT
GGCAGATGCTGAAGATCTTGTTGATGGGGATGTGTCCGTACAGCCAGATACTTATTTGATGGCATCAAATCAATACTTAC
ACCTTTCTACTCGTGTAGTTGCTGATTCTGGCGGAAAGACATTCTTAAAATTCATTGAAGAAAATAACATCTTCGCATCA
CAAGGTAAGCCGTTAACCATTCGTGGTTTAGGTCGTTCAAATGGTAAAGGTACGGCAGGTGCTGACCGTTCTATTATTTA
CCGCCGTGACCCGTCATGCATCCAAATGAAATGTGATGACGTCACTTTCTTGGCAGCTCAACCAGTTGGTGTGGATATTA
AAGTGCCTGGTCACTACAAATATCAGGGCGTATGGTTGAAGCGTGTTGATTCTCTCCGTTACTTGGATCACGTGTAAGGA
TTAAAACAGTATGAAATATTCTTATATTTATAGCGGCTTACAGGCCGCTTTTGTTTTTTCTGGTATTGCTGTTTTACCTA
CAGGTTCCCCAACTCTTGTGGATGAAGAAGCACACAAGAAGCTCAGTAAAAATAAGTTTGCTAAACATCTTATTGATATC
GGTGAACTTGAAGTTCAGGAAATCCCAGATGATGAGCCAAAAACTACGGGTAAAACAGGTGGTCGTGGTGGTAAAGGCGG
TAAACAAAACGATTCAGCAGGTGATGCGGCAAAAACTGCAGAAGAAGCTGCTTTGGCCGCCGTGAAAGCTGAATTAACAG
CGCTTGAAGTAACGTTCAGTGATGATGAAACACTTGAGCAGTTACAAGCTAAGTTAGCTCAGGCTAAAGAATAAGGTGAG
TCTATGGACGTACAAACGTTTCGTGAAAAGTTCTCGACTGATTCGAGTTTAATGTCTTTGCCAGATGCAAAAATTCAGGA
TGCTTTAGAAGAAGCGGATCTGATTGTTTCTCAAATTGAGTTCGGGGCATTAAAGGAACGTGCTGTAGGTCTATATGCAG
CACATATCCTTAAAGTAGGTATCTCAAGCGGCAATGGTGCTGCTTTTGGTACTGCCTCAAGTATGACAATTGCGGGCCAA
AGTGTGAGTTATTCACGATCAACGAAAGAAGCTTTCTATGATCTCAGCATGTATGGCCAGCGCTATCTTGCGTTAAAAAA
TTCCATTCCAATCGATGATGAAGGCACAAACCCTAATCGTTTAGGCGTTGGTGCCTTTGTTGTATAGGAGAATCCCATGC
CTTTTAAATATCAGGCACCAGAAGGTTATAAGCCAACAAAACTCGTTATTGCCGGGCAAAACCTAGATATCAAAAACGGC
GTTTTAGAATCTGATAGTGACATTATCCATATTTTAAAGCCCTTAGGTTTTGAGCGTTACGTTGAAGTTGTTGAGCCAAA
GAAATCGACAGCCTCTGCTAAAGAGTAATTAAGCTATGAGCGATTATCGTGTTGATGCTCAGGTCAATTTTGATGAGATG
AATAATCGCGTTAGGTTTGAAATAAGACGCACGATTAACGCTCTTACTTTGCGCTTACAGCGGATTGTTCAGGAAGACAT
GTTAAGTGGCCAACGACTTAAAGTTCAGTCAGGCCGCTTGCGTGGATCCGTTTCATCAAAGGTGGATGAGGATAAGGATT
CCATTGAGGGAACCGTGGGAGCTGGCGGTGCTTTGGTGCCTTATGCACCTGCACATGAGTTTGGTCTAAATGGTGCTTTG
GGTGTTAAAGCACACCTAAGGACAATTAAACAGGCGTTTGGCCGACCTATTTCACCTGTTCAGGTCAATATTAAGGCCCA
TTCTAGGAATGTTCGGTTTAGAGAATTGCGGTTCATGCGTGATTCACTGGATATCGTGGCCAAGATTGTGCCGAAAAATA
TTGATGCAGCAATTGAGCGAGGTATAGCAGGTGGATAGCGAAGCAATCTATCAGGCGTTGTTTGAAAGGTTAAGCACAAG
GGTAGAAGGATTGATTACGGTAAGTCGCCGTTTACGTCACTTTAACCATGTAACACCAGAACAGCGCCCAGCCATGTTTA
TTACACAAGGCAATCAGCAAGAAGTCCCGGTACATGGTTTAGATTCAAAAGTTGAACTAGCTGCTGAGGTTTATCTCTAT
ATTCATGAATCGGACACTACAAAGCCACCATCATCGCAGATGAATATATTCATCGATCGTGTACGTGAAGCTATTCAGCC
AGACCATCCGGATTTCAGTGAATATCAAACCTTAGGTGGTTTGGTCGAGCATTGCTGGATCGAGGGCACAATCGAAGTAT
ATGAAGCTGTAGAAAACATGCTGGATGATCAGGCGATTGCCATTATTCCTATCCGGATCCTCACAACCAACTAACAAAAT
ATTCATTTTATGACCGCCTCTATGGCGGTTTTGTCATTTTAGAGAGGTCAAAATAAATGGCTCAATATTTATTTGGTGCC
GGCAAGATCTTTGCTACACCGATTCAAGATGTATACGGGCAACCGATTAGCAATCCCACACCAGTTGAAGTGGGAGTGAT
GCAATCCGTTGGTGTAGATATTAGCTATGACTTAAAAGAGCTTTTTGGTCGTGGACAGTTCGCCGTAGATGCGGCGCGTG
GTAAAGGTACCATTAAATGTAAAGCTTCTTTCGGGCGTATTAACGGAACTTTGTTAAATTCCATTTTCTTTGGTGGCGTT
GTTGCTGAAGGTGGAATCGAAACAGTTTCCCAAACCATTAATGGTGAAGTGATTCCGGCTGGTGGTTCAGTTACACCGGT
TGTTCCTAACAGTGGGACATATGTAAAGGATCTTGGCGTAACAGATGCTAAAGCAATCCCACTTAAACGTGTAGCTTCGG
CACCAACAACCGGACAATACAGTGTAGCTGCAGCAACCGGTGCTTATACATTTGCTGCTGCCGATGCAGGTAAAACGGTA
TTTATTAACTTCCGTTATTCAGCAATGGTAGCGGATGCTAAGTCAATCACCGTTTCAAACCTAGACATGGGCTATACGCC
AGAGTTTGCCGTTGACCTGCAACGTGACTACAAAGGCAAGTTCATGCACATGAATTTCTTCCGTTGCACCAGTAACAAAC
TTGGATTCAGTTCAAAACAGGACGATTACGACATTCCTGAGTTTGAATTCCAGCCAATGGCTGACGATCTTAACCGTGTT
TTCAAAATCGATTTATCGGAGTAATACCAAATGCAATTTAAGCAAGTTGAAAACCCTCGCGGCTCTACAGTTGTTGTTGA
TGGTCAGCCATTTGTTTTTGCTCCATTGTCTCTTGGTGCAGTCGAGAAACTATTGCCGGCACTTCAATCATTCAAGCCAG
ATGATGTTGGCACTGTGATTGATGTAGCACACAAATCTTTGAAGCGAAATTACCCCGACATTACTCGTGATGATGTGGCA
GAGATGCTATTCATGGATCAGCTAACAGAAGTTATGGAAGCTGTAATGTCCGTGTCTGGTCTTAAAGGGAATGATGACAG
CGCTGCAGGTGGCTCGGGGGAATAGATTGGGAGGAGCTGTACACGCATTTAGTGCTCACCATGGGTAAAGATTACGACTA
TGTGCGTAATGAAATGGACCTGCCTAGATTAAGAGCATTAAGTGCGTATCAGCAAAACAACCCTCCCGCGCATGTTGGGA
TACAACGGCTTTGCCGTATTTTGGAAGCGTTCATGGGAATCGAAGAAACCCCACAAGCTATCACCGTTTCAGATGATGAA
GAAGATATGTTAGAAGTTTTGTCGAATTTCCCGCAGGGTGGTTAAGGCTGCCCTATAGTATTCTTATCAATTAACATGGA
TAATATGAAAATGATAAGGAGACCTATCTGTGAAGTTTAATAAATTTTTTATATTAATATTTTTATCGATGTTTTTGTTA
TTATTAGCTAACTTTTTTAATCCTGATATATCAAGTTGGGTAAAAAATAAGCTTAATATTTCTACAAATTCAGAATTAAA
TCCATATTATAAAAAAATGGTAGTTGTTCATCAAAGAATGGATGGAAGCATTAGAGAAGGTTCCATATTCTTTTTAGGGG
ACAGTATAACTCAATCTTTAAACGTAAATTCAGTAACCAATCAGGGAATTAATTATGGGATCGGCGGGGATACAACTTTT
GGTTTATTGAATCGCATAAAGTATTATAATTCACTTAATAAAGCTGATAAAATTTTAGTAGCTATAGGGATTAATGATTT
TATTTTTAACAGAACCAGTAAAGAAATCATAGAAAATTATGAAAAAATATTTGAATTACTACCTAAAGACAAAAAAGTTT
TTATAAACTCAGTGTTGCCAGTTACATACCAATATACAGAGAATTCCGATAAAATTACTATTAAACAAATTGTAGAATTG
AATCATGAATTGAAAAAATTTTGTAGTCTAAAACCAAATTGTGAATTCATTAATTCTTATGGATTATTTGCAGATTCGGC
AGGATTTTTAAAAAAATCCTATGATACTGGAGATGGAATACATCTTAATACTGAGGGATATAATCTCTTGATTAAGATAT
TGAAAGTTAAAATTAATTGAATTTAAACAATTAAACCTTTTTTGAAACTGCCTCACGGCAGTTTTTTTGTGCCTGTGAGA
TAGTAATTATGAACAACAATCGAGTGGAAGTACATGTCAGTGCAAAAACTTCTGAGCTCAAGGAAGGGATGCAAGATGCT
GAAAAAATAGTTTCAGATGCTTCCAAGAAAATTGAAAGCACTGGAAAGAGTATCGATTTTAAACTTGATCTTTCAAATCT
AAAGTCAGAGTTAAATGGTTTTGCAACAAGCCTTTCGGATAAATTTAAGACCGTAGGCAATGATATTAAGAGTTCGCTGA
CTAATGGCCTATCTTTAGTCAGGGGCGGTTTTTTTGTTGGTATTGGCCAAGAGATTGCTAGAAGTGCAGCGGAAGCGGTT
GCAGCAATTCCTGATCTTGTATCTGCAGTGGGTAAGGCTTCAAAAGAGTTAGAGATTCAAGCCCGATTAGCAAACTCGAA
TACTTTAGAATTTCAAGAATGGGCATTTGCTGCCAAAAAAGTAAACGTGGAGCAGGACAAGCTATCGGACATCATGAAAG
ATGTAAACGATAAGTTTGGTGACTTCATGCAAACTGGTGGTGGTGAGATGGCCGATTTCTTTGAGAAGATCGCGCCAAAA
GTCGGTGTCACTGCCCAACAATTTAAAGGCTTATCTGGTCCGCAAATCCTAGAAAAGTACTACCAGACTTTGCAAAAAGC
CAATGTGTCACAGGCTGAAATGACTTTCTATATGGAAGCCATTGCGAACGATGCAACATTATTAGCTCCATTATTGGATA
ACAACGGTCAAAAATTAAAAGAGTACGCTAAACAGGCTCATGATTTAGGCGTAATCATGAGTGAAGATGCCATAGCTGCT
ACCAAAGAATTTAATACGTCCCTTGAGACTGTCCAAACAACACTTCAAGGAGTATTAACCCGTATTGCAGCACAAGCAGC
TCCATCCCTTACTGAATTAGCTAATCAATTTTTAACTTTTGCGGTTGATTCCAAGGATGCCATTGATGATTCAATTAAAT
CGATTATTGGCATTTTTGAAAGCTTGTTTAGTATTCTAAGTGAGCAGTTCACAACGATTGGAGCAATCTGGAGTGACTTG
ACTGGAAGCATTGGAGACGATGCAAATAAACAGATTGGCTTTATGGATGCTATATCTGTAGTACTACGAGCATTAGGTGT
TGTAGTTACCGGCTTTCAGGTAGGCGTTCAATCTGCTTTTGCAATCATTCGTGCCGTTGTAGTCACGGTATGCCAAGCTT
TAATCATTGCTTTTAATGGCCTTATGGCTGGCTTTGATATGGTACGAAGTACTATTCAGTATGGTCTGGATGTATTACAG
GTAAAGTTTCAAACATTTGGTAGCGTTGTAAATAACATCCTCCATTTTAACTTCTCAGGTGCAAAATCGGCATGGGAGGG
TGGTTTATCTCAGCTTGGTAGTATTACTGATCGTTATACAAACCAAATGAAAGGACGAATGGCTGACCTGAAAAACTCTT
GGAATGCAGGAGCCACTACAGCAGCCAATTCACTTGTCACGGCTGGTAAAAGAATTCTTGAAGTTACAACTGCTGGCAAT
CAGAAGATTACCAACTATGTATTTAAGGATCCTACTAAACCTTTTGAGCCACCTAAACCACCTAAGCTAGGCCTAGGTAC
TGCACCACCAAATACTAAACTTGGTATTGGTACTGGGGAGAAGGACGAAAAAGGCGGCTCTAAATCGTCTGCAAAATCTA
AAGCAGAACAAGAGGCTAAGGAACGGCAGCGACAAGCTGAGCAGGCAGCTAAAGCACTTGCTGATATTCGGTATAAATAT
GCATCCGAAGAAAAGAAAGTGGCTCTAGATCTTCAAAAGGCGTTAGATGAGATTGAAAAATCCAAGATGACTGCAGATGA
AAAAGCTGCTGCGAAAGTCAAAGCCGAAAAGGATGCATCCGACAAGATCATTGCTATTCGTTTAAAAGAGTTTGAGGAAT
ACAAAAAAGCTCGTGAAGAACAAATAGACAATTATCAACAGCAAGCACAGCGCCTTTATGAAATTGAAGCGGCACGGATC
CAAGCTGAATTTGATGCCAAGAAAATTTCAAATGTCCGTAAAGTTCAGTTGGAAAAACAGCTTGAAGATCAATTACGTGA
AATTAAACGGCAAGGTCTTTTAGAGCGTTTAGCTTTGGAAAATGAGCAGACCAACATTACAGGCAAACAAGGTAATCAAA
ACCAAATCACAAACAACATTTCTGATTTAGAGACAGACCAGAAAGTTGCTGACACTAAGTCTATGGGCTTAATCAGTGAT
GCGGAAATGAAAGACTTTGAGGCCAAGTTCGGTGGCTTTACTTCTCGACTTTCTAACCTTTGGGATCAGGGTATTCAGTC
TCTTATGAATGGTACCCTCACTTGGAGTAACGCAACTAAAGCAGTGCTTGCTGACATGGGGCAATTTGCCTTGCAAACAG
CTACTAAAGAGCTACAAGGCTGGTTAAGAATCCAAGCTATTAAATTGGCTCGTAAACTTGGATTTGTCGGTGCTGAAACA
GCCGCTGAAGCTTCTGGCCAAGCTGCTCAAACAGGGGCAACCATTGCAGGTGAAGCAACACGTACCAGTGTTACTGCAGC
TGGTGGTTTAGCTCGTTTAGGCTTAAAAGCTGCTGAAGCTATCAAAGGCATCATGATGTCTGCATGGGAAGCAATGGCCG
GAGCTTTTAAAGCGATGGTCGCAATTCCATATGTTGGTCCAATTCTTGCCGTTGGTGCAGGTGCGGCTGCTTTTGGTTTA
GTGGCTGGACTTGCTGGAAAGATTAAATCTGCTCGTGGCGGTTACGACATTCCTGCCGGTGTAAACCCTATGACGCAATT
GCACGAAGAAGAAATGGTATTGCCGAAACAGCATGCCAATACCATTCGTGCCCTAGGTAAATCTATGGCCAATGGTGGTC
TGGGAGGTGGTGGCGAGAACACTGCACAGCCCGTTATTTTCAGTCCTACCATTCAGGCTTGGGATTCAAAGGATGTTCGA
CGCTTCTTCAAGAAGCATGGTAGTGAATTAGCAGACAGTCTTAAGGGCTATAACCGTAATTTTGGTAAATAAGGAGGATT
CATGTCAGACGTATTGTTTCCAGAATTACCCGGTCTTGAATGGGATACATCTATTACTCCCATGTTTAACACCAAAATCA
TGACCTCCATTAATGGCCGGGAGCTTCGAGCAAGCTTTCAGGCCTCACCTAAATATGAAATCTCGTTGTCTTACGCATTC
TTGCGCGAAAATAAGGGGAGAAAGGAATTGCAGCAACTTCAAGGATTTTATTTAGAGCGCCGTGGGGCGTTTGATTCTTT
TCTTTATAAGATGCCTGAGGATAATGAGTTTAATTGCACATTTGTTGGTGATGGCTCTACTACTTCATTCCAACTTTACA
AGGATATGTATACAAGCCAATTGCCTCTAGGTAATACAGAGGAACAGATTGTAGGTGAAGTAGATCCCAACATGTGGAAT
CAGGTTCCTGTAAAAACAATGTGGAATTCAGATCCAGAGAAATTGATGTGGAACACAGCTTCTGCTCAGATAACGAGTGA
CGGAAAATATGTACTTTCACAGCCGATTGAGGAAGGCGTAGAGGTAACTGTAACGGGTACTTTTTACTATCGCTGCCGCT
TTAAAGATGACACACAGCAATATGTCAACTTTATGCATAAGCTTTGGAAAGCTGGAAAGGTTGAATTAATTGGTTCTTTG
GGGAATAAGATATGAGACAGGCCTCTCCAAAACTTATAGCCTTGTTAGATGCTGATCAGTTCATCATGGCCGATCTTTAT
ACTATTACGACCATACAAGGTATTGAGTATCGCTATACCAACTATGACGTTCATTTGACGGTGCAAGGCAAAGAGTTTCG
TGCTGATGGACCAATCATAAGTCGAGAAGGAATAAGCCTTTCCTTGGGTATTGAAGTTGATAATCTCTCTATCAAAATAG
AAACCAATGAAAGTACTAAATTTGGTGACGTACCTGTAGCTCAGGCATTTCATAACGGCGTTTTAGATGGTGCTCGTTTC
AAGCTTGAACGTATTTTTATGGATATAAATACTCCTACTGATACGAGTGCCGGCACGTTAGTTTTATTTGAAGGTCGCAT
TGTTGAGCCGGAACTCGATCGTTATGAAATTAACGCTAGCGTGGTTTCAGAAGTGGATGACTTAAAACTTCAGATGCCAA
GGAACTTATACACACCAGGTTGTTTAAATACTTTGTTTGATAGTGCGTGTGGACTATTTAGTGCTGATTTTGCCGTGAAT
ACGACTATCGGGCCGAATAGTACACCTAGCCGCATCCTTTGTGACTTAAGTCAGCCGCAGGGGTGGTTTACACAGGGGGT
TGTAGAATTCTTGGAAGGTGCAAACATTGGTATTAAGCGTACAGTCCGTTTGCATGAATCGGGCGCAATGCTTCTAACTC
TACCACTTCTCGACATGCCAGCAATTGGTGAAGCTATTCGGGTTTATCCGGGTTGTGATAAACGTCTCGATACTTGTACT
AACCGTTTTAACAACCGTGCTCGCTTTCGAGGCGCGCCGTTTGTTCCAGTTCCAGAAACTTCTATTTAACAACTTTATAT
TTAATCAAAGCCCTGCAAATCGCAGGGCTTTTTATTTGGGAAATATATTATGGCAGTTCCTGATAAAGACGCCCTGATTG
GGCCTACGGTCACAGAGGCACAATTTAAAACCAATCTTGGTGCAATTGTGGATTTCATTAAACCAATTGAATCTCAAAGC
CCTAACTATGCAACCACTGCTTTGCTGACTGCTTCAAGACCCGTTAAAAACCAAAGTTATGCAAAAGCCCTAGATACAGG
GAAGGTATGGTATTGGAATAAACCAGCAGGATCACCAGAAGGAAATTATTGGGTAGAGACTGAGCTAAGTGATCTTGATC
AGGCAATAACCTATACAGATGGGCAATTTAATCTAGCAATAAAAAGAGCAGTTTTTGAAACTTTATCACAGCTATTTGGA
CTGGCTAAATCAGACGATCCAACTAAAATTGGAGTTTTGTTGGACGGTGTTGGTCGTATCTTGTTGGGTTATGACCTAGA
AAAAGATACAGGTATTTATGCGGGGATGCTTGAGCAAGTTGTTGAAATTATTCCGGGGCTTAAGCTTTATAACGATGGTC
GATATTTAGGTTTGTTAGGTGATTCTAGTAGGCAGATATTGATCGGTTATGACATGCTTAATGACTTGCCCATCATTGCG
GGCCTTGATGAGTTGATCAATGGTGCGGGCGGCACAAATACAAAACCTGTTCCAGCCGAAAGAAACCATATAGTTGGATA
CGGACAGTCTTTAAAAACAGGTGCTACCGCAACAGTTATTCTAAGTATTCTTCAGCCTTATTTTAATGTGACATTCGGTA
CGGGTCCGCGTATGGACTCTGCTGCAACTTCGGTCATTCCATTGGTTGAGCAATTTAATAATCCAAGTTCAGACGGCTAC
AGCAATCGCGGTGAGACTTGTTGTTCTGGTGCTGCAAATTATGCAAGCCGTGCAATGATGCTTGAAAACGGTATTGATCC
GAAAGATCATGTGATTTTTGCAAGCACTGCTGCACATGGTGGGTATCGTATAGATCAGTTAAAAAAAGGGTCTGAATGGT
ATAGCTTTTTGATTAAGCATATAACTGAAGCAAAACGGTTGAGTGGAGATAAGACTTACAAAACGCAAGTTATTGATTGG
GGACAGGGTGAAAATGACGCCATTTATACTGTTCGAACCCCCTATGCGGTTTATAAGTCTGAACTTGCACAGCTGCAGTT
AGATGTAAGCAGTGATATTAAAGAAATCACCGGGCAATCTGAAACAGCACCATTTATTACTTACCAGATGTCATATGCTG
CCCGCACATGGCCTGATATTGCAAAAGCTCAATTAGATTTAGTTCGAGAAAGCCCGTATTTTATGCTTTCAACACCTATG
TATCACATGCCATATGCAGAAGACAGCATTCATTTAACAAATGTTGGTTACAAGTGGCTTGGTGCTTATGTTGGTCGAGC
TTATAAGCAATATATGATTGATGGGCGAAAATCAGATTTCATCAACCCAAAAGTAGCTCAACTTGTAGGTGATGAAATAC
ACATTCATTTTGATGTGCCGAAAGCGCCACTTGTGCTTGATACGGCAACTTTGGCTGCTACTACAGACAACGGCTTTAAG
GTTTTAGTAAATGATACTGCGGCAACGATTTCCGGCATTAGCGCAGAAAATGACAAAGTTATTATCAAACTGTCTAGCCC
ACCTGCAACAGGTGCATCGGTAATTGTTAGATACGCCCTAGATTACCTAGGTGCTGGATTATCAATAGATGGCGGTGCTT
CCGGCAATCTCCGTGATTCAACAACAGATTCAATTGAAATTGCAGGTGTAGAAAGACCGCTATATCACGTATGCCCGCAT
TTTGAATTAACTGCATTTACAGATAAAGGAATTTAAAAATGACTCAATTATTTTTTCAAGCGAAGAACTTTGTAAGTAAG
AGATCTTTACCTAAATTATCAAATGTTGATGATTTGCTGCCAAATCTTGAGTATGAAGCGTATGGGCATTGGGTTTTTGA
AAACACATCGGCTTCATTGACGGATAAAGTGAATAATAGACTTTTAGCATTGCAAAGTGGTGCTACAGTGCAACCCATTT
ACTCTGAATCGGGAGTAACAATCTCAACTGCCGTAGGTAATGCTCTTGTAAGTGATTTAATTGATACATCAGCACAAAGT
GTAACGCTTACAGCAGTTGTGAAATGCAATAACACCCAATTAGCTATTTTATTAGGAAACTTAGTACCCAGCAATTCTAC
AACGAGTAGTGGTTTAGCGGGCTTTGCTTCGGCCGGGAAGGGATACTTGACAGTTAAGCCAACCGCTGCTGCTGGTTCGG
GGGGAATTTCGTCATTAACACCAGCATCTGGGCATAATCAAACATCAAACTTTTTTATTGCTGTTAGCGTAGATAAAGCA
ACTAAAAAAGGAATTATTTACGTTCAACAAAATTCGGCAGAATTAACAAACGAAGCAGTTTATACAGCTCCTGTTTACGA
AAGTGCACTGAATAAGTTTGCTTTTGGCAATAATGCATACACGGGATCAAATGCCCCGGCAAATACAGCAACTTTTGCAG
AAGGGGTTATCTTTGATAAAGCTTTAACTTTAGATGAAATTAAAGCTGTTGCAACCCGATCAAAAAATCGGATGGCAAAT
CGCGGAATCATCTTTTAATTAGCCCCTTAATTGGGACTTTTTTATTTCCGAGGGGAGTATGAAAAATCTCGAAGCAGTTC
AAGAAGCCTTAACTTGGCTCGGTACCCCATATCATCATCAAGGGCGTATTAAAGGTGTCGGTGTGGACTGCGGAACATTG
ATCTGTGAAGTCTACGAGAAAGTAGGGCTCATGGATCACCTAGATCCGCGACCATATCCACCAGACTGGCACATGCACCA
GATGGGACAACGCTATTTAGAGCTCATTTTAGGTGTATGTGATCCGATTGAAGGGCCACCACAACCCGGGGATATAGTTT
TATACCACTTTGGCAAATGTATCAGTCATGGTGCAATTGTGATTGAGTGGCCACAGGTCATTCACAGTTATATCCATCAG
GGAGTCATTATCCAAGATGGAACAAAAGGAAGTTTAGCCCGGCGAATTGCCGGGTTTTTTCGTATGAAGAGGCTTAAATA
AATGGGTGGATTATTTGGTAGTACTACAATTAGTACAACGGATACCCGTATTAACTCTATGCGGATCCAGCAGTCAGCTT
ATGGGCTTTGCCAGCCATTGGTTTATGGTAAAACTCGTGTAGCGGCTAATATGTTTTGGTATGGAGATTTTACAGCTACA
CCTCATACAACAGTTCAAAAGTCTGGTGGTAAGGGTGGGGGTACAAAAACCAGTAATACCACCTTTAGTTATAGCGCCTC
TCTCATGCTCGGTTTATGTGAAAACCAGATTAAAAAGATTGGCCTGATTTGGGTAGACAAAGAGCAATATGTACCTAAAC
AAGAAGGATCTATTACCTTAGATCCCATCGACCAGTTAAAATTTGAATTATTCGATGGAAATAATAATCCGCCGTGGGGA
TGGTTAGTATCAAAGCATCCAGATCAAGCCATTAACTATCCTTATCTTGGGTATGTGGCCGCTGCCAATTACGAGATGGG
TAATAGTGCCAGTCTTTCAAACCATAACTTTGAAGTGATTAGTACCATCACTTTGTCGGATACCATTGATGATGCTAATC
CTGCGGATGTAATTGAAGACTTCATTACGCATCCTCGCTATGGGGCTGCCCCAAATCTTAACATTGCAGATCTATCGGAA
TTTCGTACTTATTGCCGAGCAGCCAACCTTCTTATTAGTCCAGCATTCACCGAACAACGTGCAGCTTATGAAACGATTAA
TGAAATTGTAGAAGCTGTAAATTGTGCTGTGGTACCAAGCCCAGATGGCTTAAAGATCCGTTCTTTTGGGGACTCTGCAA
TAACGGGTACCGGAGTAACTTTTACTCCAGATCTCACACCTGTTTATCACTTAACAGATGATGATTTTATAGGTGATGAT
GAACCGGTAAGAGTACGCCGTAGCCGTGATACTGATGCTTATAATCATGTGCAGATTGAATACATCAATCGATATAATCA
GTACAACACCGAAACAGTAGAAGCCAAAGATCAGGCAAATATTGAAATGTACGGATTGCGTACGGAAGATCCGGTAGAGA
ATCATTTCTTTTGTGAACCAAAAATAGCTCGTCATGCTGCACAGCTTCGCTTACAACGATTGCTTTATGTGCGTAATGAA
TATGAGTTTAACCTTGGTTGGAAGTACTGCCGTTTAGAGCCAATGGACATTCTTACGTTGACTGAATCGGGATTGGGGCT
TGATAAATTCCCTGTTCGTATTACACGTATAGAGGAAGATGAAAGCGGCATGTTAACCGTTACTGCAGAAGAATTATCTA
TCGGTTCAAGGTCTGCCATTGAGTATGACTCTCAAGTGTCAAATGGTTATCAGGGCGGAAATGAAGAGCCGGGTAATGTG
AATGCACCATCTATATTTGAGCCACCGCTGGATCTTACGGATGGCAAGAATCAAGTTTGGGTTGCTGTCTCGGGCGGGGC
TAATTGGGGTGGATGTAATGTTTGGGTGAGCCTTGATAATACGACATATGAAATGATTGGCACAATTTATGGATCGGCAC
GTTATGGGCAGCTTGTTACAACAGTTGATGCAGATGATACGACATTACAAGTTGAGCTAAATACAGCAAGCCAGATCTTC
AGCGGAACATTAGAAGATGCTCAAGCTGACCAAACACTTTGTAAAGTGGGGGATGAGTATTTTAATTATCAGGTAGCCAC
CTTAAACGGATCTGGTCTTTATACCTTAAGTGATGTTTTACGTGGACGTTTTGATGATGCACAAAGCCACAACGCTGGTG
AGCCATTTGTTCGTTTGGATAAAGCTATATTCAAATATCCGTACAATGAGGGTCTAGTAGAAAAACAAATCTTTTTAAAG
TTCACAAGCTTTAATGGTTTGGAACGTAAGGAGCAAACCTTAGATGAGGTTACGGCGTATAGCTATACTCTAAGTGGCGG
CCGTCCAGCAGGTGTTAAAGGTCTTTCCCTCCAATCACCGTTTGTTGGTACCACTTTCAAGGTTCAATGGCAAAGCTCAA
CTGGTGCAGATGGCTATCGTGTTCAGGTCTGGTCTAATGGGACAATGATTCGTCAAGTTGATACAACTAATACGGATTAT
AGTTATTCGATCGAAGAAGCCAAACAAGACGGTTTAGGCCGAGCTTACACAATTCGAGTGGCCAGCAAAAATGGTGACCA
AGTTAGTACCTTTGCTGAATTGAGTATTAGTAATCCGGTTCCGCCAGTACTTCTCAATGTGTACACAGCAGCAACTGTAG
ATTCTATTACGGTGAATTGGGTGCCTAGTGAAGTACCGGATCTGAAAGACTATGCAGTGTGGCTAAGTCCAACACCTAAT
TTTGATCCAACACAAATGCCGCCTACGTGGACCGGCACAGATTTAACAACTACTTTTGGAGGCTTACAACCAACAACCCC
ATATTACATTCGTGTAGCTGTACGTGATGTATGGGAAAACACAGTCTGGAATTATACAAATCAGATTACTCAAAGTACTT
CTGAAGGTTAATTTAAATTTTTACATAGCACCCAAATGGGTGCTTTTTTTTGCCTACTTCTGGAGTAAAAGGCATGGAAC
CAGTTTCTACAAGCGGTTTAACAGCAATTTTAAAATTTTATGGTGCAGCAATTATGGTGACTCTAGCTGTCGCATTGGTT
GCCGCCGTTGTATTGATGACACGTATGCCGCGCTCACCTCAAGAGTGGGCTGTAGGCTTGATCTGTACGGTTGTATCAAG
TTTGGCTGGCGGCTCATTCATTATTGTGAAGTGGGGGCTTCATGAATGGGTTACTGATGTATGGGGGATGATTGCTCTAG
GTGGGTTCTTCTTTGTTTGTGGATTACCCGGTTGGGCTTTGGTCCGTTGGATTTTTAACTTCATAGATAAACAGGAAGGT
AAAACGATTGTGGAAGTGATCAAAGAGTTTAAGAAAGCCAGAAAAGACATTGAAAACAGTTAATGCCGCCTTCGGGCGGT
TTTTTATTACCTAAGGAAAAGTTAAATGAACATTGAACAATATCTTGACGAACTCATTAAGCGTGAAGGCGGGTATGTAA
ATAACCCAGCTGATCGAGGAGGGGCAACTAAGTATGGAATTACTGAAGCAGTTGCTCGAGCGAATGGATTCAAAGGTAAT
ATGCGAGATTTACCTCTGGATGTAGCCAAAGCAATTTACCGCAAAAACTATTGGACAGCTCCACGATTTGACCAAGTAAA
TGCAGTTTCTTCTGCAGTAGCTGAAGAGCTTCTAGACACTGGTGTGAATTGCGGTACCGGATTTGCAAAACCTCTTTTAC
AACGAGCTTTGAACTTGCTTAATAACCAAGGTAAAGCTGGATATGCAGATTTAGAGGTTGATGGTGTTTATGGCTCAGCA
ACGCTAGGTGCCCTTAAAACATACTTGTCAAAACGTGGGAAAGAAGGTGAGAAGGTTCTGGTGCGAGTGCTCAATATTAT
GCAAGGGCAACGCTACATTGAAATCTGTGAGCGTAATCCAAAGCAGGAACAGTTTTTCTATGGCTGGATTGCTAACCGGA
TCGGCTAGCATGAAAATCTTTCACAGTAAGCGAACTAAGTTTGCTTCGATTATTACTGTGCTGTGTATTCTATTATCGGG
CTGCACAGCCCATACGATCAAAAATAATATTAGAGTCAGCATTTGCGTACAGTGTGTTGTTAATTGACATTTTGTACCAA
CTACCTAAGGTTGGCCAAAGCAGCTGCAGTATTTGGCCAACTTCTCGATATTAATTTAAGTTATTGAAAAATAGTAACTA
GAGAAAAAATAACATTTATGTTTGATTGGCATTTTGTATCAAAAAATAGAAGAGTAATTAAAATAGCCTTTTTCTTCTGA
GAATAATTTTGCGCAAAAATATCAATATTAAGCAAATATGAGCATAAATTTGCGCAATACACTTAACTTACTTGAACGAT
GGATTGATGTATCATTATTAAAATTACTTTGAATTATTGTTATGTCTTCACAGTTAATCAAAATTCATTATCATGCATAT
TCTCGCGTTGCAGATCTATTAGCAGATCTAGATAAGAAAGGAGAGGTCACTAAAATTTATGACCTCAATGGCAACGAATT
AAAAATTAATTTCTTGCGTGACGAAGTTTATTATAAAAAAGTCTGGTGGCATTTTCAGAAGAAGCAAGGCGGTTAAACCG
CCCAGCTATCCACAATATTAGCCCAGTCCTGTAGCATTTTTCGCCTGCTTTCTAAATATTTGGCATGGTTATATGTGGCC
CTAGTTTTATTACCATCTGCATGCGCTAATTGTTTTTCAATCCATTTGTCATCGTAATCCTTTTCATTTAACAAGGTTGA
TGCAGTGGCACGAAAGTCATGAGCAGTGACATCAGACAAGCCAATGTAATCGAGCATTTTATTCATTGTAGTAGCGGAGA
GCATCCCATCTTGATAGATGGCTGGAAAAACATATTCACGATTACCTACAATGTTGCGCTGTTCTTGAAGAATATTAAAA
ACTTGGTCAGACATAGGAACGATATGAATACGTTTCTTTTTCATCATCTCTTTTGGGAATGTAATTGTTCTAGCTTCAAA
ATCAACATATTCCCATTTCATGCGGCGGATCTCGATAGTCCTGAGCATAGAGTAGAGCATTACAAGGCCAGCATTTTTAA
CTGTAGTAGATCCACCATAGCTATTTAATTTATTTCTAAGTTGCACAGCCTCATATTTTTCCATGGGTCTGGCATGTTCT
ATTTCGGGACGTTCTACAACGTTTTTAACGGCATAGGTTGGATCATAGTCGGCTCTAAGTGTGGCGATTGCATAACGCAT
TACGCCGCCAATAAAAGTACGATTTTGAATTGCTGACACTTCGCCAGTACCATGGTTTTTTTGACGCTTAACTCGTGCAA
TCGTCTTTTTCATGATAGTCAAAACGTCTGCTGAGGTGACTTCTTTAATATCCTTATCACCAATAACTTTTAAAATATCT
TTATCTAAGGCGCGTTGAAAAGCTTCTTGATACCTTTCTGAACGATTATTTAATTTTTCTGCTTTATATTCTGCAGCAAC
ATGTTTAAAGAGAACCCTATTGTCATACTCATCAGATTTAGCCTTTTTTTGGTTTTCTTTTTCTTCAACTGGATTTATAC
CGCTTGCAACTAAAGATTTAGCTTCATCTCTTTTAGTACGGGCTTCAGCTAATCCCACAATAGGGTATTCACCTAAGCTC
ATCATTTGTGTTTTTTTGAGCCATTGAAAACGATAGCGCCAATACTTCTTGCCATTAGGTTTTATTTCAACACACAAACC
ATCGGAATCACCAAGCCTATAAAGCTTTTCTTTCGGTTTTGCACTTCTAATTTTTGAGTCACTTAACATGAAATCTTGAG
TATCCGGTTATGATTTTTAGGGTCATACTCAAAATGATACTCAAGATTGGTGATTTTGCATAGTTTGCTTAGATTTGCCT
AGATTTGTAATTTTAATAAATTTCAATAATTTGTGATTTTCAAAATTTTGCTAGATTTTTTTAGATTTGTTCAATACTTC
TTTTCGATCATTAGAAGCATTTTAGATTCAACTCACTAATATATAAAGGGATTTTATTTTGGGGTGATTTTGATACTCAA
TTTGGTACTCAATATTGAAAAAGTACCTATCTCATTGTATAAAATAAAGCCACCTCAATAGGTGGCTACTTTACCAGATT
CTTTTGTGTCTGTAACGACAGATTGCACGTAGGACAATAACCAAAAACTTTTTCGCCCATCCTTGTATGGCCTTTGGTAT
CTGCCTTCACGAATCCGAGCGTCTAGAGTTTCAGGTTCGATATTGAGCATGTGTGCAAATTCTTCACGACCAACTCGGCG
TTCTTCTTTTGACTGAGCAATACGTTCAGCTACAGCAACAATCTTTTCTAGAATGCTAGCCTCTATTTTAACTATTTGTC
CCATTTACTCCTCCTTACTTTCCGCTTTAGGGTTTGCCCACCAAAGAACAGGGCCATTTTCTGAATCAAATGCTGCTATT
AGAAATAAGCCTTCTTGTGGTGGCTGCGGCTTCCAGTTGGACCAATCACTAAGATTATCTTCTGGAATCTCTTCAATATC
CCAATAGTCAAGGTTTTCGATTTTTATAGAAACACCAAGGTTCTTTTGCAGTTGTGCCCATTGTTCTTTTGTATAAAACT
CAGCATGCTCTCCAATTGTGTCATGTAGCTCTATATCAGGATGGAACCAGCAGCTATTTAAATCATCCGGTACTTGTGTT
GGTTGTATTTGATATTTCATTCCTCAGCTCCATATCCGTAAAATTGTTTTGCCTCATCAAAGCTTTTGGTTACAAGGGGA
GCAGAACCTTTCTTGTAGCAAATTACAATTTCATCAAATTTAAAAACACGTTCAGCAGTCTTCAAATCAAAGCATTGATA
CATTGCTTGGTTGAACCAGCTTTCTACATAAAATAGTTTTTTAATATGATCCTTACGGGTGCCGTGCCATTTCTGGACTT
TGATAACATCATCGAAAATTTCTAAGAAAAAGTTGTTGCCTTCCTTTTCATGCATTTTTCTATAACGATCAACAGCTCGC
TCCGCTATCTCTTTTGAGGCTGCTGGGGTTTGTTTAAAAGGGCTATCGCCTTCAGGTCGCATTGCAACTGCCCATAAAGT
TGATTCACTCATCCTTCAGCTCCCGATTCGCTTGCTTCAACCATTGCCTTATATCCGTTTTTACTCAGCGTCGACATCGG
CGCGACTGAATATCGTTCATATGCTTGGAACATCTTTTCAGTTGGTACTCTTGGTAAAAGAACATAACCCTCTGGCACCG
CCTGAGCTTTGGCTTTTTCTAACAAGTCACGTTGCGCATAAACTTCACCAAGTTTCATTGCATATTCAATGAGAAGTTCA
AGCTTTTCATCATCAAAATATTCATCTGCAATTTCAGCTTTTAAATTGTCAATTTGACGATCTAAAACACCAGCCGAAAG
TTCAAGTTCCATTCTTTCCTTATTCAAATCTGTCATGTCATCACCTAATTACTGTAAATTTGAAATTCTTTAAGTTAATA
GCAGTCATCTTGTTGCAGTGCTGACACTTGGTTCGGGCTCTTTTCTTTAGCTCATCAAGGTCTTCACTAATCTGCTTTTT
CTGCTCTGTAATCCTTGCTTGCTGTCGGGACCAATATTTCATAGTGTCTTTGATCCACATCACAGGATTTACTTTTGCTC
CGCACTTCATGCATGTAAGTTCTAAAGCTTTAGTGTCAATCTCTACTTGTGCATGCTGACACTTATGCAGATTTGTTCTT
GGGAAGGGCACTACGTTTTCTTCAACATTCAAGACGATGTGATCTTGAAAAGGGTAGTTCATATTCCCTCTGTATTCTTG
ATCTGTCATGCTGCCACCTTACTTAAATGCCAATTTTTTAGTTCTAATGAACTCAATGCCTTTGATATCAGTGATAGATT
CACGAGCATTGAGTAGGGCGCGCTTATCTACTTCGACTGTAGTTTTTTCTCGTTTAAATTGAGCCGGAATTTCTTCCTCG
TTTTTTACAACTACAGACCAAGGACTTTCTTTTACCTTGATTGAAAGAACTGGATCTTCAATTTCACTGACACCAAACTC
AAGCATTTGATCTAGTAAAAGATCGTGAAGATATCCATATGTACTTTTAATACGTTTGGCTTTATCAGAAAGACGCTGTG
CCTCAGTAGCTATCAGTTTTTCTTCCAACATCATTTGATGGACAAACTTTGCCACACGCTTTGACTTTTCTTTCCATTCG
CCTTCTTTAGCAACCATGCCTTCCAGCAACAGTTGAACTTCTTCACTATCGGAACTTGCACCTTCAGCTAAAAGATCTTG
AATTCGCTCAACCTGTTCAGCTAGGTCATATCCAATGTCATATAAAGTTGTCATAATAATCCTCCCCAGGATTGAGGGCT
TTCATTAGCCCTCGATTCTTGACAATAATTAGAACGGTAGGTCGTCATCTAAATCAGAAGATTGATTACCTTGAGTTTGT
GAATATTGACCATAGCCACCAGATTGTTGCGGTGCATTTTGCTGTGCACGTTGTGCATCACCCATAGCAATTAAACGATC
AAGAGCTTTAGGCAGTAGCTCAGGTGAAGTTTTACGTTCAAGGATTTCTTTAGCCATCAATTCGCTATCAGCATTAAATG
AAGCGAAGAAATTCATTTGATGGCGTTGCTGACCACTTCCATTTAAGTAATTTTCGCGCTGTAGCAAAACACCAATACGC
TTATTAGTCATCTCAGGCGCAACCACACATGTTTGTTGTACTTTTTGTTTAAGATCAAAATCATATTTCTCTAATTTTTG
ATCCGTAGGTGTGAGGCTCTTAACACTCGCACAAGCCATAATCGCATTGATTTTATGGACACCTGAAAGTGCAGTACCAT
CAGCTTTGACAGTCCATATAGTGAAGTTTGTAAACTCCTTTGAATCAGACTCAAAGTTGATTTCAAAACCTTGTGTACCT
TGTTTAGAGGTTACAAACTCCATTGATTTAATTACACCAACGTATTTACCAGTAGTTTCAATACGTCCACCTGCATCAGC
TTGTTTTGCTGATTCAGTATTCAAATTAAATGCTTGATAGTTACCCATGATTATTACCTCTTATGCTGTTTCAGTAGTTG
TTTGTGTTTCAGTTTTTGCTATTCCGTAGTAATCACAGATAGCTGTATCAACGGCCTCTAAATCGTTTTCAATATGGTCA
GACTCAAATAAGCCGATAGGGGATTTAACAGTGTTTAACCCGCTGTTTTTGGTATGAAAAATATATTGTTCGTTGATAAC
ACCTGTTTGAAGACAGATGGTTACCATTCCTTCTAATGTGATTTTTTCGTCTAGCATTTTTCCAATAGTTTTAATCTTGG
TTTTGCCAGATTCAGCCTCTTCTGTGTGGCTTAAAATGTAGACGCGCTTGTTGTCCGCAAGGTTTGAAGCTTCTGTGAAT
ACATCCCAAGTTTTGCGCCCAATTTCAGTGAACTTGTTGAAGCCAGTCTCAGTACTTCTGCGCATATATTCATTTGCCAT
AACATACTGATAATCATCAATAATGATGATTGGCTTTGAAGTTTGTTGCATACGCTTGATAATCACTTCTGGACTATCTG
TTACATAAATAGAGCCACCATCTTTTGAAAGGTATTTCCATTCAGCCGAACGGAAAGGTAGGGGCTTTTTAACTACCTGA
ATCAACAAAACATCATTTGGATTTAGGTTACGAAGACTTGTTGATTTGCCAGTGCCTGATTGGCCTAAAATTAATGTTGC
AATACTCATTTTTCATTCCTCATTCGTCATTTGAGTTATGAATGGCCTATGGCGCATTCATAATCTTCTCCTAATTCTTT
GGTGGTTCTGGTAGTGGCATCCAGTGGGATGTGTATAGTGGTCTTAGATATTCATCGTCACTTTCAAAGAACCACCAATA
TTCATCATCAATTTCTACAAGCTTTGCTGTGTGCATTGTTTCGAAAGTGAAAGGGTTAAAAATTAGAACTAGAACATCTA
GTTCAGGCAGTTGCTCATCAACACTAATCCACTCCATCACCCACCTCTTAACTCTTCATCCGCCAATTCTTCGGCGTAGT
ATTTAAGCTGCTCGTTTAAGCTGCTTACTTGTGCGTCTGTAAGCTTGAAACGTAAACCTATAGGTGACTCTATGCCGTCT
TTATCAGTCACTACAGCATGAGTTCTTGTGTCAACTACAAGCACTTCATACTCTTGATCACGTGCAAAACCACTGAATTG
ATCAGTTACTTCACGAGTGTCGTAAGTCGTTTCAGCTTTAATCTGACAGTTAAGAACATTGCAGCCGTAAGTTAGATCGA
AATAGACCGTTTCGCCTTCAACTTGAATGTCAGTAGACATATCTAAGTAAGGGAAAGAAGGGCATAGCAACTCAGGCTTG
TTAACTAACATATTCATTAGTTAGCTCCTTCCACTTGCACACGCACATACTCATCATGTTTCTGCACATCATCTGAAAGG
TATTTGAAGTAACCAAAGGCACTGAAAGCCAAAAGGACAAATACGCTTGCCATTACCAAGCCAGAGTTAGAATGTCTAAT
CGTCTGCTTGCGGTTCTGATTCTTGATCAGCTTTGCTATTAATGCTTTTTCTGTCATAATCTTCTCACTCATTGAGTAAA
AGTCCCGTCGGTCAGATGTCTGGGACTTTTTTGTTATCTGGTGAGATTTATTAAACCAAAGGTATAAAATAAAAGCAAGC
ATAAATTAAACCATAGGTGAAAATAATTTATGATTAGGTTTAAATATGCTTTAATAGACAAAAGAAAACCCACACGGGGT
GGTGGGTTCGAAGGGGGGATTAGTTGTAATTTTGAGGAAGTTCCCATAATGCTTCTGTCTTTAGACGCAATTTTTTTTGA
TTTTCCTTGAGACTATTCTCAATTTCCTTTATTAGTTTATGTTGTTTTACTATTTGATCTTTAACCTCTTCAGGAGGATT
CGGGATCTCAATATTCAAAAACATTTCATCAGGAATACTGCGTCGTCTCTCTACACTGCCTTGCATTTTACTTTTGTATA
TTTTTCTTAGAGAATTAGATCTCAAAATCAAATCCAAATATTCTACATTAACTTCTCGTTTTAATCTAAAGATTTTGTAT
GCTGGGCTTACGGCAGCAGCATCGTAATATTTTTGAAATCCTAGAACACCTTCATCTATAGGGAACCCCATTACAAGTTC
ATTTTTAAAAACCTTTTTATACCCAGAAATATCAGAACTTGCGACTCGTTTTTTAAATTTCTCATGCTGATCAATTAAGC
CATGTTCCATAGTGATACTCATAATAGGTATATTTGTATCCTCTCCCACTTTGACTTTGCCAGACAAGGATAGGAGTTCT
TTTAGTTTTATAGTTGGGAATTTTGATTTTATATGTGAATTACTATAGTGAGCATAATTATAAATATAATCATTGCTTCT
GATTAATTCTGGATTAACTTTTAAGAAACCTAATTCATTATAATATTTATCAAAGTCGCTCTTATTTAAATCAGCAAAAT
CTAAATTTTTTAAATCATTTTCGTCAATTTTTCTACGGAAAGAATCTAAACTTAGGCCATCATTTGTCACATTGTAGTAA
AAAACGTCAGAATTTGTTCTACCATTATGACAGTTGGTAAAGTAGAGTATATTGGTTTTAACTTTTGCATATGGCAGAAA
AACTTCTTTTGGAAGTGAAACTACTGCTTTTAGTTGGGCGTTTTCAAATAAATACTTCCTTACTGGAGCTAAAGCGGCTT
TAAAAAGAAAGCCTTCAGGTACTACTAATGCCATTCGCCCTCCTTTTTTTGTTGCTTTAAAGCAATGTAGAACACATACT
CCATCACCATCGTTTTTAGCTAACTTATTCTCATATAAGTGAGAATAAGAAGTTTTTTGAGAAAATGGCATGTTGGTTAT
AACCACATCATATTCAGATTCAATAGGGTTTTGAAGTGTGTCTATCTGGCAAATTCCACTATGCCCATCCCCATGCAGAA
TCATATTCATTTTTGCGAGTTTTGCATTTGAGGTAATTTCTCTTCCAAAAATAGTATTATGTTTAAGCTTGATTTCTTCA
CTACTATTGTTTGCAATTAAAGTGTTATCTTTTATATGATCAAATGCCTCTGTTAAAAAACCACCTGTCCCACAAAAAGG
GTCATAGATCTTTTCACCATATTTAGGGTTGACTAAGTTAACAATGGTTTTAGTTATGTGACGTGGAGTAAAATATTCTC
CTAAGTCATTATTAGTTGCTGTAGCTTGCTGTAAGAAATACTCAAAAGCATCTCCTTTAATATCGGTATCTATTGATGAG
AGTTTTAACTTATCCAACTCTTTGATCATCTCTTTAACAGCAACAGGGTTGGTTAGCTGTAAATTTGTAAAAACAGAAGC
ACCATATTGTCTATCAATATCTTGTAGTATGTTATTAGTTGTATTAATTAGCAAATCATTATCGAGACTTTTGAGAGAAT
TCCAAATACCTGTATTAGCATTCTCTGTATACAATTTTAAAAAAAGAATGTTTGCAAATTCTGAAAGCCTTTCTATACCA
GCTCTTAAACCTTCACCTCTTAGTGAGTTATTTAACTTCTTGAAAACATTAATTAACTCTTTGCGAGAGACTAAAATTTC
TTTAGGTGTAATATAAATACCATTTGTTTCCTGCAATATGAACTCTTTAGCTTCATTTACTCTTATTAATTCATTAACCT
CATTTTCATCAATAAATAATGGTTTTTGGGTATACAAATGCCGTGTTTCGCAGAAACCATTATTCATTGCAAATATCAAA
GGTGCATCAAGCATTTCAGCATATTCGGTTGCCTGATCCAGTGCTTTTGTTAAGCTTTTTCCACCTGATTTCGTTTCAAT
TACACCGATTGGCCGCTTATTTTGTGAATCGAAAAGAACATAATCGGGTCTTTTTTTACTTTTCTTGAGAAACTCATTAT
TAACAATTCTTAAGATATCTGATTCAAAAAAGACATTTTTGTTTGGATCTTGAATGTCCAAGATCCAGCCCTTGTTAATC
AAATTATTGTTAACAATAAAACGTGTATCTTGCTCAATATTAGACATATTGCATAATCCCAATATCTACTATAAAAACTA
TTGGCAATCTACACATTACACACTAAAACATCAATAAATATTACTATCTAATAAGTGATATACCCCACATTTAAAAGACT
GTGTCGGGTTCACAGTTTATTAATCTTTTGTGTTATTAATTTTCTGGCCTAGCTTTCCTTCTTTTACCAACTGCACGACC
TGCTCATTAGTAAGCACAGGAATAAAGACTTTGTCGCCAATATCTTTAGAAAGAATCTTTACTTCTTCGGCTGTTAGCAC
CAAAGCTTCACCATGTTTCGCAGCATCATTGATGCGAGCAATAATCTGATTGATTGGTAGTTTTGCGTTATCCAATTCCA
TTCTCCTTTTTTAACCTGCACGCCAAAATTGGCGACCCATAACTTTAAAATTCAATCCATTTTGCTCCGTGACTTCACGA
TCTCTGTATTTAGGATTTAGGCTGTGCAGAATCAGTTTCCCGCCTTCTTCCTTGAAAATCTGCTTAATCATGCCTTCACC
CTCAAAGTAAACAGCATAAATTTGACCATCGATAATGTCGGTTTGGGATATATCAATGCCAACCAAATCCCCATCATCAA
TCTTGTCCGCCATGCTGTCGCCTTTAGCCTTGATGATGCGCATGCAATCAGGATGAACATTTTTTTGTTTAAAAAAACTA
GGTGGGAATGGCTGTTTTCCATTGATCACATCAAAGTGAAACTCTATAGACTCTCCTGTGCCACAAGAAAAACTTGCCTC
TACCACATCAATCCAGATAAATCCATCATCCCCACCATACTCAACTACTGACGGGCTTTGAATATCATTCACATCAAATG
ATGATTCATCTTTCTTGGATAGACCGTGCTTATCCATAAATTCTTGCATGTTGAAGTTGGTTAAATTTTGTTTTTTCTTC
CCGTTTAGAAGCCATCCGGCATCAACTTCTAAAAGTTCGGCCAACTTATCCAAAGTCTCTTTGCCAATCTGTCCTTTTTT
CCATTTAGAAGGCGCTTGAGGAGTCAGGCCAATCATTGTGGCAGCTTTAGACCATGATAATTTCTTTGCTTTCAGTGCTT
CCTGAATGCGCTCAACCATTGTGCTCATAACTTTCATCGCGTGAAACCTTTGGTTAAATTTTCGTATAAAAAATATAAAA
TTGTAAGCAACCATAGGTTGAAAATAATTTTAACTCATGGTTTAATAAAAATATTAATTAGGTTTAAATAAGGTTTAAGA
TATGAATCCTATTCAACAAGCCATTGATGCTGTTGGTGGGCGAACCAATGCAGCGTCATTACTTGGGATATCCTACGTTG
CTGTAAGAAAGATGGCAGAGAAAGGTGTATTGCCACGTACTGATTACACAGGTGAAACCAACTACGCACAGATTCTTGCT
GAGCACAGTAACGGGAAAGTGACTCAAGAATGGCTACTCGATAAAGCAAATCCAAAACATTTAGCGGCATAAGGAAAGTT
TTATGAGCCTTGAAAAAAAATCTACGCATGTGCGTTTATCTCCCGAAATCCATGAACGAGCAAAAATACTTGCTCATGTT
AAAGAAAAGGATCTCGCGGCCTATCTAGGTTTTCTTATTGAAAAAGAGATAGTTGGCGAGTGGCATGTATTCAATATACA
AGCAAAATCTTTCGCGCGTTTGGGAATGTCGGCTTTAGTACGGGAGTTAAGTACAGAAGTCAGCTTTTCAGAGGGATCGG
AAGGGATTAACGGGAATTTAGACAAATAAAAAGCCTGATCTCGTAAATCAGGCTTAGTGTTCAATCGGAGAAGGACCAAA
TGAACTATTCAATATTAGCAGAAACAGTAGAGAAGGGGAACTAGATGAGTAAAACCACTTTTAAATTTATTCAGTGGTAC
GAATCTAAGTACCCTGAGTTTGTAAATCGATATGGAGCTTTAAAACGCTTATATGACTCTGATTTAGATAGTTTCTTCAT
TGAAGAAATTGATGAGCTGTATAAGGAATTTAAGCAAGGTGGTGTTGTATGAGCTTATACACCACAGGTCATCCGGTTGT
AGACAAAATTGCCAGCCTCAATATTGAAGGCAATGTCATTCCTGCTAATTGGTTTAATACTTTCAAATTGGAAAATGGAA
AGCCCGATACAAATGCGGTCATTTTGCTTTCAGAAATTGTTTATTGGCATCGTCCGACTATTGTCCGTGATGAAGATTCT
GGGCATATCGTTTCGGTAAAGAAAAAATTCAAAGCTGATTTATTGCAACGCTCATATCAGAGTCTAGCAGATCAATTTGG
GTTCTCAAGGAAGCAAGTTAAAGAAGCATTAGATCGTCTTGAAAAGTTCGGCGTGATCAAGCGTCATTTCCGCTCTGTAG
ATGTAAATGGTCAAAAACTTAGCAATGTTTTGTTCATTGAATTAGTTACCCATGTTCTCTTTGAAGTGACCACCCTCCTA
ACTTCTACGGTAGGACCCTCCTCACTTGAAAGTCATGACCTCCCACCCTACAGGGAAGACCCTCCCCACCTGGAGGGTGA
CACATATACAGAGAATACTACAGAGATTACTACAGATAGTAAGTTAAGCACGGCTGAGCTTGAAAAAATCTTGAAAGGGA
AGAAACCATGTGAAGCTCTTGTCGCTATCGGTTTAGATCTTGAGGTTGCTAAACGATTCAATGAATACCGTAAGACCCTT
AAAAAACCATTAACTCTTGATGCTGTGATCAAGCATTACCACGAAAGCTGCAATGCAGGGATTTCAACTAATGATGCAGC
TCGTATTGTTTTGAGTGAATCGTGGATTGGGTTTGCTAGTCGTTACAACTGGAAGCCAGCATTTGAAACTTTGAATGGTT
CTGCACAACAACAAACACCAGCAGATATGAAAAATGCTGATCTTAATTATGGAGATTGGTAATGAGTTCTGATATCCAAA
ATATTTCTATTGAGCAGAGTGTTCTTGTTGCACTCATGACAACAAGCAACTCACTTGAAGTAGTTGCAAACGATTTGACT
GAGGAACATTTCTTCGCTGGACGACACAAAATCATTTATCGCGCCATTGTTGAGTTATCAAATGCTGATATGCCGTATGA
CGCAGTATTCGTTGGCAAGCATCTACAAGAAAGAAATCTGCTTAACGATATCGGCGGTGAAGAATATTTAATTCAACTTA
ATAGCGCTATTGGTAGTGTCCATCACCTTGAATACTTTGTCGCAGAATTAACTAAGTTAAAAAACCATCGTGAAGTTGAA
GGTATTGGTTTAGCTATTGCTGGACGCGCTAAAGACTTAACAGTAAGTGACATTTACCTTGAAGCTGAGAACCTATTCAG
CACTTCAAGCAGCACCTTAGAGGCTAAGCAGACTAGTTTCGATTTCAATCAAGCACTAGAAAAAACTCTTGAAAGATTCG
AAAAGAAAATTGCTCAAAAAGAAGATAAGGGGTTCATTGGTGTTCAGTTCAATATTCCACATTTAGATAATCTTCTTGGG
ACTATCGAGAAAGGACATTTTTGCGTTATTGGTGGTCGTCCGGGTAGTGGCAAGTCAACACTCGCGCAAATGTGTGCAAT
GCAAACTGCTAAGCGCTACAACATGCCTGTTTTATTTATCTCTGCTGAGATGGACACACCAACCCTAACCAACCGCATGA
TCTCAGCATTAGGGCATATCCCATATAACAATCTGCACAATGGGGAAATTTATGACGGGATGTTTGAAAAGCTTACTGGC
ACGATAGCTCAGTTCCGCAACCTTCCAATTTTTATTGAAGAGAAGCAGAAGCCAACAATTTCTGAAATCCAAAGCTATGC
GCGTAAAGCAAAACGCAAATACAAGGCTATAGGCTGCATCATTGTGGACTACTTGGGCTTAATTCGTGACCCATCTAAAA
AAGACCGTGTTCAGGAAGTTGCATCAATTAGCCGTGATTTAAAAGCCATGGCTAAAGAGTTTGATTGTCCAGTAATTGCA
TTGGCTCAACTTAACCGTGGAGCAGAAGGACACAAGCCAGTAGCAAGTGATCTTAAGGATTCTGGACAGATTGAACAGGA
TGCAGACCAAATCATCATGGTTCATCCAATCCTCGAAAAAGAGACTAATGCGCCAACTGGTGTAACCGAGTTAATTATTG
CCAAAAACCGTCATGGCAAGCGTGGATCTGTGAATGTTCAAGACCGTTTAGATATTTGCCGTTTCGTTGGGATGTCATTC
CCAGTGGAAGAGAGAGGTGCGGCGTGAATCCAAAACAAAGAGTAATCGCGTTCCAAAACATTTTTGACATTTTGTTGTTC
GCAACGCATGCGACTGAGCCTTTCACAATGAAGGATTTACGTGACTATGTGTTAGATGCACCTAACAACACTATTCAATG
CTATGTCCAAGAGCTAATCAAAAGTGGGTACCTAGAAAAAGATTCATATGCAACCTACAAGGCTACGCAATACGCAAAAG
ACATCCTGAATGTTAAAGGGGAGCTGAAAGCATGAACGAATTTGTAGATTACACCTCAATGATGAAGCTGCGCAGAGCGT
ACAACCTCGGTACTCGTAATGAAGAAACAAGAGCAGCAGCGAACCTATACGAGAAATTAAGAAAGCTGAAAATGCTAGAC
CAGCTTAAGCAGGAAGCCATTACTAAACGTTACAAGGAGGCGGTATGAAAAGATTAAACGTACTGGTTGCTTGTGAATAT
TCTGGACGTGTTCGTGATGCTTTTTCAGCTTTAGGTCACAACGCTATGTCTAGTGACTTACTCCCAACAGAAGCACCAGG
TAATCACTATCAAGGTGATGTTCGTGATGTGTTGTATGGAGGCTGGGATCTCATTGTTGCTCATCCTCCTTGCACCTTTC
TATCTGTAGCTGGCAATCGTTGGTTTAACGTTGATAGGTATGGGGAGAAAGCAATTACCCGGATGAAAAATCGCGAGCAA
GCAATTGCATTTTTCAATTTGTTTACTGATCTGGAGTGCGAAAAGGTAGCAATTGAGAATCCAATTGGATGCATGAGCAA
AATCTATCAAAAGCCTTCACAAGTAATTCATCCCTACATGTTTGGTGATCCTGAGCGTAAAGCTACATGCTTATGGTTAA
AGGGATTACCAGCTTTACAAGCAACCAATGTGGTTGAGCCAAATATTGTGAAGTACAAAAACGGCAAAGGGACGGATAGT
CCTTGGCATTTAGACACGTTAAAGCTGCCAGCAGAAGAACGCAGAAAAGCGAGAAGCTTAACTTTTCAAGGCATTGCAGA
TGCTATGGCAATGCAATGGGGTGGAGACGTGCGTCATTTAGGTTTGAGGGAAGCGGTATGAAACCAGAACAGTTTATTCG
TGAGTTCGGGCCTAACACTTTCAGAATATCAATGTCATTTGTCAACACTGCTAAGTATTTGGTGGTTCATGAAGGTGAAA
TTGATTTTACAGATGAAATCAAGCCTCACCATGGCGATCGTGTATTTGAGCGTGATGTGGTTAAGCGTCTGGTGGAGTCG
GTTGAGCTAATCAACTTGTTTGGCAGCATCAAGATAGCAAAAGACAAAGTGAAGATGGCTGATTTTAATGGATTCTTACT
TGTCTCAGTTCCAATCGAAAACGGCTTGGCAGATGTCTATATCCATAAAGTAGAACAAGCCATCCGCGACCACGAATCAA
TATACGGAGGCGGTGAATCTCATGCCAACTAGATATAACACAGGCGAGTATAGCTACGATCTTGAATATCACTATGGAGA
TATGTCAGCAAGCATGGAGATGCTTAGAGCACGTTTAATTGAATTGTTGACTCCTCATCTGTCTGGCCGTTATGTGAAAT
GGAGAGAAGCATATTTCACACGGTTTACAAAGTGCGGCGGGGATTCGGGGTGGATGTTTTGTGTAGGTCCACACGAATTT
CATATTGATGGGGCGTTAAGGCGCTATTACTCAGGTTCTATTGATATTACCTACAACCAGAAAGATCGATATTTCTTGGT
GGGTGAGAAAAAGAAAGTCAAATGTAAGGCTTGTAAGGGGTTTGGCTTCATTCGAGATGATGGGTGGGGGCATATAGATA
AATGTGAAATGTGTGATGCAGAAAAAGGAGCCAGCCATGAGTGAGTTTGAGGGTAAATCTGGAAAGTGGGCTTGGGAGAT
TCAAAAAGAACAACAAGCGAAAGTGGAGGAGCTGCAAAAGCAATTAAGTGAATACATATTTGTATCGGAAACGCTTGATG
AAATGTATGTGAAAGAAGTCCAGAAAAGTGACGAGCTGCAAAAGCGGGTGCAATTCCTTGAGCAGGAATTAGGTGCATGG
AAAGGGAAATCAATAGCAGCAATGGTAAATGGCATGTGTAAACAATGTGGCAAAGAACCATTGCAGGCAATAGTTTCTGA
TAAAGATGGTTATGCACTTCTACATTGCTTTGGATGTGGCGCAAACAAGATTCTTCAAAATAGAAAGCGGCAATCTAATG
TGTTGGTACGAAGAACTAGGCGCTTGGAAACATCCGGCAGCTTCTAATTGGCTTATGAAAAATATAAAGGTGATTCCGTG
AGTAGTAGAAAAATTAGATCAGAACTCAAGAAGAAAGGGATTCCCGCAGAAGTTCATTGGGAATACATGTCTGATTGTTA
TGGTGGTGGTGGTGCTTACTTTATTGACATAGACGCCGATACTGAAAACAAACTCTTAGATGCGGACCCTGATTGTGAGC
CACAACTCGATGTTGGGTATGCAGAGAGCCTTGAAGAAGCTTTGGAGTTTATTGATCAATTGCCAAGTTTAAAAGGAGCC
AGCCATGCGTGATTTTAAAGAGTTTGAACGTGGTGACTGGGTTGTCTTTGATACTTCAAAGCCATATTGCCGTTTACTGC
CACCTTGCTTAATGAAATTTATTCAGATTGAAGACGGTGATGCTGTAGTTGAATCACAAGGCCGATGGAGCTTAGTAAGC
CTGGCTGCGTTAAAACCTGCGTCAGAAGATGACATTGAAGCAGGCCACCGCATTGATAAACCCTCGAATTCAAGGGAATT
AGAAATCCTAGACAAGCCAGAAAACCACATTTCGCCTAACTGCAAAGTAACTGAGGCGCACATTAACGAGGCTGACAAGC
TCAATAGATTGGGGTGAAGAATGGATAAGTGTAGAGAAGAGTTTGAGAAGCAAAAGTACTGGATTGGGCTATTTAGAGCA
GATGTCGACTTTGATATGACTCTTGGGAAATTTGGAAGATATGTTTCAAATGGTTCAAGAAGAATTGATGCAATGTACTT
GGAGTCATTTAACGAAAAGTGGGAAGCATGGGCCAATGCATGGCAGCACCAGCAAGCGAAAGTGGAGGAGCTGCAAAAGC
GTTTAGATGGGGCATTAAAAGAGACTCAATATGCTTTGCAGTATGTTGAAGAAGACATGCGCGGCAATCATGAATTTCTA
CAAATGGCAATGATTCGAACCCTTAAAGCTATAGAGCAAGTGCTCAAAGGTGGTGCTTGATGTCATCAGTCAGCATTGCT
GAATACCGCAAGTTATTTCCCATAAAGAAAAATAAAAAGCGCCGTTCAGCAAAGCAAGTTGCCAGACAACCAAGTGTGGG
TGAAGTGGTTCTGGCAACGCATTTAAGAGCATGCAAGATTGGTTTTGAACAGGAATATAAGTTCCATCCTGAACGCAAAT
GGAGAGCAGATTTTTTAATAAAGGGTTCAAAGATTTTGATTGAGGTAGAAGGCGGGATCTGGAGCGGAGGCCGTCACACA
AGAGGTAAGGGCTATTTAGGGGATATGGAGAAATACAACTCCGCAGCAATGATGGGTTTTACAGTTTTACGGTTCAGCAC
AGAGCAAGTGAAAGCAGGCGTGGCGATTAAACAAATTGAGCAATTGGTGGGATGAAAATGAATATGCCAGTACAACAACA
CATTTTACAAGCGGTCGATTGGTCTAGATTTAGTTTTGAAGAGTGGTGTCGCCAGCTTGGAGCTTGGCTAAACGGCGATA
CCGAAACAATGGTCAAAATTGTTAAGACGATGCCAACAAAACGCATCACTCAAAAACAAAGAGAAAAATTAATAGCTATG
TATATGAGCGATGAAAATCTAAAAGATCGTTTATGCATTCGCCGTAAGGGTACTTGCTGTGAGTTAAATGACAATGAGGC
ACGTGCAATCCATAGATTGATTATTGATATTAAATTAATTGAAGACCATATTTTACAAGAATGGATCTCAGCAATTTGGT
CACATCATGTTATGGGCAATTCATTACGTGATATTGCTCAAAGTAATGACACTTCAGTTAATCAAATCAGACAGGATTTA
AAATGTGGTATGGCTTATATCAAAAGTCGAAATCCGCATTTCAGATTTGAAACTTTTGAAAAAACCGCTTGAGTGTGCGC
ACGGGGTATGGCATATTTGTGATACAGTGTTGGAAGTGTAAGTAAATCACTGGTATTAAAGCTCATCAAATGATGAGCTT
TTATTTTATCAGAATGAATAAACTATCTTTAAATGAAAATATCGAAAAATTTATTGCAACGATATTTAAATCGTTGATAA
TAAAATTTTCTTTGCTAAAAAAACTGCATGAGAATCATATTTTCTTTAATTACGTTTGTCTTATTTTCATTTATTTCCTT
TATCCTTTTAAGGAATAAATATATTGAGCCAAACCACTTCGTCATTTTGATAATATTTTCTGCAATTGTATCCGCAATAA
TTGCATATTTTGATGAGGTTCAAGAGCTATCTATTGGAGGCAATATCGTTAAACTAAAAGAAGCAAAAAAGGAGTTACAA
GTAACAATAGATCAATTAAAGTCAATTAAAGTTTCAACATATCGGATGTTACTTTTGAAAAGTTTACATTTTTCAGGTGT
TTTTGGAAGCAGCCATTTAGTGGATAGTAGAGCAGAATATTTTTTTTCACTCATCAATGAAATTAAACAATCGGATTGTT
TCAATGATCTTAAGTCTGAAATAAAAGTTCAATTAACAAGGTTGTTAATTGATCAATTAAATAAATTTTATCCTTTATTT
TATGGCAAACAATTCAATGATAGCGATGAATTCCCTAAATCTACGGTTTTTTATATCGAGTTGAAAGATGAGATTATTGA
TAAAGTTCATCAAAAACGGACACCTGTTATACCATTTGATCAAAAAAAGCAGGAAATTGTTACAGCTATAGATAACTATG
CAGCTTTGTATATTTTATTTAAAGAAGTTGAACAGTAGGGTGATATTGATTTTTTATTGCTTAATAAGATGAATTTAAAC
GATATTATTTTAATTAATAATCTCCAATGAAAGGATTTTTAAACTTTTACCTTTACGATTCTATAGAAAAGTTGCCGAGC
ATAGTATGGCACAAGAAGCTCTGCTAAATATCGATTATTGGCGGGGCTTTTTCTTTTTGGAGTATGTATGACTGAATTTC
AAAAAATTACGAATGAGATTAGACAGCTTCAAATAGAGCTAAACCATTTGGGAAGTTGCAATACAAAAGGTTTAAATACA
GAACAGATCGCTCACCTAGATGAGCGATTTTTTTTGGCCATAGCAAAGCAACATAAATTAATTGCTCGTCTCAACAGTAA
GCCAGAGGGCTTTTTATAAGAGGCTAGAGGTATGGATGATAAAGAGTACTTTTGGCTTACACAAAAAAAAGAGCTCAAAA
CGAAACCCAAATCCAGACCACTGCCTAAAGCTAAAGAAAAATATCTCGAGGCCGAAGAAACCTTATTTCAAGAACTAGAA
GAGCATCGAATTGGTTATAGAAGAAAATTTCAATTTGAATCAACAAAAAATTGGCGGTTCGATTTTTATATTGTGAAGTT
GAATCTTCTTATAGAAATTGCTGGCAGTCCGTGGGCAGTTGGCCGAGGTGGCACAAAGATAGCAAATTCATTTAATAAGT
ATGATCTAGCACTAGACCGAGGTTATGTATTTGAGCGTCTTGAGCCTCACCAAATTGAATCAGGTTATGCAATCAACTGG
ATTAAAAGCAAATTAGCGAGAATTGAAGATGGATCAGATCAGACCATTTCCTCCAACTGATTTTATGGATCAGGCAGAAG
AAGAGGAAGCAATTCGTTTAATACCCGCTCCAGACCTAAAGAAATGGGTTGTGGCCAACTACTTAACGATAGGTGGACCT
CTTTATAACCCTGACCATGACCATATTGCTGAGCTGCTTCACGATAATGAAGAATTTTTAGCATTTGCTTGGGCCTCTTC
TGCATATAAAAGTAAGCAAGCTATGGTGTTAGGTCAGTGCGAAAAAGTCATGTTCAATGTTGGTGGATGGCG
>A785.1
ATGGCGAAGCTTAAAAAAGCCGAGCAACTCTTTATAGTTCGGTCTCTTGCGCAGTTCATGACACCTACTGAAGTTGTTAA
GGCTATCAAGGAAACTTTCAACATCACTGTTTCACCTCAGCAAGTTGAAGCTTATGACCCGACTAAGGTGGCAGGGCGTG
ACTTAAGAAAGGAGTACAAGGAAGTATTCGAGTCTACAAGAGAGGAATATCTCAAACAGCCAATTCACAACATAAGTGGT
GCAAATGACATTGTTCAGTTAAAAATCTTGAGTGACTTGCTTTTTGCCAAAAAAAATAACGTGACCATGACAATTAAGAT
CGTGGACCAAATGCAAAAGATCATGAAAGGGTTTTACGAGAAGCGACTTGAGATTACTGGAGCTGGTGGTGGGCCACTTA
AAACAGAAAATACTAACACCCCATCACCACCGGCATTAACACCTGAAGAACTTTCGAAACTCTCGCCTCAGGAACTTTCA
CGCTTAGTGATTAATGGAAAGCTATGACATACGCATTAGATGAAATAGCCCCTTTAATTAAAGAGTGGACTATTAACGTG
CGCCTGCCTGAAGTAATGACTGAGATGACACGGCGTTATTACTACAAGGCTGCAATCGAGCAAAACGAATTAAGTATTCA
GGCGGAAATCTACAAGTGCAGCAAGGATCCAATCCATTGGTTTAACAATTGGATCTGGACATATGATCCGCGTGGTATGG
CATTTGGTTTACCTGCCAATATTCCCTTTGTATTACGGCCTAAACAAGTTGAGCTTGTGGAGTGGCTAGAGGAACGTGAA
AGCACCCAAACACACGGTCTAATTGAAAAATCCCGTGATGAGGGCATGAGCTACGTTGTGCTGGGTTTCTTCTTGCATCG
CTGGTTGTTTGTAGAAGGTTTTGCGGGTGGAGTTGGTAGCCGCAAAGAGGAACTAGTTGATAAGAAGGGTGACCCTAAAA
CACTATTTCACAAGTTCCGCGATATGTTCAGCAAAATGCCCCAATGGTTAAAACCTAAGGGCTTTGTTGAAAAAGTGCAT
GATAACTACATGCGCATCATTAACCCGGATAACGGCGCAACGATTACCGGTGAAGCGGGTGACAACATCGGTCGTGGTGG
ACGTACCACGATGTACTTTTTGGATGAATGGGCATTCGTAGAACGGCAAGAAGCTGTAGATGCTGCTATCTCGCAAAACA
CCAACGTCCACATTAAAGGATCTACACCGAACGGTATTGGCGATCGATTTCACCAGGATAGATTCAGTGGTCGTTACGCC
GTCTTTACCATGCCTTGGCGAGCTAACCCGGATAAGAACTGGACCGTTACATATAACGGCAAAGTTATTTACCCATGGTA
TGAAAAGCAGCTGGCCACACTTGATGATGTGGTGCTTGCTCAAGAGGTTGATATTAACTATGCCGCTTCTGTAGAAGGCG
TCTTAATTCCTAGTAGTTGGGTTCAAGCTGCTATCGATGCACATAAGAAGCTTCAGATTGAGCCTACTGGAGACCGCATT
GGCGGCTTAGACGTTGCAGATGAAGGTAAGGATAAAAACTCTTTTGCAGCACGTCACGGCGTTGTCATGACTTACTTGGC
CACATGGTCTGGTAAAGGCGATGACATTTTTGGAACGACTCAAAAAGCTATGGACCTATGCTTTGAGAAATCCATCGATA
CGCTGTTTTACGATGCCGATGGCCTTGGCGCCGGGTGCCGTGGTGATGCGCGTGTGATTAATGAAAAGCGTAGAGAGCTG
GGCTTATCCGAGATTAATGTGGAGTCATTCCGTGGATCCGGTTCAGTTCATGATCCTGAAGGGGAAATGGTAGAGAAACG
TCTTAATAAAGACTTTTTTGCCAATTTAAAAGCTCAGTCTTGGTGGTCATTACGTTTGCGCTTTCAGGAAACTTTTAGAG
CACTTGAGGGGCGTGACTATGATCCAGACATGATCATTTCACTATCAAGTGAAGATATCGATGCTAAGGAATTGGCATTA
CTCACTACCGAGCTATCTCAACCAACGTACACAAAAAATGGTGTTGGGAAAATCCTAGTCAACAAACAACCTGATGGCAC
AGCTTCACCGAACCGAGCAGATAGCGTGATGATTTGCTTTAACCCGCAAATTTCAGAGCTGAGTATCTGGGGCAAGTTAT
AAAGAGAAAGTTATGGGCTTAATTAAATTTACAAGAGATTCGTTCCAGAACTTTGCAGCTCGAGTTGGGTTGGGTTCTGG
AAGTCAACACGATCAATCGACTTATGGTTTTAACTTCACAAGCCGAAATCGATTGAAGCTTGAAGCGATGTATCGATCAA
GTTGGGTGGTTGGGCAAGCGGTCGATGTTGTAGCGGATGACATGACGCGTGAAGGAATTAACATCCGTGGCATGGATGAT
CCAGAAGATGTGGAGGCAATTAACCAGGAACTAGATAGCCTGCAAGTGTGGGATAAGATCAATGAGACAATCCGCTGGTC
CCGACTTTACGGTGGGGCTATCGCTGTAATGTTAATTGACGGTCAAAATGTATCTACCCCACTTAATGTAAATACTATTG
GTAAAGATCAGTTCAAAGGGTTGCTTGTTTTAGATCGCTGGATGGTTTTACCTGACTTGCAAGATCTAGTCACCGAGTAT
GGTCCAGATTATGGAATGCCTAAATACTATGATGTCATTACTGACTCAGTAGGCTTATGTAATCAGCGCATTCATTATTC
ACGTGTTTTCAGAATGGATGGGATTAAACTACCTTACTGGCAGGCTATAGCGGAAAATTTATGGGGCCAATCAGTTATTG
AGCGCTTAGAGGATCGTTTAACTATTTTTGATAGCGCCACATTAGGTGCTGGCCAGCTTATCTATAAAGCACACTTACGC
ACATACAAGGTAAAAGGCTTGCGTAGTCTTATTGCAGCCGGTGGGCGAATGTATGACGCTTTGGTTGAGCAGATCAATCA
AATTCGTCTATGGCAATCTAATGAAGGCCTAACGCTGATGGATGCTGAAGATACTTATGAAGCCCATCAATATAGCTTTG
CCGGGCTTGATAATATTCTGATGCAGTTTGGCCAGCAAATTGCTGGTGCTTTGGGTATTCCATTAGTTCGTTTATTTGGG
CAGTCTCCAGCGGGGTTTAGTGCAACTGGTGAGTCTGACTTATCAAACTATTACGACAATATCAACCAGCAGCAAGAAGG
CCGTATGCGTACGCCTTTACATAAGTTGCTTGAAATTGTTTCGCGGTCAAAACTAGGTAAACCTCTACCTGATTCATTTA
AGTTTGATTTCGCTTCATTGTGGCAGATCGATGACGAGAAAAAGGCAGAGATTGCGGCCAAAGTTGCCGAGGCAGTTACT
AAGGTTGAAGAGGCTGGAATCATCTCACGTCAGACGGCGTTAAAAGAATTGCGTCAATCAAGCGAATCTACCGGTATTTT
CTCTCATATTTCTGATGAGGAAATTAACCAGGCTGAAGATGATCCACCGCCGCCAAAAGAAGGTTATGACGATGAAGAGT
CAAATAAGTCGGATATCACCGCACCTGGCGAGGAAGACCGAGATACGGTACAGCCAGCAGCTTAGAAAGATTGCGGGATA
CATTGATATGATCGTTAAAGGCTTTGATGTAAATGATCCAAAGTCATACCCACTGATGATTGCGTCATTAAACGAGTATG
CAAACACGCTTCAGTTTTGGGCGCAAAATGCAGCTGGTCGAATCATTACTGATGTCGCTTTAAGGGATGAGAAAACTTGG
CTCATTTATGCAAAGGATTTATCACGTGGTGTACGTGAGCAAATCAGGAATACGGACACTGGAGCCGTATATCAGCAGCT
TTTAAATGACCAAGTAAGGCTTATTAAGTCTTTACCACTTGATGCAGCACAGCGTATTCATGACCTGTCTACTCGATCGC
TAATTGAAGGCAACCGTTCAAGTGAGATTGCTGGCTTGATTATGGCAACTGGCCGTGTGACAAGATCCAGAGCAAATACA
ATTGCCCGGACTGAGGTTAGCCGAGCATCATGCGTATTTACTCAAGCGAGAGCCGAAAATCTTGGATCCGAGGGTTATAT
CTGGCGAACTAGTGAAGATGGTGATGTAAGGCCAAGCCATAAGGCAATGAATGGGAAATTTGTTGCTTGGAACAGTCCGC
CAACTTTGGATAATTTAAAAGGTCATGCCGGATGTTTGCCTAATTGTCGTTGTTATACGGAACCGGTAATCCCAAACTTT
TGAGCCTATTGTGCAAAGCTAAATTGCTGCTATATTTGAATATTCCAAATTCTGGAGAATAAATATGAGTATTAAAGCTG
GAGATGTTGTACAACTAAATTCAGGCGGTTATGCAATGACTGTAGAAAAAAATTCGCAAAGACAATGGTAAGGCAACATG
TGTGTGGTTTGTTGATGGAGAAATAAAGTCCTATGACTTCGCACTAGAAGCATTAACCGTTGTTCAATAAGGTCTAAATA
TCTTAAAACCACCCTCGGGTGGTTTTTTTATGCCTGCAAAAAAGGTGATCCATGTTTAAAAAGAAACCGAAATCAAAGGC
CACGGTAGATAGATCTAATTTCTACACTACTGGCCAACTTGGTAGAACACGGGAAACAACGCCTGAAGGTTATTTGCTTT
GCCGAGATGTTCCATTAGCTCGGATTGGTAAATTGCTTTATGCCGATGGTGAAGTGCCAGTTACTGCTGACAACTCCGGT
CTAATCATCATTGAGCGTGGTGAAGATGTTTTATTTGATCCACGTACGATCGCCAGTTTTGAAGGGAAGCCTGTTACAGA
TGATCATCCCAAGGGTTGGGTAACCCCGGAGAATTGGAAGAAACTTTCAAACGGAACTGCACATGATGTACGCCGTGGTG
AGGATGAAGATTCTGATTGTTTAGTGGCGGATCTGCTCATTACAGACAAAGACATGATTGATGCTGTGATGAAAGGAAAG
GTTGAAATCTCTCTAGGGTATGACGCTGATTACACGGAAATTAGCGTAGGAAAAGGGATTCAAACAAATATTTTTGGAAA
TCACATTGCTCTGGTTAAAAAGGGGCGTTGTGGGTCGCGTTGTAAAATCGGAGATAGTTTTATGCCTAAACAGAGTAAAG
GCTGGCTGGAAAGCTTGCGCAAAGCTAAACGTACAATTGATGAGGCTTTGGAAAAAGCCAAGAGCACTGATGAGGAGGAT
GTCGAAACCGAAGATGACGATGAGGATGATGATGGCAAAACAACTGATGCTGCAATCAATCGTGAACTTTTAAAAACCCT
CAAAACAGTTCAAACAACAGTCCAAACATTTGATGAGCGACTCTCAAATCTGGAAAAGAAAAAAACCAAAGATTCTGAAT
CGGAAACTGAAGATGATGATGAAGAAGACGATGGTAAGGGGAAAGAAACCGAAGACGATATTTTGGAAGCTGAACAAGCT
CAAAAATTATCTGAACAAGGTATTCAAAACCATACCGGTGATTCACTTCAAGAAGTTTTATCACGTGCAGAGGTTTTGGT
ACCGGGCTTTAAGATGCCAACTTTCGATAGTGCCAACAATGGCCAAGCTGTTTTAAATACCAAGCGCAATGTATTAAAAC
AGGCTTATGCTACGGAAGATGGCCAAAAAGCCTTGAAGCCGTTTGTAGGTGCTACTCCGAACTTTGACACCATGCCAGCC
TATACAGTCGATGCTGCATTTATTGGGGCATCGGAACTCATCAAACAACAAAATAACGCCGCTGGTGTACGTTCTGGCAT
TTCTACTCGTGATTTTGGCCGAGCGCCAATGACACCGGCTGAAATGAATAAACGTAACCGTGAATATTGGGCAAACAAAG
GAAATTAATAAATGGGTAATGCATATCTATATCGTATGCCGTCAGGCATTCCAGGTGATATTTCACGAAAAGCACACTCC
ACAGTTGAAGCACACATCCTTAAAGGTAATTTTGGCGCCTTTGGTATTTTCGGAAAGCTAACAGCAGATGGAATCGTACC
GCTTGAAGCGGCTGATACCGATGTATACGGCTTAATTGTGCGTTCTTATCCTACACAATCAGCTTTAAATGGAATTGGTG
CAGCTGTTCCTCAATCAGGAATTGTGAATGACATCATGCGCCGTGGTTACATGACAGTAAAATGTAACGCTGGTACAGCG
AAAAAAGCCGGGAAAGTTTATGTGCGTGTAGCTACAGGAACAGAACTAAAACCGATCGGTGGGATTGAAGCGGTTGCAGA
TGGTGTGAATACCATCGAGATCAAGAATGCAATGTTTATGCATGATGCTGATGCTCAGGGCAACGTAGAAATCTCTTACA
ACATCTAAAATATTTTTGACGTAAATCACGGCGCTATATGCGTCTTTTTTTACGCCTGGAGAAAATGAAAATATGAGTAA
ATTACTCTTAGCTTCGACCATGACTCAAGCCGTAGCAATGGGTCGACCAATTCGAGCGCGTACCCGTGATTCTGGAACAA
TGCATACCTTTGATGCCCGTACGATTGATAGTACTGGTGCATTCCTATTAGGTGAATTGGAACGCCTCGACCAAACTCTA
CATGAGCCATTAGCAAATATTACATGGGGTCGTGATATTGACTTGCGCTCTGATGTATCAATTGCAGATGAAGTATCTTC
ATTCACAAACTCTACATTTGCTGCAGCTGGTGGTCCATCACCTACCGGGAAATCTTGGATTGGTAAAAATACCGATGCTA
TTGCAGGAATTGCGTTGGATATCGGCAAGACTGCCCAACCTCTTAGCTTATGGGGTATGGAAATTGGTTATACCATTCCA
GAATTGGAGTCTGCACGAGCTGTAGGCCGTCCAGTGGATGACCAGAAATTTAAAGGTATGAATCTGAAATATCAAATGGA
TATTGACGAGCAGGTATATATCGGCGATGACACGCTTGGTGTAGAAGGGCTTTTAAACTCTTCTAAAGTGGGTGCGACCA
ACGTTAATAAAAACTGGAAACTAGCAACCCCACAAGAAATTTTAGACGATGTAAACCTTGTCTTAAATAACGCTTGGGTG
GCTTCTGGTTTTGCGGTTTGCCCGGACAAGCTTTTATTGCCACCAGTTCAATTTAGTCTCTTAACTTCGCGTATTGTCAG
CGAAGCAGGGAATATCTCTATTCTTGAGTTCTTGAAGCTCAATAGCTTAAGTAATTCAGTGAATGGCCGACCTCTAAATA
TCCAGCCTTCTAAGTGGTGTGTAAAACGTGGTGCGGGTGGTACGGATCGTATGTTGACGTATACACAGTCTGAAGATCGT
GTGCGCTTCCCGCTTGTACCGTTGCAACGTACACCGATCGAATATCGTGGTATTCGACAAATTACTACCTATTTCGGCCG
TTTAGGTGTTGTTGAATGGGTATATCCAGAAACAGCTTATTACGCTGATGGCCTATAAGGGGTGAGCATGTCTAAGTTAG
TACAAATTCTTCTAAGTAAGCCGCTAACCGTTAACCTTGGTCGTGATGAACAAGGGGAAGCAAAAACAATCGTTTTGCAA
GCTGGAATTCAAGAAGTTGAAGAAGACGTGGCCAAACATTGGTTCGTGAAAGCTCATTCACAGGAAATTCCAGCACATTC
AGCATATACCAATGAGCTTGAACAAGTCCTTGAGCAGAAAGATCAGGAAATTGCAGCAATGCAAATCCAGATTGATGAAG
CAGCAAAACAAATTCTTAAGCATGACGAAGAAATGAAGGCTAAGGATAAAGAACTTAGTGATCTTAAAATTCAGTCAGCA
AAAGAACTTCAAGACCGTGACGCTGAAATTGCAAAGTTGAAGGCTGAATTAACTAAAGCTACACCGGCAAAAGAAAAGGC
CACACCAAAGGAAACCTAACACATGATCAGTGAATCCTCTTTTCGTGAAGAAATGCCGGCATTTGCTGATACAACGCAAT
ATCCATCATTTCAGTTTAATTTCTACTTAAACCTTGGGAAGAAGCTGCTTCGTGAGGAACGTTGGGAGGATATGCTCGAT
TATGGTTTAACACTGTTCATAGCTCATTATCTTACGCTTTACCGGCGTACGATGAGTGCTGCAAGCATTGGTGCTGATGC
TGGCAAAATCGTAGGTAATGAGACGTCTAAATCCGTTGATGGCGTTTCAAAATCTATGGATGTTTCCGGCGTTCTCATTA
CTGATGCTGGTCATTGGAACCAAACGACTTGGGGCGTCCAGTTTTATCAGTTATTACTGATGGCTGGCATGGGAGGCATC
CAATTATGAGCAGTGGTGTTAAATCTTCTGGTAATGGTTTAGCTGACATTTTCCAAGCTGTAGCTGAACTTTCTCAAATG
GATGTTTTGGTAGGTATTCCACATGGGGAGGCTCGAACCGATGGTGACGGCCTTACCAATGCGCAGATTGGTTACCTCAT
GGAAGGCGGCTCACCTTCTCAAAACATTCCTGAGCGACCTTTCCTGGTGCCGGGTGTTGAAGAAGTTCAAGAACCGGTAG
GCGATAAGCTGGTTAAAGCGGTTGACGCTGCTTTAGATGGTAATAGCCAAAGAATGATGAAATTGCTTGAGTCCGCTGGA
ATGATTGCAATGAATTCAGTTCGTGCTTATTTCGTTAATGGTGAATTCGCTCCCTTATCTTTGGCCACAATCCGTGCTCG
AGCACGGCGTGGCCGTAAAGGTGCTAAGCAGTATCTTAAACAGCTTGAATCGGGACCTGCCGAAACAGGCCTCGTTCGGC
CGTTGATCGATACAGGTGAGCTTAGAAAGTCGGTTACTTACGTGATCATGAAAAAGGAAAAGGAGGTAAAGCGTGGCTCA
ACTTGATGTTTCAGACGTTTTGCTAGATCCAGACTTCATGGACACAGGCATTATCTGTAAGCGTACAGAGGTCATCGTAG
GAAACAATGGACGATCTCAAGAAACGACTACATCAACACCCTTTGATGGCGTAGTTACTACAAATAATGGCCTCAATATG
GACCGTCGAGCAGATGGCACATTGATTAAAGGCGCAATCAACATTCACACGCAGTTTGCTTTAACTTCAGGCGATAAAAA
TACCAAAGCAGATGAGATTACGTGGAAGAGTAAAACCTACATTGTGGCTCAAGTGCTGGACAATCTACATTATGGCCAAG
GTTTCATAAAAGCAATTTGTGAGCTTAAACCACTGGGGTAATCATGGGTGATTCTGCTTCAGGGGGATATATTACCCCTA
GTGGCGGATCTGCTTATGACCAAGACCTAGAGGACATCTTTCAAGCCTTCATTGTCGGGATTACATCCTTACCAGGTGAT
ATGGTTCGTCCACGTTTCCAAAGAGAACCACCGCCTTTTCCTGAAATTGGTGAGGATTGGTGCGCCTTCGCCGTAAAGTC
AATAATTCCTGATGATGGGCCTTACTTCGACCAGAAAGACGAAACAATGGATTCAATTCGACATGAAGAATTGACGCTGT
TTTTATCGTTCTACGGCGACCACGGCCAATCAATTGCAAACGTCCTAAAGGATGGTCTAGGCATTCCGCAAAACATCGCG
CAACTCAAAGCGCAAAAAATCAAATTTATCAAGGTGGGTGAGATCATCACCGCGCCTGACTTTCTCAATAATCAGTATGT
ACATCGATATGACCTAACCGCTGTCTTTAAGCGGCAAACATTACGCACGTTTGCTGTTAAGTCATTTGTAGATGCTGGGC
CGATAGAATTTCCTAGGAGTTAATCCATGACATTGCCTGTTTCAGACGTTGTTAATGTCTCCATTAGTTTGGCGGCATTA
GCAGCAGGGCCACGTAGCTTCGGTAATTTACTTATTCTTGGTGCCACGGATGGTGTTGTAGATCCAGTTGAACGTTTACG
CGAATACTCGGGTCTTACACCTGTAGCATTAGATTATGGTACCGATGCGCCAGAATATAAAGCTGCTGAATTGTACTTTA
GCCAATCCCCAAAACCACGAACTTTATATATTGGCCGTTGGGTTAAATCGGCAAGTTCAGCGGTTTTAAAAGGTGCGGTT
TTATCTGCAGATCAACGTGATATTTCAAACTTCACAGCTATTTCAGATGGTTCGATGAAAATCACCATTGATGGTTCTGA
AAAGGTTGTAACTGCCCTGAACTTATCAGCTGTCACCAATTTAAATGGTGTGGCATCTGCCCTAACAGCCAAGCTGGGTA
CCGCTTCAGTAACTTGGAATGATGTTTATAACCGTTTTGAAATTACGTCATTAACCACCGGTACCACTTCGACAATTTCC
TATGCTATTGCCAATGCAACTGGTACAGACGTTTCTTCATTGATGGGTTTAACCGTTGGTCATGCTTCGGTACCAGTAAA
TGGCTATGCTGCTGAGCCATTGATGGATGCAATTACACATTTAGCGGACAAGTCACTTAAGTGGTATGGGTTAGATATCG
CTGAGCCAATTTCTGATGCAGATGTGTTAGAAGTGGCAGCATTCATTAATGCGACTTCACCATCTCGCATTTATGGCCAG
ACAATTACTAACTCATTGGCTTTGGATGGTACCAGTACAGCCGATCTAGCCTACAAGCTCAGTAAATTAAATAACGGTCG
CGTATTTTCGATTTTTTCGGGTGATACGGCACATGCAGCAGCTTCAGTATTTGGGCGAGCATTTAGCGTTAATTTCAATG
GTACCAACACGACCATTACATTGAAGTTTAAGCAGCTTCCGGGTGTAGCCGCTGAAGATCTACAAGTTTCCCAAGCAAAA
GCCCTAAAAGATAAAAACTGTAATGTTTTTGCCGGCTACAACAATGACACCGCAATTCTTCAAGAAGGTGTCATGTGTGA
TGGTTCATTCATCGATGAGCGTCATGGTCTCGACTGGTTGCAAAACCATTTAGAGACGGCACTGTGGAATCTTTTCTATA
CCACGCCAACTAAGGTCCCGCAAACGGAAGGCGGCGTAAATCGCCAAAGTACTATGCTTGAACGGGCATTGGAGCAGGCA
GTAACAAATGGCCTTATTGGTCCTGGTCAGTGGAATGGTGATTCTTTTGGAGCAGTAGAAACAGGTGATTACCTTTCTAA
AGGTTTTTACGTTTTTGCGAACAGTCTAGATGATCAAGCTCAATCAGAACGTGAAGCGCGTAAATCTCCGGTTTTCCAAA
TTGCTATCAAGATGGCAGGTGCAACACATTTCTCCGATGTGCTTGTTTCTGTTAACCGCTAATAAGGATAAGAAATATGT
CTACATATTCATTTATGGATACTCAATGTACCCTCGCCAGTGATGACGGGGTAATTGACCTAGGTTACGGTGCGGGCGTT
GCAGATGAAGGCATTACCATTGCAATGGCTGGTGATGCGAACACTATGACGATTGGGGCAGATGGTGAGGGTATGCACTC
TCTGAGCGCTAATAAGTCAGGTACGGTGACAGTTCGCCTATTAAAAACATCACCTATTAACGCCAAGCTTTCTAATCTTT
ATCACATTCAGCGCTCAAGTACTAAGAAGTGGGGAAAGAACACTATCACACTAAATCACGCTGGATCTGGTGATAACGCT
ACGGCATCAAAATGCGCATTCAAGAAGCATACGGACTTGGCTTACAAGTCAGTTGGTGACTTCAACGAATGGGTATTCGA
TGCAATCAAAATTGATCAAAAACTAGGAGCGTATGAGTAATGCAGATTGGTAATCATAATTACGAGATTGGTCGTTTAGA
TGCATTTGATCAATTTCACGTATCTCGAAAAATTGCACCTATTGTCCCTACGATTGTTCCTTTCATGACTGAGATACTGA
AAAGCAACATTATGGATCTATTAGATAAATTTGGTGATGATCCAGACAATCCAGATCTAAGCGTTTTAGAGGACTTTGAT
CTAAATAGTTTTGGTGAAGCGATCCAGCCATTTATCGATGCATTCGCAAAAATGCCAGAAGAAGATGTCAATTACGTGAT
GAAAAAGTGTCTTTCAGTTGTTACACGTGACGGGGCAAAAGTGGTAGTGAAAGATACATTGATGTTTGATGATTTAAGCG
TTGAACATATTCTTCCGCTTACTATTGCAGTGGTGCGCATTAATTTGGGAAATTTTATTCAAGGGCTGCTTACGACGGCA
TTGAGCAAGAAACAGCCCACATAAAGTTTAAACATTTACCAGACCACGAAGATTGGCTTTTACGGCCAGTCATTCGTGGT
CTTTGTCGTTTTGAATCTTTAAAAGATGGAACTTTAGACCTTGCAGATATTGCATTGATGAATGATGCATTAGATGTGCA
GGCAGATAACCAGCTTTTACTCGAACGATACCACGAACAAAACAAAGGTTGAGTTAGACATGAGTGATACAGTTATTCGT
GACTTCTTTGTGTCCTTAGGTTTCTCTACGGACAATGAAGGTGCTAGAAAAATGGCTGATACCCTTAAAGGGGTAGAGCT
AAAAGCGGCTTTGCTGCATAAGACTTTATTGCTTCTTGCAACTGGCGCAGTTGTTGCCGTAACAAAGACAGCAAGTGAAC
TCGATAAGCTGTATTACTCATCTCAACGTATTGGCGCATCTGCTTCAAATATTCGTGCTTATGGTGATGCAATCTCACAA
ATGGGTGGTAATGCTCAAAATGCATTACAGTCACTTGAGAATGTGGCGCAGAAGATGCGTAACTCGCCTGGTTACGAAGG
TATGTTAACTGGCATGGGTGTTGCTACACGGGATGGTAATGGTCAGTTGCGTGACCGTGTAGAAGTAATGAAAGACCTTT
CAAAAACAATGAAAGGGATGGATTACTACCAGGCAAATGCTTATGCCAGTTCTTTAGGTATTGATGAAAATACCCTTATG
GCCATGCGTGATGATAAGTTCATCGACAACATGGAGAAGTACCAGAAATTACGTCAAAGTGTTGGCTTAACTGATGAGCT
TACCAAGTCTGGTACCGATTTCATGGTTGAATTCCGTGACATCACCATGACGACCAAAGCTATTACAGAAGTTGTTGTAA
TGACCGCAGGACAAACACTTATTCCAGTGCTGAAGGTAATCAATAATTTCTTACGTAGTGCGATTGCATGGTTCGCTGAA
CTGGATCCGCGTTTTAAAGCTATCTTGGCCACTGGCTTAAAGTTTGCCTTGCTTGCGATTATCTTTGGTGGCTTTATTGG
CACAATCGCTAAATTAGCTTCTGTGTTGCCAATGCTGAAAAGTCTACTCTTTTTAATCAAGTCTTTACGATTGGCCTTCT
TGGCTTCTCCAATCGGTATTGTCTTGGCTTTGGCCGCTGCAATTGCTGCTTTGTGGGATGATTATCAAACTTGGAAAAAT
GGCGGTGAAAGTCTTATTGACTGGTCAAAGTGGGAAAGCGGAATTGAAACAGCAATTAGCCGTATTAAACAGTTGGCTGA
GTTAATTAAAAGCCTTAAGGATAAAACTGTAGAGTTTGTTAGCAAGGCAATTGATGATCCAGCTGGTACCGCAAAAGAAA
CAGTTGCTGCAGTAACTGAAGCGGCTAAAACTGGTACTGCTGCTTTAGTGAGTGCTACTAAATCTACAGTTAGCAATATT
CAGAATAGTGTGAGTAAATCGCGAACAGGAAGAACCTTACAGCTTTCTAGTCAAGATATTGAAGACTTAATCAAAGTAAC
TTCAACTGAAGTAGTAGCATCTCTTAAAGGAGAAGCTTTTACAAAGCAAACACATGGTGTAGTCGATACTATTTTAAATC
GTGTTGCTTCAGGAAAATGGGGGGATTCTGTTCGAGATGTAGCAAATGCCAAACGACAGTTTACTAAGATTACAGGTCCA
AAATCTTATAAAACTAAGTCAGGCAAGGTTATTAAGTTAAATCCTTATGGCTCAGTACAAAACATGCCCTTAAAAGATGT
AAATCCAAGGGTACGTGCAGAGGTATTAAGCTATCTCGAAAGAAGAGCAAATGGGCAGGAATCGAGTGTAGGTGGACATT
TGAATTATGCTAACCCCTACGTTTCAGATAAGAAAAACAGAGATGCTTGGGTAGATGCCTTTTTCGAAAAGTCGAAAAAA
GATGGTTTGGTTTTTGGCTCAGGAAAGAATGTGCACGGCCATGGAACAACGAAAGATTTAGCCAAATATATTCCTAAACC
ATTTTCTATTTCTTTAGGTAGTGAGTCTTCTAACTTAAACTCTTCAACCAATTTAAATATTAGAAATACTGCTGCTCTTG
GTAATAACCCTCATAAAGACCAAGTTAATGCTGTAAACTCTAAAACATCGCATGTGACTATTTACCAAACTCACAAAACA
GAAATGACGATAAATGGCGCTAATAATCCATTTGAGACAGCTAATATGGTGAAACGACATAATGAAAATACAATGGTTCA
AATGGCTAGAACTGTGAAGCCATTAATTGGGTAGGTGCTTCATGAAAAATGCTTGTTGGGTGATTTTAATGCGTCGGTAG
ACTATTATGTAGTGGCTTAACTTTATACATGATAAGAGGAAAAATGAAAAATATCCTATTCTTAGATGCGGTACTATCAA
CCAAGATCGTCACGTTTGCATACTGGATTTTACTTTTGTGTGTATGGGTCATAGGAATTACTATGATCATCGGAGGATCT
AGTGGTAGCAATCTACCCTCAGAAATAGCAAACCCATATACATCGGGATCTTTAGGCATATTTACTGGTGTCTGTATATT
AGTTTTTGGATCGGTAATAGTTCGACTTTGGGCTGAATTTTGGGTAGTAATATTTAAGATCCAGCAAAATACAAGAAGGA
CTGCCGATCTATTAGAAAGACTCAGTAAGGATCGAAGCTCACCACTTTAGATTTTATGTTTTAACTAAAACCCACCAATC
GGTGGGTTTTTTATTGCCCGGAGAAAAGCATGGCACTCACCGAAACAGTGGGGTCACTCTTGTTAGGTGGCCACCGTTCC
ATTATGGGTTTGTTTGCAGATGTAGTTATTGAAGAAAACCATTCTGATGAGCTTGTAATAACAGAGCATCCCGTTGAAAA
AGGTTCACCTATTTCTGACCACTGCTATAAAGCACCGCCAGAGGTCACCATGAAAATCGGGTGGTCTGAAAGTGCTGGAA
GGATGAATGGTCTTATTGGTAATACATTTATTGGGTCAGATTTGTCACTTCTTGGTATTTATCAGGGGTTGCAGGCCTTA
CAAGGTCAACGACTTATTATTTCTACTGGTAAACGCCTTTATACAGACATGTTGATTAAGTCATTAAAGAATGTCACTGA
TGAAACTTCCGAAAATGCTTTGATGATCGATATTGTATTTAAGAAAGTTTTTATTGTTTCCACAAAAGAAACGCTGGTTT
CTATCGCTGATCAAAAGAATCCTGAAGTAACTTCTGATGTTGTTGATTCTGGTACCAAACAGCTGAAACAAGTTAACTCT
TCAGTATTGAATACTGTTTTAGGACCAGCTGTAGATGCTTTTAGTTCATTAATGAGTGGTAAGTAAATATGGCTTTGTAT
GAAATCCCTTTGCTCGATCGGAATCAGAAGTTTTTTATCAAACTAAATAAAGTGAATTATCAGCTCAAACTGATTTTTCT
AAAGCGCTGGTATCTAGATATTTTTCAAACTAATTCAGAGCCTGTTGCCTTAGGTATTCCCTTAGTCTCAGGTGTCGATA
TTTTGAGCCCTTTTAGCCATGTAATTAGCGGCTCTATGTACGTTCAAAACCTCAATGAGGATGAAAGCCAATCGTTTAAT
GATTTAGGGACTAACGTAAAACTATTTTGGCAGGATCCGGAATGAGCGAACAATGGAAGCGTAATTGCCGGCTAACCGTT
CAACTTAAATATGGTGAGCCTGAGGCATTAGATTTATCTGAAATGCGAATTGTATTTCGAATTAATCAACCTACTGCTGA
AACACCTAAGGCAGCAGAGTTTTATATCTACAACCTATCTGAAGACACAATGAATCGCTTGGCTGGTGAAGACAACTCAA
ATGTCGGTGCTATGGTCACTTTTGAAGTAGGGTACGGTGATGAGTTATCAACTATTTTTAAAGGTTCAACTTTTCAATAC
CGGCGTGGACGTGAAAGCCCTACGGATAAGTTTTTATGTATTCTGGCCCAATCTGGTGATAAAGCTAAAAACTATGCTTT
AGTCAATAAAACCATTGCTGCCGGTACGACAGTAGATCAGGTAAAAAATGAAATCGCCAAAGAGTACCAGGCTAATGGTG
TAGAAACTGGTGAATTGCCACAGCTTAGTGATCAGAAATACGTTCGCGGCAAAGTGATGTTTGGTTCATTAGATGACCAG
ATCAGACAGTTTTGCAAAGATACCAACACAGAATACTTCATTGATGATGAGTACTTATACATGGTTGGTATCAGCAGCTT
TCTGCTAGATTCAGTTTTTGAAATGGATGCCAACACAGGGATGGTCGGAATGCCTCAGCTAACTACTGAAGGCTTAATGG
TGAATTGCCTCCTTAATCCTCAATTACGCCGTGGTAGACGCATACATGTCGATACTTCAAGTATCCAGACACAAGCTTTT
GATATTGATTACCAAAGCCAGGGCGTTGATCAACCACAAAAGGATCTAAAAACGGCTGGTGGTATTAATGGTATTTACAT
CATCAAGGCAGTTGAGCACTACGGAGATACACGTGGTGATGACTGGTATACAAGCACAGTTTCAGTTGGCCAAGGTGCGG
TAGTTCCTAAATCTGGTATTACAATTACGGCGGTGGATTGATTATGGCTTTAAGTAATAACGAAAGATCGCCTCATTTGC
TGAATACAATCAATGATGCGATTAAATCTGCTCTAGCAGTACTGTGGACCAATTTGCCTTGTATTGTTGAATCATATGAC
GATGACGGACAAACAGTCTCTGTAACGCCAGCTATTCAAATACCGGTTATGCGTGAAGATGGGTCAATGGAATTAGTGGA
TCTACCATTAATACCAGATGTGCCAGTGTGCTGGCCTAAGGCTGGAGGATTTGCTCTAACTTTTCCCATTAATCGTGGTG
ATGAGTGTTTAGTGCATTTTTCATCACGATGCATTGATTTGTGGTGGCAAAACGGTGGCATTCAACCACCGTTTGAAAAC
CGTAAGCATGATCTATCTGATGGCTTCGCCACTTTTGCGCCGCAATCTCAACCCAGACGATTAAAAAATGTGGCCACAGA
TGCGGTTGAATTAAGAAATGATGCCGGCAATGCCAAGATCCGGATTAATGATGCTGGTGAGTTGGAGTTTTTAGGTACCA
AAGCTACTTTTAATTGCCCGGTTGAAATGAAGGATGGATTAGGCGTCGCAGGGGCATTAAAAAATAATGATGTGGATGTT
GGGTCTGGACACGGCCATACGAAAGTACAGCCGGGTAGTGGTGAGTCTGGTCCACCGAAACCATAAATGAATGAGGGGTC
GCTGAAAGGCGGCTTTTTTTATGCGCTATAGAAAGCTAGATGAAGATGGGGATTATAGCTTTGGCCAAGGTCAAAATAAT
TTCCATATTAATACACCGGAGGGTGTAGCGCAGGCGGTTATGACGCGTCTTAAGTTTTGGGTGGGTGAATGGTTTGCTGA
TACCTCAGATGGTACGGGGTGGACAACAGACGTGTTGGGTAAATACACAGATCATCTTTTTGAGCTGATGATTCGCCAGC
GAATTTTAGGAACTCAAGGTGTACTCCGGATTGATTCATTCAATAGTCAATTTAATGGAGAAACACGCACGTTATCCATT
CAATCAACCATAACCACGATCTATGGTTCTGCCGATCTGCAAGGGGATATTTAAATATGGCACTAACTAGCATAGCCCCG
GTAATTAACCAATACGGCGTAACAGTTTCAACATACAGCGAAATTGTTGAGCACCTTAAAGAAAAATATCGGGAAATTTA
TGGCCAAGATGTTTACTTGGAAAATGATAGTCAGGATGGGCAATGGATTGGTGTAATTGCTCGTGTGGTTGCTGACTGTA
ATGCCGCAGTAGCTGATGTTTATAGCTCTATGTCACCAAGTACTGCTGACACCGATGCCTTATCACGAAATGTAAAAATT
AATGGTATTCGCCGCGCAGTGGCCACTAAATCAAGTGTCTCAGTGGTTTTGGTTGGCGTGGCTGGAACAATCATTAATAA
CGGGATTGTAAGTGACAAGAACAATAACCGGTGGTTATTGCCGGCACAAGTTGTTATTCCTCCAGAAGGTGAAATAGTTA
CTACGGCTACAGCTGAAAAGCCAGGTGCAATTTTGGCTTTACCAAATTCAGTTACAAGCATTTCAACGCTAACACGCGGT
TGGCAATCTGTAAATAATCCTCAGGCGTCGACCTTAGGTGCTCCAGTCGAAAGCAACACTAAGTTACGACAACGTCAAGC
ACTATCAACCGCCATCCCATCACGCTCTTATACTGAAGGTATTTTAGGTGCATTGTTTAGCCTTGATGGAGTGAGCCGTT
GTAAGGTTTATGAAAATAAAAAGTCATTCATCGACCCTTTAGGGCTTCCTCCCAATTCATTGGCCGTTGTTGTAGCTGGT
GGAGATGATCAACTGATTGCTGAGACGATTCGTGTAAAGAAAGCGCCTGGTTGTGATCTATATGGAAACACAACAGTGAT
TCGCCCAACTGTCTATGGAGATCCAGTAGAAATTCAATATTGGCGACCTATTCAAAAGTCTATTGGTATCCGTTTTGAAT
TAACGACTAATTCTGATTACACGGTAGATATTGGTGAGCAAATCAAAAGCGCTTCAGCTGATTACATTAACCAGCTCGAT
ATTGGTGACCGTATTGCAATTAATAAGCTGTATGTACCAGCAGGTTTATATGGCGCATTGGATGCAAGGTCTTATGAAAT
TGAAAGCCTTCAATTGACTGTAGACGGTGTACCAGTTGAGGGTGATTACACCTTAGCTTTTAACGCCGTGGCCTATTGTG
ATTCAGACAATATCGAGATCAGTGTTGCTGGAGGTGGTTAATGCAAACAGATGATTACTTGAATCTGATCATTAATGAGC
ACCGATCTAAGCCTAATTTTAAACAGACAGTCAAAGAATCAATAGAACCTATTCTTGATTGTATAAACGTGCTGCAAAGC
ATAAATGAGAAGTTTGACTTAGATACAGCCACTGGCGATCAGCTTCACATCCTTGCCGAGTGGGTGGGTGCGCCACTGGT
TGTTCCTAATATTATTCCATTACCGTTCTTTGGTTTCGAGGGGCAACCTGAATCATTAACATTTGGTGAAACTGATAATC
CAGACATTGGCGGTTTTTGGCGCGAATCAGGTGTCAGTAGTTATCGTGGCCAAAGCATCCCCCCTCAAAAATTACCCTCA
GTTGTTAAAGCTAAAATCTTATTAAACAACTGTGATTGTACTCTCAATGAAGCATTTGAAATCTGCAAGCTCTTAACCGA
TGTACCTTTCAAATTAAAGGACAATAGGGATATGACCGTTACCTTTGAATTTCTTGCAGACTTTCAACCTATAGATAAAG
AACTAGTCCGCTTGTTATTTCCTTTACCAAGCGGAGTCGCGCTAATTTTTTCGGATGAAGTAGATGGATAAGTTAGAAGA
GTTTAGCCTGAATGGGCCAAAAAATACCGATGGACTAACTTTATTAAGTGGCTTTCCATCAAATCAGAAACCGGCACGGC
AGTGGTTTAACTGGTTATTTAACTCAATTACCAAAAAGATTAATGAAATCATTGATGGCAAGTTAGATGCAAGTGCAAAT
GCTGTTTCTGCAGCAAAGTTAGAAACGGGCCGAAAGATAAATTTCACTGGTGTAATTCAGGGGAGTGGCACATTTGATGG
CTCTAAGGATATTACTATCAATACGGTTCACGGTGGAACCTTAGGTGAGAAAGCAATTGCGATTATTCGCCTCAATGGTT
CAACGTTCGATTTGGTCAAAAGCCGTGGCTTTGCTTCAGTTGCAAACATGGGAGGCGGTCAAATCGAATTTACTTTGTCT
GAAGATGCGCCAGATACAGATTATGGTGTTGTTTGCACTGGTACTGCTAATGACACAGCAGCAGTGAGCTTTCAGGAGCG
TGAAGATTTTGCACGCACCAAATCTAAATTTCGCTTAATGGGTGCTTATGGTGGTGATAATACACAAGGTGCTTATACCC
CCCAAATATGCACTGTAGTCGTCTATTACTAAACTGATTTTATAAATTTTATAACCGCCACAAGGCGGTTTTTTGTTGCG
TGGAGATTTTGATGTGGCGACAAACTGGAATGCGGTTTTAAACAACACAAATAACTTCAATGATGTGCTAGCAATTTTAA
AAAAATTGCTAGCACTCATGGCTGATTTATCTACTCTTGATTCATCAGAGGTCCTTTTACGTATTGATGAGATTATTAAC
TCATCGGTTGCTGATTTTGATAAAAAACAGATTAATGCTTTTAAGGAGCTCAAAGAGGCGATTGAAGTTGCTAGTGCAGC
TGGAGCAGGCGAAAAAGGTTGGGTAGATACACTTGTACTGACTTTAACTGGAGAAAACCTAAGAGAGTTTAATAAAAAGA
CAATCAGCACTTTAGATTGTATTGATGATCTCAGTACAACATTACCGTGGCCTGGTCGTACTGTTAATGTACGATCTGTC
ATTAAAGATAAGCATTTAGGGGGAGGAACTTTTGTATTTAGCGCTGATAGTTCAAAAGTTCCAGATGGTTATATTGTTGT
TGCTGCAAATGGCGGGAATTGGGTAAAAATTACAGTTGCTTTTCCTACAGTTGATGATTTTGGCGGGCTGGGTGACGATC
CGAATTATGACGATGCTGATGCCTTTATTAAATGTGCGTTAAGCCCATACACAGGTTCAAATATTTATTTAGCAAACAGA
CAAGTTGAATATCGCATCAATAAACAAGTTGATTGCAAGGGTAAAGGGATTGTTGGAGGTGGATTTAGTAGACAAAATGC
CACTGCGTATGCAATGAACTCTCTAAAGGTAAGACCAGGTGATTATTCAAATTCAAATACCCTTCTTAATAATGTGGCAT
TTATTAACGTGGGCGCCGAAGTAAGAGATTTGCAATTAGTAAGTGAGGGTGTTTCAGAAAATATTTCGGGTTTAAAAGTT
GATGGTTATAACTTCACACTTTCAAATGCAAATATTTCAGGCTTTTACAATCAAGTATATTTATCGAATGCAACGGTCTC
GTTCCGTGTCCAAAATTTGATGTCAATTAGTGCATCAAATGCAGGGTTTTATATTGCTGATGTTGATTCTAAACAAAGTA
CTACTGCATATTTTGACAACTGCTCATGGCAATGGGGTAAATACCCTGTGCTGTTTGCTAAAGAAGCTTATCAGTGCGTC
TTTAATAATATTATTCTTGAATATATGCAGTTTGGCCTCACGGCAGGAATTTGGTCGAATTGCTCATTCAATGCAATTTG
GGCAGAGCAAACAAGAGATGGTGTAGCTCGTGACTGGCTTGTAAATACTTCTTATCAACAAACATTTAATTGCATCACTA
ATAATCTATACATTAGAACGCCTTGGCTAAATCGAGCTGACACAACTGCTTTGGCTGTATCAGATAATATTGGTGGTGTT
GTTATCGATAAGAGCCGCATTACCTTGGGCGGTGCGACGGGTGCGAAAATACAACTTTCTCCATCTGGTTTAGCAACACT
TTTTGCTAATTGGTATGGTGGTACTAATCGAAGATTATTAATTACTACTCAACCAACTGCAACAGACTCAAACTATAAAA
CACCGATTTATATTAATGCACCGAATGGTGAATTGTATTTCGCAAATCAGGATGAAACATCAGTTTCAAGTGTTGTATTT
AAGCGAGTAATTGGCGCTACTGCTGCAAATGCACCGTATGTTGCATCTGATTCATGGACTAAAAAAATTCGTAAGTGGAA
TACATACAATCACGAAGTTTCAAAAGTGGGTCGTTTTATCGCACCGATGATGCTGACTTATGATGTCACTTTTACTACCC
AACAAAACAATGCAGGTTGGTCGATTTCAAAAGAATCAACGGGGGTCTATAGATTGCAACGAGATTCAGGAGTAACTACT
GAATTAGCGAATCCTCACATTGAAGTTTCTGGCATTTTTGCTGGCACAGGTCTGGGTAGTGGGGATGTTATTTTGCCACC
AACGCTTCAAGCAATTGAAGCATACGATGGTAGTTGGTCAGCTTATAGAGTCGCGGCTGGAGTTAAGTTATTTTTTAAAA
ATTTGTCAGGTGCGTTAGTTGACCCGATGCGCTTCTCAGTTTCATTCACATTAGAATCAGGAATTTAATATGAACTACGC
AGAAATGTATGTAGAAGGTGCTTTACCAAAGATTGAAGCAGACATTGCACAAAACGGAGTATGTACTCTTTATTCAAAGA
TGACTTTAAATGAAGAAACAACAACGGCCATTTCAGATCTACTTCGTGAAAAAGGCTTCAATGCGGAAGTATCAATTGGA
GATGATCCTGATTTTATTGGTAGTAGATATAAGCTTGTAATTAAAAAAGCATCGTAACTACACAGCAAAACCACACAAGC
CCTAGATTTAAATAAGTTAGGGCTTTTTTAATGCCAAAAAATCTGGAGAAATAAATGGAACCAGTTTCCACTAGCGGTTT
TACAGCACTTTTAAAATTTTATGGTGCAGCAATTATGGTGACTTTAGCAGTCGGTTTGGTTGCAGCAGTTGTATTAATGA
CTCGTATGCCACGTTCACCACAAGAGTGGGGCGTAGGCTTGATCTGTACTGTTGTATCAAGTCTTGCTGGCGGCTCATTC
ATTATTGTGAAGTGGGGGCTTCATGAATGGGTTACTGATGTATGGGGGATGATTGCTCTGGGTGGTTTCTTCTTTGTTTG
TGGTTTACCCGGTTGGGCTTTGGTCCGTTGGATTTTTAACTTCATAGATAAACAGGAAGGGAAAACGATTGTTGAAGTGA
TCAAAGAGTTTAAGAAAGCCAAAAACGATATTACGAACAGTTAATGCCGCCTTCGGGCGGTCTATTAATACTAATGTATC
AATTAGTGTCTTCTTTATATTGTTTTTATAATTTGTTATCTTCTTTTGTCTTTACTTTATAAGAGAGGAATAAAATTGAA
TATCATTTCATTTGACGAAGAATTATTAAAAACAACAGCACGACACTGGATTGATCGCGGTATAGCATTAAATCTTGATG
ACGAATTAATTGAGTTAAATGAACAGTTTTTCGAACACATTCAAGCAAGTAAAGATTATGGGGATTATTTAACGCGAGAA
AGTCTAAACACTTACATTGGTATTTGTGAAGATGATTGTGATCATCCAAATGTTATTGTTGAAGTCGGTTATCATCGTCG
TGGACGTGAATTAACGTTAAAGATTTTTGATATCTACATTAGCCCAGAGCTTGATAGTTTAGTTGATTCAGAATATGATT
CGAAATACGCAGAATATTTGATCTTTATTATTCAAAAATTCTTGCAGCATGCTGATTGTTCTGGTAGTGCGACTAAAATC
TACGCACGTACGGACTATAGTCAAGCATTCTTACAGCGAATGCATGACGCAGCAGAATCCATTAAATCAGAATTAGATAA
AGCTGGTTTGACAGTTAAGTTTGAAGGTAAGCGTTGGCTTGCCTTTCGACGTCAATAAACCTTACTAAATAGGTGTGGGA
ATTATGAACGTTATTTCATTGCTAAGTCATGTTCAATTAACTGAAACAAAACAACAAAAAGTTAATGAATTGGTAGCTCA
GTGTGTATTGTCTGCTTGTGCAAAAACTCCAAGTATGCGAGAAGTTCTCAAGGGTGATATGCGCAGCACCATTCATGCAT
CTCGTCTCCGAAAAGTATCATAAAATCTAAAAATCAGAAAAACCCCGCATTTGCGGGGTTTTTTATTGCCTAAAGGAAAC
CGAAATGAACATTGAAAAATATCTTGATGAATTAATTAAGCGCGAAGGTGGTTACGTAAATAACCCAGCGGATCGAGGAG
GGGCGACCAAATACGGTATTACTGAAGCTGTAGCACGTGAAAACGGCTATAAGGGCAATATGAAAGATTTGCCTCTTGAT
GTGGCCAAAGCTATTTACAAGAAGCAATACTGGACAGCTCCGCGATTTGACCAAGTAAATGCTGTTTCTTCTGCAGTAGC
TGAAGAGCTTCTAGACACTGGTGTGAATTGCGGTACCGGATTTGCAAAACCTCTTTTACAACGAGCTTTGAATCTCCTAA
ATAACAATGGTAAAGCAGGGTGGCCAGATTTATCAGTAGATGGGATATATGGTCCGGCAACTCTTAATGCACTCAAAACT
TATTTGGTCAAACGCGGGAAAGAAGGAGAAAAAGTTTTAGTTCGAGTTCTGAATATTATGCAAGGTCAGCGTTACATTGA
AATCTGTGAGCGCAATCCAAGCCAAGAACAATTTTTCTATGGCTGGATTGCTAATCGAGTATCAATGTGAAGTACCTAAT
TTTACTGTGCATTCTACTCAAGACTGCACAGTTACTTCGACGTATAGTGAGGTAGTTGTAAAAGTTTATAGGTAAGTTAT
AGGATTGATTGGTAATAATCTTTAAATTTTAGGGGGGGATTGTTCAGATGTAGTGTATTCTGTAAAATAAAACTTAATTA
TATTTTGCTTTCAATACAATGAACGATCAAGTTTTCCAATTACAAATTGTTATAAATGGAGGTTTAACCCCCATTCAATC
TAAGCCAGAAACACTTGATAAATTAGTAAAAGAATTTGCTATAAATCATTTGTTGTTTCCAAAAGAAATAACTGAACAAT
TAATTGAGATTAATTCTCAGGATGGTTCTCAAACAAAAAAGATAACTAAATTTATTGATTTGGTTAGTAGCAATCAAAAA
TGTACCTACCAAATTAGAAATGATTCACTTGTATTTTTAAATTCCTTTGAGAAAATAGAGGAATTAGAAAGTATATTTGA
AAAGTTTTTTAAATCGTTTTCGGATCTGACCCCATATATAAACTATAAACAATCAAAAAGATTGGGGCTAGTTCTTATTA
GGGAGGATTATAATGAGGTTACATTACGCGAGTATTGTACTTCAGAAGAATTAGATCGAAATGTTATTGAGAATAGATCG
AGAAAAGTTACTCGTTTTGCTATGGCGGAACTAAATGAAATGGTAAATTTATCTGTTTCAAAAGATTATGTAACTCATGA
ATCAGGAGTTTCTCGAAATACTCTAGCAAGTGTTTATGATGTTAATACGTTATCTACTAAGGATGTTTTTAGATTTACAA
GTAAGGATGTAGTAAAGTTTATAAATGCTTCAAAGAAATTTATTTTAGAATCAATGTAAGATTTTTTATATGAACTATTC
AAATAATTTATCTAATAATACTATGTATGAAAGTGGTAATCATAAAAAGATAATCACTAAGTACGAGATTGAAACAATAA
AAACGGTTTGGCAAACCGATAAGATACAGTCTTTTTTAAAAGATTACTTAAATACAGACGTAGTTAGTATTACTGACCCC
ACTGTTATAGAACAAAAGATAGGGGAAGAGAGCTTAAAGCAAATTAAAAGAGAATTTGATATTTTTAAGAATAAATTTGA
TAATTTTCTGAGATATGAAGATGTGCCAGTCGATTATGTTTCACCTATTGAAAATGAATTAATCAACTTTTATAAACATA
GTAAAGTTGAAGTTCAAGAACAAATTAGCCAATGGATTATTGATTCTTTTGATAACACAAAGGTTCTTCTTAATATTTTA
AAAATTTTAGGTAATATTGCTCCTGATTTTATTGATCATCAATTTTTAACTAATTTTCTTATCGTTCTTAATCATAAAGA
TACTGAAATCAAAGAATATGCATTAAGAATTCAAGAGAAATTAATGCTTCCATCATATAATAATGTACTGAAGCACTCTA
AGTTAACTCCAAAATGGATTGATGACTATAGAAAAGAATTGGTTGAATTGTATGAAGAAGATAATAAAGGTAGTTAATTT
AATATGACTATTTTGTAAGAAAGATAAGTAAAGCAAAATGGCCTTCTGAAGAGGAAATTGCAGAAAAAGCACTGGATTCA
GAAATTATACCTTTTGTCAGAGCCGATGCCTTAACTACTTGTTTAAAAACTTCTCAAAATACTTTATCTGTTTGGGCAGA
AAGATTAAAAGAAATAAAGGCGGTTTAACCGCCTTAAACTGTTGCAAGCTGTGCTGTATTAAGCACAGTCTTGCTTTGCT
CATATTTCAAAACGTCTTTCTTTTTATATGAAACACGTCTCCCAATTTTCGAGAAAGGCAGTGATGATTGATCACAACGC
ATTCTAGCTAATGTCCAAGGCGAGCAATCTAAATAAAGTGCTACAACCTCTTGAGGAAACTTCTGTTCTTCATTAGCCAT
TATGAAGCGATCCAAATATTCTTGTTGCTCTGCATCAGATAGATTTCTCAGATCTTTTAACATTTACTCCTCCTTACTTT
CCGCTTTAACTTCTCGATCAAGACGCTCAATCTCCGCAATTAATAAAGCGGCTGCACGAACCAAATCTTGTCTTGGGCTT
TTTGGTTTCCAGAAAGTATCAGCAAAAGGCCACCATCCTGCAGCATCCTCATCCATATACACTTCGGGGCCGAAATCTTT
GCTGTTATAAACCCAACCTCTACTTACTACATGATCAACGTAACAAGATGCAGCTCGTGGCAATTCATTTGCTTCATAGA
GATTATCAAATTCAGGTAAATACCCTTCTTTTATAATTTGGCGTTCTCTTTCATTAAGAACATCTTTGACAGCTTGACTG
CTATATAATTCACTCATCCCTCAGCTCCCGATTCGCTTGCCACTTCAACCATCAAAGAATAAATAGGCGTGTAATGATCA
CGAGTCCCATCGCCCCAATGGAATCCACTATTTTCTAAACAGCTAACAACGCTGTCTGGAATCTCTTTCGGTACCAAACA
GTAACCCTCTGGCACCGCCTGAGCTTTGGCTTTTTCTAGCTCTGCATCACGATGCTTTGCACATCTAAGCCAAGCATCCC
AACGTCTATTCATGTTGCTTATTTCTTTCTGAGCAATTTCAGAAGGATTGTTTGATCTAGTCATAAACAGTTCATGCTCA
TTACTAAAAATAATGTCTCTTCTTCCTTTGTAATATTGGAAGGTATTCAGAAAAGCCTCTCTTTCCTTATTCAAATCAAA
CATCATTAGGCCCTCAAATATTCTTCTTTAGTCCACTCAACAAACTCTTTATAAAGCTGCTGCGCGGGTTTATTTAACCG
GTTGTGATAGTCGATCGTTATGCGGCGCCAAGCGACTGGTACCGCATAATGTTTGGTTAGAAACATTGCTTGATCCATGC
CTTGCCGGACTATTACGTAGCCCAGCAATTGCAAGTAGTACATAAAACCAAGCATGTGTTTTTGGCTCACTTTCTTGTAC
TGATCTTTCATGTTAGAAACCGTCCACTAATAAATAATCAGGGGGAGATTCTTGTTGAGTAGGTGTAGGATTCTCTAATT
CATAGCGGCGTTTTCTCACATACCCCATTAGCTTCGGTTGAATCTGCGGATCTCGTGCAGCCACGTCTATTTCCAAAGCA
TCTAGCGTTGTAAGGTCTGGTGCAGTTTGGATTTGAACCATTAAAGAGGGTGGCTCATTAGCAGATGCCTTTTCTTTTTC
TAGCTCTTCAAGACGTTTGTGAGTGGCGAGAAGGATAGGCTTCATTTGTTCGTCATCCCATGTGCGGGTATAACGATAAA
CCGCATTTACTTCTGCAGGTGTTTTTGACTCTTTTACACGCTGTAGAAGAGCATCTAATGCCTTCTGATATTCAGGATCT
ACTTTAGGCTCGTTAGTTTCTGGAACTAACAGATCCTCAGATGTGGTGACATTTGTTTGTTCGGTAATAACAATTGTTGG
TTGAGTTTCTGCAGAAATAACGTCGCTAGGCTTTTCTGCTTTTGATTTTTTGCCTCGCTGTTTTTTGGGCTCTTCACCAA
GGCGAACAACGCTAAGATCATTATTAATTTCAAAACCGAGTGCTTTTGAAAATGCTTTTAATTGAAGCTTGGCATTTTCT
GCATCACGTTGAACAAATCCTCTTTTAATAGCTTCAATGAGTGCAGCAGTTTCAAATCCTATGATATAAATTGAAGGGAG
ATATGTATTGATAACAAAAACATCCTGACCCGCTTTATACTCATCAATAGTTAATGGCTTTGTGAATGTAATGCCAGCCA
GCTCAATAGTTTCGATTTTGATGCAGAATTCAAAACCCGGTTTACCAAAAACAGAAGCGGGGAATTGATCTAAGTCAGAA
AAGTCCAACATTTCTCCAATAGGACGACATAGAACAGTTTTACCTTTTTGAAGTGCTGCAAATGCTTCTTGAGCAGTTAA
AATATTTTTCATGCTGTCATCCCCGTTTTCGCTAAGGTTTCAATTTCTTGTTTAACTGCCTTAAGTTTTGCCGCTTCAAT
TTGGATAAGGGCATCGATACCTAAGTGCTCACAAACTGTTTTTACATCGAGGCCACGTTCAGCAATAAAGTTTTGAAGTT
CATCTCTTTGTTGATCTGAGATACCGTTAAATTCAGGTGGACTAATCCAAGTGCCACGTTGTTTATCAAACGTGCAATTC
AATGCTTTAGCTCTCATTAACATTGCTTGTCGCATGTTCTGGTAATACATGTGTTCTTTATCAAGCGACTCAGTTAATTG
ATTAAGGTCACCTGCATGCTCTGCTTCCTCACAGCTTTGTTTCCAGTTTTCTAGCTCTTCTTGGGCTTTAGCTGCTGCAA
GTTGTGCAGGCGTTAAGGTGTTAATGTGATCTTTAGCTTGAGTAATCAGGTCAGCCAAGAAAGTAGGGTGTGCTTTAAGA
TCAGGTACCCATACTTCACCGGTTTCACCGCCTAAAGCACCTGAGTTTTTCGCATGATGTGTAGGCGAAGGTTTGAAATT
AATAACGCGGGCATTTTTACCTTCACCAGTAGTAACAGTTGTTAGATAACCCATGACATCTGCGATACGGTAAAGCTCGT
TACGGTTTTTACCACCTAGATCTGGGCGGTAAATAATTTGATCACCGTTTTGATCTTCTGATGCGTGTGCAATGAAAACA
ACATCTTTACCTAAACTGATCAAAGTATTGATGTATTGCTTGAACGTTTGGTTCGCTAAACCTTGAGCCTTTAACTTTAA
AGAGCCATCTTTTTGACGGTTATTAGCAGTTAGCAATAGATGGGTTTTAATGCATTCAAGCATTGCACCCACGGTATCAA
TGACTACGGTTTTATATGGTGCTAAGTCCTGCGGAGTAAGGTTTGCAACATCACTCCATTGTTGAACCTGTACAACCGCA
CCACGACGTAATTCACCAGTACGGTGAGCACCACGGTCAAAGTCAAAAGAAATTGCTTTTTCCGCAGTAAAGCCCATCGA
TGATTTACCTAAACCCGGATCAGCGTATAGGTACACAATAATTGCTTGAACCAATAAAGTTTGGTCAGCAGTAATAATCG
GTAACGCCATTTTTCTTATCCTTATCTTGAGCCAGTGAAGCCGCGCTTAGTTTTATAAGCCTTGCGGTCATAAGTAGGGA
TGTTTGTTTCACGCAGTTTTATTGCGAGCTGCTTTCTGCGTTGGAAATCAATTTCTTGTGTGAGTTCATTCCAAACTTTT
GGATAGTCAGTTTGGAACCTGAACACATTTAAAGGCGTCTTAAATCCGTCTTTAACTTTGTAAAGAACTGAGCCATTAGC
ATTAGATGCGTACACTTGCCAGCCGATGCGGACAGAGTAGAGGCCCTTATCATCACGGCCTAAAAATGACTTGTAGCCGT
CAGGGTGTTTTTTGAAATTAGTCATCTTTAAGCCTGCACCAACTTGTTACGTTCGATGAAGCCTTTTAGAAGGCCATTGA
TGTTTCGGATGTCTTCAAATTCGGTGAAATCGTTATATGACTTACCATTAACATCAGTGATTTCATTTACTGTGAGTTGT
GTAATATCAACAGCAGTGAATTCAGAACCCGGAACGCCGTAGCTGTCTGGATGAGCTTCAAAATCAAAGCTAACGTTTAA
ACGGAAGCTATCTAATTTAATTACAGCAACGCCAGAATGTTTACCTGTGATTTTCGCGGTTAACACACCGTAAGTACTTG
GTTGAGTTTTAGGTGTAAAAAGAGTAGGTGCTTCTTTTGTTTGGAAAGCTGGCTGCAATTGGCAAGCAACTAAAGAACCT
CCAGAGATTGCAAGAGCAGCCATGCTGACAAATGCAAATGAGTTGAAAGGGGTAGCTTTTACGTTCATAATTGATCTCGC
AGTTTGCAAAAGCACATCGGACCTGGGGAGGGCGGTGTGCTTTTTTGTTGTCTACGAGACAAATATAGTTTTATCTATTA
TTAGTGTCAATAGGTATAACTATAAAATGATAGGTGTAAATTTCTAAATTGATAGGTAAATCTATAAGTAAAAAGCCCAC
CTTATAGGTGGGCAAATGTATAAAATTGTTTCTATAGGTGAATTTATTAACCAGCTCGCCAAAATTGACGACCCATTACC
TTAAAATTTTTTCCATTCTCTTCAGTAACTTTTCGATCTCTAAACTTTTCATTGAGACTATGAGGAATTAGAGACCCATC
AGCCTCTTTAAAAATTTGCTTCAACATTCCTTCACCAGCGAAGTAAACAGCATATATTTCACCGTCAATAACTTCAGTTT
GAGAAATATCAATACCAACTAAGTCACCATCTTTGATGTAATCCATCATGCTATCACCTTTAGCTTTGATGATACGCATG
CAATCCTCAGAGACACGTTTTTCTTTAAAAAATGATGGTGGAAAAGGGATTGCTCCATTGATTGCATCAAAATGAAATTC
AATAGATTCACCTGGTCCACATGAAAAATTAGCTTCCACTACGACAATCCAAATGTAATTGTCTATTCCTTTATGAACCA
CTTTAGGTTTTACAAAATCATCTTCGGAAAAACCATCTTCAGTTTTTCCAGTAGTTAGCCAATACGCATCTACACCTAAG
TATTTTGCAATCAGTGGAAGGAAAGCAGACTTCAAGCTCTTACCACTTTCTAAGGCTTGATATGTGGGTTGTTTAATACC
AACTGCTTCAGCTACTTCATACTGACTTTTACCAGCTTTAGTACGAGCTTCTTTGAGTCGAGTTGCCAAATCAGACATAA
CAAAAACCTTAATTTGTTTGGAATTGGATTTTATAGGCTCAACTATAAAACTTCAAAAAGGCATACCTATTGACATATGA
TAGGTATAACTATAAATTAACTATCAAAATAGGAGTTTGATAGTTATGAGCCAAAATCTCATCGCAATCTATGAAAAATT
AGTTGAGTTCTTAGGTGGCCAAACAAAGACAGCTCAAGTCCTACTTATAAAACAACCCTCTGTAAATGCATGGCTTAAAG
GAAAAAACCAAATGTCCGAAAAGATTGCATTACGCGCTGAGCGTGTAACTAAAGGTCGTTTTAAAGCTTATGAGCTTTGT
CCATCACTTTCAGAATTCGAAACATTAACCGCTTAGGACCTTACCCATGAGCAAAGTATCAAATGAATTGCCTGCAAGCG
CTAGCAATAACGAATCGCTCATATTGCAAGCACTTAACGCTAGCAACCAAAGACAAGTAGCAGAGAAGGTGGGAATAGAT
GCAAGCACCTTGTCGAGAATGAAAAATGACAAGAAAAACAATGGATTGACAGAGATTGAATTTATTAGCTTTTTGTTGAC
AGCCATTGGTTTGAAGGTTGTGCAAGAGAGTGATGTGTATTGCTCACCTGAAATTGCAGAAGCAACGCGAGTTTATTTAG
CACATGCATTCACTTCACCTGAATACATGCGGATTTTATTCAAATAAAAAACCACTACCTGCGGGAACAGGAGTGGTTAG
GCATTCAAATGAGGTGGATCAAATGAACACAAACAATTTATCAGAACAACCAATCGAACTCAACTCACCAGATTTTTTAA
TAGGTGACGTTGTAGTGCTTACTAAAGAGTGCCGTACTTTCAAATCAAATGATTTGTTTGAAGTTAAAAATAAAACTTTG
ACTAGTTTATGGACTATCAAATCGGAGAATCATTTGATTCTGGTTTCATCAAAAGAAATCCGTACAGCAACAGTAGCAGA
GCTCAACGCTAAACGCCGCCTAACAAAAGCTGAGCAAGCATTAGCGGAGGTGTCATGAACAGCTTTACACACCAAATCAA
AGATTCTCGCCAGCAAAGTGAAATCCAATCTTTCTATGAGCCTGCATTGCGAGTACTTGGGCACCTATTTGAGGTGAAAA
AGCAAAATTTACGTAACAAAGGTTATGACGAAAATAATGCAGCGGTAACAAAGATTGAATTTTCAGAGGCTATGGCTCGT
CAATTTCGCATAACGCAGTGGTTAGCACAGCAGATTGTAACTAGCTTAACCAAGGCGTATTTGGTTGATTCTTTTGGAGG
CTATGTTAAGCCAAAGGATGGTGAAAAGTGAGATATGCAGTAAGAAGAAAACAGGATATTTCCGTTTCCACCACACCGCT
AGAGGTGGTGATTCCACTGGAACAACCAGTAAAGATCTATTCGGCTAAAGAATTAGCAGCCATGCCACTTTCAGTTATGA
ATGCCGCAATTGAGGCTCAGGAAAGATTTTATCAACTTGAGGAATTAACTCATATGGGGGGGCAGGCTATAGCAGTTCGC
CGTCTTATGGAGGATGGGCACAAACTAATTCAGGTGAAAGAAAAGTCTCGCATTCGCTACAAAATCAACAACGAATTTAT
TCCTCCAAGAATTATTCGTCAGTTGGAAATGCGCGGATTAGTGAAGCTTGGAAGGGGTAAGTAATGATTATTATCACCCC
TTCAAAGCCCCTTCGAACCCCCTTCAAAGGAGATAAATAACCATGCGTGACTATGGGAAAGTCTCACCACATTTCTGGAC
GGGAACTACGGGAAAAAAACTTCGTCAAACACCTGAAGGCTTAATTGTCGCTATGTATTTAATGACAAGCCCTCACGCGA
ACATGCTTGGCTTGTATTACATACCCCTTCTATATATTGCTCATGAAACTGGCTTGGGCTTTGAAGGGGCTTCTAAGGGG
CTTCAAAGAGCCTGTGAAGCGGGGTTTTGTAGCTATGACGAAGCCACGGAGACAGTCTGGGTGCACGAGATGGCACGTTT
TCAAGTAGCTGAGTCATTAAAGCCAGCCGATAACCGCTGTAAGAACGTGCAAAAAGAGTATGATTCATTGCCGTCAAGCC
CTTATTTATCAAGCTTTTTCGATAAATATGCACAAGCATTTTGTATGACTCAAAAGCGTGGCGAAAACGCCAAAATAGAT
AGCCCCTTACAAGCCCCTTCAAAGCCCCTTCGAAGCCAGGAACAGGAACAGGAGCAGGAGCAGGAGCAGGAACAAGAAAA
TACTCACACACAAAACGCGGTTGAAAATTTTTCAGCGGCCGAGGAGTCTTGGAAACCAAATCGTGAACTATTGCTGAATG
TTCTTAGGACTTCACAAGTGGGTGCACAAGCAGAGCAGGTTTTAAAAATGCCAAATTATGAATTTCATCTTGGCAACTTC
AATGCTCACTGGGAAAACAAAATTGATCTCACGGAAAACCAACGAACTCGAAAGTTTGCAACTTGGTTAATTCAGGAATT
CACAAAGTCGATAAGACCTAAAAAACAAAACTCACCAATGAAAACTGCACCAGCAAGAGACGTAAACAGTGCTTGGGGTG
ATGCAAAACAGTATGCACCAGCCACAGATGATATCGATGTAGGGGAGATGCTATGAATGCATTGAGCAAACAATTCAAAA
CTGAGCTGGTACAAACTAATCAGTTTTGCCCTAAACACAATGAGTTAATGGTTTTATTAATTGGTCGTCCAGTTTGCCAA
ACATGTGCAAATGAAGCGTATGTGAAATCACAAATTGAACACGCACACCAAGTCAACCTCATGGTACGCGAGAAACATTT
TGCCGGAGCAAAACTCCCTGAGCGCCACAAGGAAAGCGGATTTAAAAATTATATGGTGAGTATCGATCCACAGAAAGAGG
CTAAAGCTGCTTGCCATAAATTTGTTCAAGATTTTAATTCAGGGAAGAAGCGCAATCTGATTATGGTTGGGCGCACAGGA
ACAGGAAAAACCCATCTTGCATGTGCTATTGCTCGTAACGTTTTAGACAAGCGGAGTTATGTTCGTTACGTCACCTCAGA
AGACATGGCAAATGAAATTGCCACTGCATGGACAAAGCCTGATGACAATGAAGCAAATGCAATTTTTCGCTTCACGGACT
GTGATTTATTGATATTGGATGAATATGGTTTGCACGACCAACACGAGAGTCGATTGCAGCTCGTTCATAAAGTTTTATAT
GCACGTTATGACGAAAAAAAGCCGACAGTTTTAATTTCCAACATGACGCTTGAGTCTACAGAAAAGGCGCAAGGTTTGAA
GGAAAACTTAGGGGACCGTTTATGGTCTCGGTTTCAACATGACGGTTTGACAGTAGTTGAATGTGACTGGGATGACTTGC
GTTTTGGTGGGGCAGGATCATGACTAAATTCGAGATTTTAAGCTGTGGCTTACTCATTTCGTGTGTAACAGCAGTACTTT
GCGGTGCGGTGGTTTTGTGGTGGTTGGCGCGTAAAGAGCTTGATGAGAAAGGAGCCAGCCATGAAAGCAACTAAATTGAT
TAGAGATAAAGGACTGCAATACGCGAAGGAAATCGTAGATTCAGCACCCGATAACGCAACTGAATGGAACGAGGGTTATG
AGTTCCAATGTGGTCAAAGTGTAGAAATCAGCCCAGCAGATCGTGAGAAGTATTTTGTAGATTTGGTTGAGCTTAAACGT
CTGGTGGAGTCTTTGAAAATCATCAACGATTTAGGTGGAGTTGAGAAGCTAACGCCTGCATTCATTACGACAGATAAGCA
TGTTGGTTACACGCATGTTCGCATGGTGGGAAATGGGAGATTGAGCTTTCTTGATGATTTTTGCGACTTCATTCCAGATG
GTTCCATTTCAATTAAGCGTGTGATGACTGCTATCCGCGACCACGAATCAATATACGGAGGCGGTGAATCTCATGCCAAC
TAGATATAACACAGGCGAGTATAGCTACGATCTTGAATATCACTATGGAGATATGTCAGCAAGCATGGAGATGCTTAGAG
CACGTTTAATTGAATTGTTGACTCCTCATCTGTCTGGCCGTTATGTGAAATGGAGAGAAGCATATTTCACAAGGTTTACA
AAGTGCGGCGGGGATTCGGGGTGGATGTTTTGTGTAGGTCCACACGAATTTCATATTGATGGGGCGTTAAGGCGCTATTA
CTCAGGTTCTATTGATATTACCTACAACCAGAAAGATCGATATTTCTTGGTGGGTGAGAAAAAGAAAGTCAAATGTAAGG
CTTGTAAGGGGTTTGGCTTCATTCGAGATGATGGGTGGGGGCATATAGATAAATGTGAAATGTGTGATGCAGAAAAAGGA
GCCAGCCATGAGTGAGTTTGAGGGTAAATCTGGAAAGTGGGCTTGGGAGATTCAAAAAGAACAACAAGCGAAAGTGGAGG
AGCTGCAAAAGCGTTTAGATGGGGCATTAAAAGAGACTCAATATGCTTTGCAGTATGTTGAAGAAGACATGCGCGGCAAT
CATGAATTTCTACAAATGGCAATGATTCGAACCCTTAAAGCTATAGAGCAAGTACTCAAAGGTGGTGCTTGATGTCATCA
GTCAGCATTGCTGAATACCGCAAGTTATTTCCCATAAAGAAAAATAAAAAGCGCCGTTCAGCAAAGCAAGTTGCCAGACA
ACCAAGTGTGGGTGAAGTGGTTCTGGCAACGCATTTAAGAGCATGCAAGATTGGATTTGAACAGGAATATAAGTTCCATC
CTGAACGCAAATGGAGAGCAGATTTTTTAATAAAGGGTTCAAAGATTTTGATTGAGGTAGAAGGCGGGATCTGGAGCGGA
GGCCGTCACACAAGAGGCAAGGGCTATTTAGGGGATATGGAGAAATACAACTCCGCAGCAATGATGGGTTTTACAGTTTT
ACGGTTCAGTACAGAGCAAGTTAAGTCCGGTATGGCATTAAAGCAAATTGAATTATTAATTAAGGGTAAATAGGAAGGCG
ATTATGTTGGTTGAAAAGTTTGATTTTATTGAGTTACTTCGCCTTGCTATTGCTCAAAGCGAAGGTAAAGGGAAAATTAC
TAAGCATGTTGTTTTGGGAGAAATTGCCTTATTGCCTGCAGGTGCAAAAAAATGGGCAGAATTACTGCTTGAACGTATTG
ATTTTGAGCGCATTGCAGAAATCACAGAAACAAAGAAAATTTATGAGACCAGGATAATTAATGGTAAGGAATCAAAAAAG
CGTATTGGTGAAATACCGGGTAAAGTTGAAATAAAAAAAGGGGAGATTAACTCAGCTGATTTTTTCCGCGTTAGAAACGT
ACTAGCGGGTAAGATCCATCGTGAAATGATCAAAAAGAACTTTAAGCCAAATAATTGTCAGGGCGATTTATCAAATGTGG
CCAAAGGTATTGCTGAGGTTGTTTTGCGTGGGCGATTATTTACAAAGGCAATGTGTGGCCATTGCCAGGGATTAGGCAAA
TTGGAGTTATTTAATGAAAAGGGATATCCAAGCGGATCTAAGTTTTGTGATAAATGCAGTGGTACGGGGAAACGCCCATA
TACATTGCATGAAAAAATTACGATCGCAAAATTAAAAGTGTCTAAGTCTGGTTATTCTGAGCGATATGAACCATATGAAT
TAATTGCTGAAGCATGTATCGAAAATTGGGAAAACACCATTAGAACTAGCCTGGCTAGATCGTTTCATTTTGAACCTGAA
GAAATATCATTAGCTTGACTTAAACAGAACGGTTGAGTATAAGTATTTCTAAAATGGGCGCTTTATACATGGATCGCCTG
AAAAACTTAATAAAAGCTCACTAATTTTAGTGGGCTTTTTGCGTATCTAGAGCATTGAAAATGGAAAACACCTGGCATGC
TGACCAAGAAAAACCAGAATTACGGCCAGATGAAAAACCTTTGAATTGCCCATTTTGTGGATCTGATTCAATTTGTACGG
ATTCTTCACATTATGGAAAACCAGATGAAGACGGCTCTATAGCGTGGGATGCTTTCACATGGTGTCATGATTGTGGATCA
AAAGGCCCTAGTGCTTGGGCGATGATCGCTTGGGATGAAAATTTTCATTACGACACTGTTTATGAAGAAAGATCAATTGT
TAATTATGCTATTCGCCAGTGGAATACACGCAAATAAGATTTTTAATCTCGTGAGGGGTGTTTTATAAGCACACCTCTCT
TTTAGCCGGACGGATTACGGCGCAAACGGCCCCGCTACATACTAGTTATTGGCGGGGCTTTTTCTTTTTGGAGTATGTAT
GACTGAATTTCAAAAAATTACGCATGAGATTAGACAGCTCCAAGTAGAGTTAAATCATTTAGGAAGCTGCAATACAAAAG
ACTTAACAGCAGAACAGATCGCTCACATAGATGAGCGATTTTTTTTGGCCATTGAAAAGCAAAGTAAATTAATTGCTCGT
CTCAACAATAAGCCAGAGGGCTTCTTATAAATATTGGTGGTGCGATGGATCCTAAAAAGTACTATATGCTCACCAGGAAA
AAAGAAAGAAAACCCAAGCCAAAGAGCACACCATTACCAAAAGCCAAGCAAAACTATTTAGAGGCCGAAGCAACTCTAAA
AGAAGAATTAATCGAGTTGGCCATTGGTTTTGAAAGTAAGTTTCAGCCGATCCATACCAAACACTGGCGCTTTGATTTTC
ATATTGTGAAATTGCGTTTGCTCATTGAAATTGAGGGTGGGCCCTGGTCTGGTGGACGTGGTGGAAAGCTGGCAAATAAA
GCATGGAGTCTTGATCGATATGATCAAGCTGAAGAGATGGGTTATAAAATAGAGCGCTTTCATCCAGATTCTATTTTGTC
GGGATATGTCATCAACTGGATAAAAAGTGAATTAGCGAGAATTGAAGATGGAGCAGATCAGACCATTTCCACCGACTGAT
TTTATTGATCAAGCTGAAGAAGAGGAAGCAATTAGACTAACACCAGCACCGGACTTAAAAAAATGGGTTGTGGCTAATTA
CTTAACTATTGGGGGTCCTATTTATAATCCAGATCATGATCATATTGCTGAGCTGCTTCATGATAATGACGAGTTTTTAG
CATTCGCGTGGGCCTCTTCTGCATATAAAAGCAAGCAAGCTATGGTGTTAGGCCAGTGCGAAAAAGTCATGTTCAATGTT
GGTGGCTGGCGTAAAGCTCGACAAGAGCAACAGATGCGTGATTGGTTTGGTTATGTGCCGGTTTATCTCATCACAATTGA
TGCGAGTTATTGCGAACAAGCAACGGACCGAGATTTTTGTGCGCTTATAGAACATGAGCTTTATCACATCGGCGTTGAGC
GTGATGAAGATGGCGAACCTCTTTACAGTGAAATGACAGGATTACCAAAACATTATTTGGCTGGGCATGATGTTGAAGAG
TTTGTAGGCGTAGTTAAACGATGGGGAGCAGACGAGAACGTGAAGCGACTTATTGAAGTGGCGAAGCAAGCGCCGTTTGT
ATCTGATGTAAATATTTCCAAGTGCTGTGGAACTTGCCTAATTAACTGAGCCATCCGGCTCATTTTTTTTGCCTTGTTTC
CTTGATGAGCCTTGATGGATTTTGAATT
>Ab_121
CCGCCTCTACTTGAATCACTTCTTCCACCGCCACCACCATTACCATTAGAACCCCTTCTTGGAGGTCTAGGAGGGTTGTT
GGTTGGTCTATTCCTTAGATCATCATTTGCTCTTCTAACTTCACGAGCATAATGACCCCAAGACCTAGCAAGGTTTGCAA
CTGTAACAGCTTGCTGAGTTAATTTAGGCTCAATATTTGAAACTGTTGTGTTCATCCTTACTAAAGAAGTTTGAGCCACA
TTTACGTTTCTTGATAAACTGGCATAACCACCAGCTAAACTATTAGTGCCCTTACGTGAGTTAACTGAATTAAGTCCATT
ATTTACAGACTTTAATTTAGATGATACCTGAGTAAGTTGTGTGTTTGTAGCTCTTAAATCACGAGCCAATTTAACTGTTG
AAGCCCTAACACCTCGTGTTAAAGCATCAAACTTTTCTAGTTGAGCCGTATCAATCTCAAAGCCAAATACAGAGAGAAAC
TTAGCTACTTCAACCTTTGTCGTCATTATTAAATTTCTCCGATTCAATCTTCATGTATTTTTTGACTTCCATCATCTCTA
ATGCATCATATACATCAGTAATGGTGGCTTCATTGATAAGGTATTCAAGTGAGAGTAGAGGAGGCTCAGCCATTAAAATG
TGAATCCACTCTGTAGGTAGAGAGACAGATTTTTCTAATCTCTCAAACTCTTTATTGTTTACCCTCGAATCGCTTACTCT
TCCGACACCTTTTTCTTTAAGAGTGCAGCGATACCGAGACGCTGAAAAACCGATTTAAAGTTGTATGTAACGATGTGTCT
TACCAAGTCAATTGCATACTCTTGTTCAAGCTTGAACTCATCATCATATTCAATGCGCTGACCATCACGGTAAACTTCAT
CGAACAATGAGAAGTAGAACTCGTGAAGTTGTGGATCATCAAGGCTCTTAAAAGCTCCATCTAAAATACCAGAGATCATG
AATCCTACAGCATCAAGTTTCTCAACATCTGTACCACCGTCGATCTGATCAAGAACACCAACCAGAACGCCACCAAATGA
CTCAGAAACATACTTTGTTAACTTGGCAGCTGCGATAGTACCTTTCTTACCTTTGAACGGCTTAATCGAGTAAATACGAG
CACCATCATCGTAGTTAACAACACGCTGTCCGTCTTTACCCTCAAAATCTCTAACCTTTGGGTTTAAACCAAAATTCATC
TTAATTCTCCTGTTATGCTTGTCTGATACCTTCAGAAATCTTCACGGCCACCATCTCATATGTTTTGTCTGTAGCCTCTT
CTGTAAACATGTCAGCTGAGTCTGCTTCGAAGTAACACCTAAAATTACCGACGAACCTACCATTACTTTTGATAATGACC
TCAAATCCACCACCTAACTCATCTAGGACCATACTAAGCTCCTCCATAACCTGTACATCCTTACATACTGGAAGTAGGTC
AAATGAAATCTTGTAGTAGTGTGGAACTTTGACGTAAGTGTGATAGAATTTGTCAATACCTTGGATAGTGACTCTTTTTT
GAGTGGGTGTAATGCTCAGCCTTGTGAAATCTGTCATGCTATATCCAGCAACGATAAAATCAACATCAGATGGGTCAAAA
TTGTAGAAGCCAACCTTCTGCAAAATCTTATCAATTAAATCGAAATTCAAAATAAATTCCTCCATGTTGAAGTAGCCCTA
TCTCGAATCTTATTCGCAATATTTGAAATCTCTGAAACGTTGATATCTAAAAGACTAGCAGCTTGAATGAGTGCAGATAC
TGTTGAAAGAATGTCTGAAACCTTAGAATCAATATTACTTCCACCAATAGTGCTGGCACCTCTAGGACAAATGAATGTCC
ATTCTGTAGGGTATACCTCACTACCTTGTTCTAACCTTGGCTCTTGGATAATAACAGCAGGGCAGAAGAATGAACTTGTA
CCATTTAAATCTTTGTAGATTACTGGGACTGGGAAGATAATCCCATATGACTCTTGAATCTTGTATATAGCATGAAGCCA
AATATTAGCCCCAGCGGTATTATCTAAACTGAATGTCAAGGTGTAATCCTTGAATTTATTTCTTCCAGCTAACTTGGACC
CCTTAAGAGAGGTCCTAGTTGAAAATGTCGGGTCTGTTTTCTCCACTGACACAAATGAGCCTTTGGAGAAACCCTCGACT
TGACATCCAAGAACAGTTAAACTCAACTTAGATGGGTCTAAAACTGAAACGCTCATTTGCTACTCCTTAGTAAGCTGCTA
CACGAGTTTCGTCAACAGTGAAGCCTAAAGCTTGGATAAACTCTAAAGTCTCACGTGGCATCTTAGCAGCACCATTTAGG
TTGTTAATCAACTCACCACATTGGATTACCCATTCACGACCATTCTCTTCACGGCCATACTCAACACTCTCAGGATCACC
CACAATAGCATCTCGGCAGTAGTGGATAGAGCCTGAAGACTTGTCAGCTACAGTGATTTCAAACATGATGTCATGTCCAT
CACTAACGTTAGCGTGTTGTGCAATAGCGTTCATTTTAGCCAAACCATCTGTTGATTGGTTGAGTGTGAATGTGATCGTA
CCAGCATTGATAGGGTTACGAACCAGTGTCGAAGCCTTACCATCACCTGAAGAGTTACGTGACCATCGTGGGTCATCACG
CTGTACGTTAATTGTGGTATCGTTCATGAAGCCATCGATCTTTACGATACCGTCATATAAAGGGTGTCTGATAGTTACAA
TAGTTTTACTGAAATCGTAAACACCAGTCTTATTTCCAGCCATATGTATTCATCCTTATAAAATTGTTGTTGAAAGGTCT
GGTACGATTACTCGTACACAGAACCTCTAATAACTGTACCGATCATAGCGCCACGAAGCTGAGCTTCAAATGTCACACGT
GGAAGGATACGTGAGTGACGTTGAGCCTTAGTCAACATTGTCACATCAGGTACTGTAACTGTAATAGGGGCATCACGAGA
GTACATACCAAGGTCTTGACCTTCCATAAGTACTGAACGAACATCAGACTCAATTACACTTGCACCATCATTATCCATAC
CAAGCGTATCAAGGCTTGTTAAGGTATTGAAGATACGTTCACGAATGTTGACAACCGTCCAAGTGATAACCAAGCGAATG
TCAATCCAGTCACCGTTACCAACTTTACCTGAACCGTATGAGTAAGTTTTACCATTACCAACAGCAGCGAATGTGTAGCC
TTTACCTGTCAATGTTGTTTGATGCGTTGGTGTCTTAACTACAGAGTCAGGACTAGGAACGCCAACTAATTCTTTAAGTA
AGAACTGAACTGTACCAGCAGTCTTGCCAGCACAACGAGCTAACAATGCAATTTCTGTGGCACTGTATTCACCAAGGTCA
GGGTCTGCAACATCGAACCAAGCGTATGCTTGTGTAAGTTGATTAACCTTGATTAATGATCCGATATCTGTTTCAACAGC
TGCATCAATAGCATTTACGTCACTTGTACCGATTGCATAAAACTTCTCTGTAGCTTGCACAGCTTTAGCTAACGTCAACT
GGTCATCTGGATCACGAAGGTCAGAAACCATCCATAACCACCCTTGAGGGATTGTTTGAAGCTCATCAAAAGCTTTCACA
TAAGCTGTAACATCAGCATCGGCAGCCAAACCATTTGCAACAATAATTTTTGTAGGGCGAAGGTTTTGTGAGAACGCCAA
TTGGAGTGCCTTATATACATATGACTTATCAGGGAAACCGTCAGCTTTAGCAGCAGCAGCATCACGATAGACTCTGAAAC
GTTCAGCTACTGAGAATACTGTATGTTTTGCTAAGATCAGGATTGTATTTAAGTCAGTTGTGTTAGTGTTGCCAGTAACG
TTGGTGATTTGAACATCAACGATATTCTTCATAAAATCCATAAAATCTTCCTTATTTGAAGTGTTGCATTAACCATCATC
TTTAGTGATGGAATCTTCATACTCGTAGATTAAAGACTTGTCTTTCTCCATGACAAAATCACCTTTGATCCCAACACCTT
CAATTGGTGTTTGTTCAACTTCAAGTGAAATGCTAGTTGTCAGATCAAGTTGTATCGAGTATCTTTTATATTGGTGTGAA
TCAAGCTTCATATCCAAAGGGATGATTTGCCTACCAACTTTCAGTGTGTATCCTTCATCTTGGAAGTTTTGCCTAATCAT
TGGAGTGTCCAAGTAAAGTTGAAGCATTTCTGCTTTATCACTTAACTCAGGACTAACCGTTCCTTGAACACCAACACGAA
CAACATATTGTTTAGTTTGTTGTTGGAGCCACTTGCCTGTACGAGATGTCAGAGTTCTTGTAGCTGTCCCAACTAAGAAT
GAGTCAACTTCCTCAACAATCACAAAGATTTGATTAGGGTTATAACCATTCTGACCACCAACAATATGTTTAAGGGTTGG
GTTAAGTTGCTTGATACATCTGATAACTACTGACTCAATCATCATTTCTTCCTTGGAATTTCAGACTCATCAAGCCGTAC
ACACATAGCTTCCCAGTGCTTAGTGGCTCTCAGATTTTTATATTTTCTACAATCCATTACTTTCCAGTGAACTCCATCCT
CATCAATAAAGATGTCAGCTAGGTGTCCACCCTCTTGGTCATCCTCATTTGGTGAAGATTGATATAATGGATCATCAGAC
CTGACCGAGATGGCTTGTTTCGAAATCTCACCAGTTGTTGAGTACCTTGTGGAGTTCCAGAAGAGTCCACCATGATAACT
AGCCCTGACTTCAATTTCTTCCCAGACATCCCCTGTCCAAAGACCATCATCGTCATAATCCCCAGCACGATGCCGAAGGA
CTTTATATTTCTGCCTTCCTAATTTCATCCTACGCATAATCACCCCTTATAATCAGCTCGTTTATAAACAACTTTACTTG
AGATGTTCTCAATTAATTTCCCTGTATCACGCCACTGAGTGTCATCACCTTTATAACCAATAGTCTTAGGGTGTAGAGGT
GTCATGTTCTGTCTGGCAATACTTGCCTTCAGAATGCCCACATTTGCTTCTCCTACCTCTTTAAGCTTTAACTGGTAGTC
ACCATCAAGCAAGACGTTAGAAGCTATGTCATGAGCCTCTGTGAGCAAATAAGAGGCAGAACTTCGTGTAGACTGTTGAA
AGTAAGGTCTAGGTGGGATATAAATGTACTTACCTTTATTTTTATGATTCTTTACATAAGAACCATATTCGTTGTGAATA
GCAACGATAGCGTAAGGAATACCACCCCTACCATTAATATCACTCTTAGGGTAAGCTTTACCATTAATCCAACCCCATTC
AACCTCAGTCTTTGCAACTTTTTTGAGTCTACGTTGTAGTTTCTTAATTCCTTTTAAGTCCCCTTTCATTTTGAACTTAA
ATGACATAAGGAATCACTCTATAAACGTAAGGTTCATCATTACGTGCATAGAAACGATATATTCTACGAGTTTGCCATTC
GGCTTTACCAAAACTCTCTCCTTTATAGAAAGTGTCAGGAACTCTATCTGGATCAGTAGCAAGATCGCACATTTCTTCAC
GAGATGTACCACCAAAACTTGGAAGGGCTTGTGAACCATTGAATGCTGGGTCTTTCCACTTAAGCTTAACCAATGAAAGG
CTATTCTCAAAAGCTTGGTTGCCCCAAAGTTCTTCCTGACCTGATCTTTCATGAATATCGTTAGCCTTGACAGCTAATAA
AGCTAAGTCAATTGCTTTTGCACGTCTTCTCTTATTCGGGAACTCATCAATGAAGTGTTGATATTGTTCATCCGATAGCC
AAGGAAAGTCTGGGTCTGTATCACCAGCAGCCAACCTCAACTTTTCAATTTCACTTAAAGCCATGCAGCCTCCTAATAAC
CTGTAACATCTACAATTAAATGTGAATGATATGGAGCATACAGACTAGAACTAGCGTTCATTCCATTGGATAGTAGTGTG
TAACCCCTAAGAATCTTCCCATTAAAAGTTGGGTCTGTATGTGAAACAGTTTTGATATTACAATATGAATGCATAAAAGA
ACTCAAACCACCAGCATTCCAGTAGTACTCGTAATGCGCTGGAGTATTGAGAGCTAAAGCATATGTTTTTGTTTTATCGA
AGTTTGGTATATCAGACAACCATGAACTAAAGTAATTGGCAGCAGGCTTCATATAGAAAGACTCTGGTTTAATTACCTTG
AGTGGAGAATGAGAATTAGAAAACACAATCTCACCTTTGGCATTCTTGATCAACAGCTTTGGTGAGAAACCAGAATCTAC
CAAAGGGATTAAACCAAAAATGTAATATGTGGCATTTGGGAAAGGGTATGTATTTTTATACATATTCCCAAACTCCTCAT
CTAAAGTGTCAAATATTACTGTGATCTTCCAATTGTTACTTCCCTGATCTTCATACCTAACTTGCATTACAGAAATCCCT
GTAAATGCAATCAAAGGTCTTTGAAGAGATGAGACATTCAATACATGACATTTAACATACCCTGACACTGAAAGTTCTAT
AGGTGGCAATGTATCGGACGATGAAACTGCCCTAACTTCCTTACGGATTAGGTGAAAGTTTCTATAATCATCATCAATGA
CAGTGACATTTTTATCATTAACAATTTTGATATATTCTGCCATCAACACCTCCCAATATGGATATTCACAGTTTGCTGAT
AACCAACATTAAAATACGCCCTACAATCAAAAATGATCAGGTATGTAGAAACATCGTCCATCTTATCTAAAGCTACAGAA
CCTAATCCTGCCTCTTTAAACATAGATTTAAGACCAACAGCGCATGATAATCCGTTAGAGTAAGAGACAACTGTATTGTC
TCCCCTACCTGACCTCAATTCACCAGAAGCTACGTAGGCCCACCACCTTTCACGATTCTCAGCAGTATCAAGCCTACGTA
CTATTGTTGGCATACTACTACCTTGTGGTAGTGTTACGTCAAGTGTCTCAACATACATACTCAAGTTGGACGTAAGATCA
AGGATCACTTTACCAGCAGAATCCTTTAATAAAAAAGCAGCCATAATTACAATCCAATGAAAATTCGTTCAACTCCGTTC
GTATCTTTGATCGAAATATCAGTACCACTAATGGTCATAGTACCTTTGGAGTTTGTACTTGTGAATGTACCAAGATTTGC
ACTGATAGCACTAATACTAGAAGCATTAATTCTTTCAGCTTTAATCTCACCCAACATTAAACTGTCAACGTACAAACCAG
CTGGAATAACTGTACCGTTAGGTAATGTCTTCGCACTAGCTTGATATACGAAACCATACTTAGGGGTATCACCACCGCCA
GAACCAACAGGAGGTACAATAGCAAATGTATCAGCTCTGATAATGAAGTTAGCTTCTCTACCATTGTTGTTCATTGCTAC
ACCAGAGACATAACCATTCACATCAGCTTTGACAGACCATTTAGTCATCAAACCATCAATACTTTGGCCTTGAACTTCAA
GCTTAGCTGAGTTCTCTCTTGTATTTGGCATCCAAACCTTAATAGGGTTTGGTTGATCTTCCTCATACAAACAAGCCCAG
TATACTTTCGCATAAGAGTTATTTTGATCAGGTTGACTACCAACGATATAGAAGTTGATAGCATCGGTGTTCTGTGCCCA
AAGTTGAGCTTTAACAACGAAAACTTGTCTTCCAAAACTTTGGTTAGTTTCACTGAAATGTTGAGTTCCAGAGAAATATG
GTCTGAAGAAACTGTTTGCACCACCTGACTGGAACTCTGCTTCATAAACTAATGTGTATGTCTTTCCAACAGTTAACACC
TTATCATATACAGCAGAGTAGAATGGATATGGGTTAGAACCTACAGGCTTTTCCCTAATCTTATTCGAATCTTTTAACAA
CTGGTATGTTGCAGCTGTACTTGATGTTTGAAGTTTAGTCACAGATTCAGCAGCACTTGTCGCTTTACCATCTACAATGT
CAACCTTAGCGTTCAACGTACTAACAGCAGAAGCATTAGCTTGTGTTGCAGCATTGATAGTAACTGGCATCAAGTCAGTA
CGGTATGGGACACCACCATAATTTCCTAAGTCAGTGAATGGCTGTCCAGCATACTGGTTAACGTAGAATGGGTATTGTGT
ACCACCACGTAAGTAAATATACTCTCGTGATTGTTCTCCTTGTTGGCTAATCTCGATTACAGGTGACTGATCACCACACC
AAGCATAACCAAATCTTAGGATTTCCCTTTCTATTGAGTTTGCTCCCCAACCACTACCTCTAACTCTCCACCTAACGTTT
AGTGAGTAAGTACCTGAACCATGTGATGACCAAGGTGCTTTGTATTCATCCAATGAAGCTGTGACCGAAATCTCTGAAAT
ACCACTACCAGATGAGACTGGAATGAACACTGGATAGTAAAGGTTAGGGTCAAGAGCAGTTAAGTCTACGACGTATTTTT
TACCATTCAATGCCATGTCAGCAGAGGCTTGAACTTGAGTGATAGCTTGACCTTGAGATGAGATAGTTTCACCTTGTTCT
TTTACTGTGATTTGTAATTGACTTAAAGCTTGAGCATCTGCTTTACCATCAATCCTACCACTCAACCCTGTAATTGCTTC
AGCGTTAACTCTAATATCGTCTCTGTTTTTAATAACATCGGCATTCATAGTAGAGATGGCTGAAGCATTAGCTTCAATGT
TAGTCTTTGACGTGTCTCCACCCCAATCATTAGGGATGCCATCAATGAAGGTAATACCCAAAGAGTACCAGTCTCCATTA
ATACTAGATGTATACAGCTTGTCAATAGCAGAGTTTTTAGGACCCCATTTACGACAAATAACTATTGGAATATCGTTATA
TTGCCATTTATCTACTGAGCTTTGTGCAACACCCCATACGTCTCTAAGGTGATCCCTTAATGCTTTTGGAGGACCTGAAG
GCCAACTCAATGGCCCAAGGTTATCGCACCCTGCAATTGCAATAAATGAGTTCTGAGGTAAGTCAGACAAGTAGGCAACC
ATATTGTTACATGCATTATCCATATCACCATAGGTATCGAAGAATCTTAAACTTACAAAATCACCATTAGCTGCAAATAA
GTATACGCTAAGGCCACGAGCAATACCTTCTAATCGTGTACCATCAGCTTTATATAAACCAGTTTTGGAAATTGACGAAG
CACCATTCCTAAACGTATATAACATGTAAGAAACAGTAGTTCCAAGTTGACTTGAGGTCCTATTCGCTGTAGCCTCAACA
GATGTCAAGACTTTACCTTGAGATTGAATTGTCTCACCTTGTTCTTGGACTGTGGTACTAAGCTCATTAAGAGCTTGAGC
ATTTGCCTTATTGTTAAGGTCAGACCTCAAGTCTGTGATAGCTTGAGCCTGAATGTTAACTTTATTGTCAACATTATCAA
TCTTAGTATTTAACAGAGAAACGGCTCTAGCCGATGCCATATCTTCACTGTTTGGGTGCCAATCAGAAACAATATTCCCT
CGCTCATATTGAGCACTTGAAATATGGAAAGTACCAGCATTAACAGTGTAGATAACAACGTTTGGTGCATTGATTACAGG
TTTAGTCTTTAACGTATACCTAGCCCAACTTGTTGTAAGTTGGTGGTCAGCAAACGCTTCATGACCTTCCCAAAGTAGTC
TAAGAACTTCATTACCTGTTTCACCCCTTGCCCAAATAGAAAAGATAACCTCTTCTCCTTGCTTGACAAATGGAACACCT
TGGTAGTAGCCAGAACCTCCAGTAGAAACTCTCATTTTCAAGTACTTAGATTGTCCAGAGGGAATACCATACTCTGCAAT
AAAATCAGCTGATTCAACTTGTCCATTCCAAGCCCATTGATCTAAACTTTCAGAGAAAGATGAGTTTCTAAGTAAGTTTC
CTGTACCAACCTTCAAATTATCAACTTTAGACTCAACCTTTGTAATCGCCTGACCTTGTGTATCAATTAATTGACCTTGA
TCTCTAACTGTTACAGATAGTTGATTTAAAGCTTCTGAACTTGCTTTGTCCTTTATCTCAGCTTGTAACCCTGTGATAGC
TTGTGCATTAACATCAACCTTATCTCCTACGATATTAATCTTAGAATCAAGACTACTAATAGCCGATGCATTTGCACCTA
CTCTAGCATTAACTGATTGTGGAACTTTACTTTGATCAAAAGCGACACCTACAGGATTACTTTCTAAATATGGAGTATCA
GCAAATTGGTTTGTCACGAATGGGTAAATTGTACCACCACGTAAGTAGATGTATTCTTTCGAATCCTCACCACGTTGGTT
AATTTCCATTGCTGGAGACTGATCTGCCCAAAGATATCCAAATTTTTCAATAACCCTATCAATTGCCTCTGCACCCCACC
CATGTCCACGAGTTGTCCATCGAACACCAAGTGAATATGAGCCACTGTAGTGTGTAGACCAAGGAGCTTGAAAATCTCCA
AGTTTTGGGGAAATCTCAATCTCTGAGATACCTGTTGTACTTACAGGAATAAATACGGGGTAGTAAAGATTAGGATCAAA
TGCTGTTAAGTCAATTAAAGTTTTCTTACCATTCAGTGCAAGATCGGCTGTCGCCCTAACAGAAGTTATAGCTTGACCTT
GAGTTAAAAGTGTTTCACCTTGCTCTTGGACTGTAACTTTTAAACTATTCAAGGCATCTGCATCGGCTTTACCATCAACT
ACACCTTTTAATGATGTAATTGCTTCGGTATTAATACGAATACTCTCACCTTGCTGTTCAACAGTAGACTTCAATTCCGA
CAGTGCTTGAGAACTTGCTTTGTCAGCAATTTCTTGCTTAAGCCCTGTGATAGCTTGACCTTGAGACTTGATATCTTCAC
CTTGCTGTTCAACAGTAGCTTTTAAGCCATTAAATGCTTGAGAGTTAGCTTTGATTCCTTCAACCAGTCCAGCTTGAGCT
TTTTGGTATCGAGTAGCTTTGTTACCCTTTTGCATTTGGATACGTCTTAACTCATACCAATCATTTGTAGTCCATCCATG
ACCTTTAAGCAATGTTAAACCAAATGCTTGATTGGACTTAGATGTCAATGTCCCTTTTGTTGGGAATGTGATTGTGTATG
TCTTCCATTCAGTATCAGTTGTTAAGCTATTATCTGTATAAGTGACATTAGTACCAAAGTTAATTGTGGTAGCTGCAATA
GGGATTGCCTTAGAAGCTCTCATCTCGAATGTCAGTGTGTATAGCTCACCAATAACGATAGGATAGCTCAGATCAATTAG
CAAACCATCAAAAGAGTGATGGTAAGAATTTACATCCTTTGTGAGTGTAGTCCTAATCCATTCCTGACTCTCGGTTAACC
ATTGTACAGAAAGGTAAGGATTATCAGCATCAGATTGTGTTGGTTCAATAGGCCAAATAGTCCAATGGTTTTGTCCACCA
ATATCCATATTTGTGATAGAAGCTTCAACATTAGTGATAGCCTCACCCATTGCTTGAATGCCATCAGTATTTTTCTGGAC
ATCTGTTTTAAGACTTGTCAGCGCATTAGCATTTGCTGAAATAACTTTGTATGCTTCAGCTCTCTCTAATACCATATAAG
CAAGTTCAACAACACCAGATAAACCTGAATAGTTAGCAATAAAAACAGGGGTGATGTATCCAGTAGCGTTCTGCATTTGG
ATAGGGTTTCCTAAGCCACCATATGTAGGTGGAAGAAGAGCGCTAGAAGAAGCTCTACCTTTAATATACCACTCATATTC
AACCCACTCATTTAATGGAGGAATGACTCCATCAGCAAAATAAGATGAACTAGAAACATTATCTGATAATATGTTGTTAG
AAGTAACAAATTGGGTTTTATCACTATTCTTAACAACTAATCCAAGGTAAACAGCACCATCTCCAGATAAGCGTCTTAAC
TTAGCTCTTACCTTGTACATAACATCTGGATCATAAGGTAACATGGCTTTTGGATACATCCAAGCCATATCATCACTACT
ATTGTCTCCAATAGTTAAAACCCTTCTTGTTGTACCTGATTCAGAGATTGACTTAACAACATTTTGTGATGAACTATTGT
AGTATATCAAGTCATTTTCAAGGTTCATATCAGCTGTGATGTTGATTGCATTCAATGATGCATTTACTGTTGAATCCAAT
GCTGTGATAGCTGAGGTGTTTGCCTTAATATCATCTTCATCTTTCTCAATGCGAGTTGTTAAATCTTGAAGAGCTTTAGC
ATTCGCTTCTTGGTTTTGCCCAACAGTCGTCTCAAGAGCCACAAGCTTCTCTGTATTGGCATCGATTTTGCCACCCTGTT
CAGTTACAGTTCCCTTTAATAACTCAAGGGCTTCTGAAGTAGCCATATCTCCAATACTTGCTTGTAAATTATCAACTCTC
TCAGAAACAGAAGTGATTTTATCATCTTGCTCTTTTACAGAGGTTTTTAACTCTGAGATAGCTGTAGCATTCTGACCTAC
ACGAACATCTGAGATGTCAACCCAGTCAGTACCATTCCAGCGTTTTTGTTCGTTGTTAGCCGAAGGGTTAATCCATAGAT
CACCTTCAGTTAAATTTGGATGAGTGTCTTTTGTTGGTGCAGTATCTTGTCTGTACGTAGCATTCTTACTGTTAAGCTTT
GATTCAAGTATAGTGACAGACTCAGCAGCAGAATTAGCTTTATCAACAGCAACTTGAGATTGCTCGATAGCTGTAGCAGA
GTTTGTAAGAGCTTTACCTGAATCATCAAGAGCCTTTGTTACATCAGCTTGCATATTGTCAACACGACCAGCAGTTGCAC
TAGCTAAATCAGCAGCAACATTGGCCTTATTAACGGCAGCAGCAGAGTTTTCTAAAGCAGTACCAGCATTATCCTCTGCA
ACTGTAACTCTGGCATCCATAGTATTTACTTTTTCAGCAGAAGCATTGGCTGTCTCAACAGCAACCTTAACTTCATCTCT
TACATTAGCAAGAGCACCATCATTTGACACTTTATAATTTTCGATGTTTTCATATAACTTCTGATCACCATCTTTACGAT
CAATGATCTCTTGAGTTAAACCATCATTTAATTTTCTTACATCTTCGATACGTTGTTCTGTTTCCTCACGGACAGCAGCA
ACACGATCATTAATTTCTTTTGTTAAATCATCTCTAATTTGGTCAACTTCAAGCCATTTAGCGTCAACTTCAGCTTGAAT
CTGATCAATACGATCTTGAATCGCTTGGAAATCTAAATCTACTTGGAGTTGGATATTCTGAACTTCTTCTTTCAAATTCT
GATAATCAACATTTAAGAAGAAAACTTTTTCATCCACCTCTTCCTTAGATTTTTTCACATCTTTCTTCAACTTATCGATG
ATCGGTGAAATACTTTCAATCTCATCTATACGTTGTCTTAAGTTTTGATCTAAGTCACTTTCTGTAATTTCACCAGAGAT
AAGGTCTAAAATCTTATCTTTAGTTAAAGTATTGTCTATTTTGTCATTGACAATCTTTTCAGCTTCCTCTTTAGCCTTCT
CAAGTGTGTTATTTGTAGTTTTTACTAACTTTGTTCCATCCCAAGTGTATTCACCATTTAAATCAGGGTTTGGGTCATTG
GTTACTTTGACTTTGGTTCCAGCTGGAAAATTAGCAGAAGCTTTCAAAGCCAAATCATAAGTTAAAAATAAGACTACTAA
TCTACCTGATAATAACTCTAAACCGTTGTCTAAATTATCCATAGTTATTAAAAACTCCAAACAAATAGGAGGGACCTAAA
TTGGCCCCTCACAGGATTACTCAATCAAGGATTAAGCAGTTTTGAACTTGAACTGGTAGCAAAGCTCTGGAGCAGTTGTG
TATGCAATAGGAGCTGAACTTGCAGTCATTTCAAAGAACGCATTATCTTTGATCTCTGAACGCCAAGCATATGTCTTAGC
TAATGCACCACCATCGATCATGTCATTGCTTTGTGAGAAGTAAGCACGGAATGCATCACGTACACCACGTACTACTGCGA
AACCTGTACCAGCTTCAACAGCATCAACTTCCTCAACAGTACCATCATCGTAGATATCGCTATCTTCAAGGATGAATGTT
TGTGGAGCTACCACCAAGCGAACATTGTCATGTTGGAACTCAGAAACGTCACCGTATGGACCACGATTCAATGTACCAAA
TGGACGAACAACATTGTCGATGTACTCTTTACCACGGCCTTGGTAAGCCATTTGGTATGCAGCAAACACAGATGGATGTT
GTACGAACTTAGTGAATACTTCTTGTGTAACGAAGATTTCGATAACACCTTGTGTACCACCACGTTTGTTGTCACGAGTT
ACACGGTTACGGAACTCACCCATCCAAGTTAACAAGTTGATTGTCATGTCAGTTAAGTCAACATCGATAACCTTACGTTG
GATACCTGTCTTAGCAAACATGTCAAGAACAACAGAACCGTCACGTGGATCACGTGTAACACCTTGAGCAGCAGTCCAAT
ATAAATACTCACGAGCATTTTCAATCGACTCTTTCATAGGAATAAGCTTACGCTCATAAACATCCATGATTTGCTCTTCA
GTCGCATCTTCCCATGACTTAGCAACTTGGAAAACGTCCTCTTTAGTCACGTCTTCGATTGTTTCTTGGTATGGGATTTG
GATTGACCATTGCTCTGTTTTACGTCTTGTCTGTTTGACTTTATTTCGTTCACGACGACTCGTTAAACCAAGCATACCGC
GCTTATCTTGTTTCTTGATCTCTTCAACGATTGTGTCTCGTCTAGTCAGTTCCTCGGTAAACAACCCAGAGTTCATGATG
AAGCCGACACCAGTTTGAATTTCTTCGATAACGTCATTTAATTGGATGATCGCTGTGGTGTCTTTAGGGTTGATGATATC
TCTAGCCATAGTTTAAAATTCCTTTATTTAAAATAATTAATCAAATTCTATTTAGTCGAAGTACCGATTAAGGTACTTGA
CGTAAAATGTGAATGCCTTGAAGTTCAAGCTTGTTATGTACAGCTTTAATATCAGCTTTTGTTGTTCCAGCAGGGAATTT
AAGACCTGTGAACCACTTTGTAGTACCCTTAACGCTACCACCAGCAACGTTTGTCATACCACGATAAACAACAACAACTT
CCTGTTCCAAACGTCCTTCAACGAAGTCAGTAACGTTATGGTTATAACTTGGGTTGTCTGTATTCATGTTTTGATAAGCT
TCATTACCAGCATAAATAGCTAGTGTAGGAGCTTCCTTAATAGCTGTAATGTCAGCAGGAATCGTACCAGTCTCAGCCGT
TGGTGAATCTAATACAATAAAGTCACCAATAAGTAATTGTTGACCAGCAGTACCAGTTACCTTAACTGTTTTACGTGTGT
AACCTGTCACAACGCCATGTTCATCTTGGAATACATCACCGTATGTTGGGAAGTATTTTTGAAGTTGTAAGTTTTCCATG
AGTAAATCCTTATATATGATTAAGAAAATTAAATATTTAAATTAATTAAATATTACTTAGTTTTGTTACGTTCACGCATA
CGTGTTACCATACGCTCTTGAACTGAGATAACTTCATCTGGCTTATCACCAGCATCCGCACCTTGTCCCTGTTCTTCAAA
AGTCTTCTCAACTTTCTCTTGCTCTTTCTCAAGACGGCTTACGTATTTGTCGAATTTCTCATCACTAAAGCCTTCAACGA
AATCCATATGTTCTTGCACAGCTTCATCAGAAACGAACGCTGAGATTCGAGCTTGACGAGATTTTAGAACAGCCTCTTCA
GCTGACTTATTGGCTGAGGCTAATTGACCTTCTAATTCAGTAATTCGAGCTTGAGCTACACCTAAATCTGTAGTTAACTT
GGCCTTATCTGCCGTCAAAGTTGTGATCTGACCTTGAAAGCCTGTAACTTGATCTTTAAGATCATTGATCTGACCAACCA
GAGCTGTATGTACAGATGATTCACCTTCAACCTTAACTTTTTCGCCTTCTACTTTAATACTCATATTTGAGTCTCCATTA
AAATTTCCTAAATGTTCATAAAATTGCTCTTTAGTCATTACTTGGTCAATCAGACCTAACTTCAAAGCTTCCTTCGTTCC
AAATGTCTTAGCTTCAGTGTCTATAACATCGTCACGGTTCATCTTTCTCATATCAGCGACATGATCAACGAACATAGCAT
AAGTCTCGTTTACACTAGCTTGGATATCGCTAATAGCTTCCTTGGTGAACTTACCATCCTTGTCGAAAGGTACTTTACTC
TTACCAGCTGTGATGTAGATTCGCTCAATACCTTCTTTCTTATCCATCTCAGAAGTATTCACGAGAGGTAGAACAACACC
AATTGAACCTACTTTACCCATTGGGTTTACGACGACTTCATCAGCAATACAACACCAAGCGTAGCCACCAGAAAAGGCAA
CTCCGTCCACATAAGCTGTGATCTTGACATTATGTTTATCTGCTAAATTTCTTACATGTTGAGCTGATTCAAAACAGCCG
TAGGCCATACCACCACCAGAGTTCAACTCCAAAATGATGTGTTCAGCTCCCAATTCGAGAATCATCTTTTCAGCTCTTGC
GACTAAACCTTCATAAGAGGTCATGCCACAAATTGCTTCCCATTGTGTCTCTTCATAAACCAAGGCTCCCTTGACAGGAA
GGATACCGATACGTGTACCATCAGAACCCTTAAACACTTCAGTATTTAACATAGTGTTAAGAGACTCACGTTTAACTAAT
CCGACATACTCAGGGCCATGAGCCATAGCATGTTGATACTTAGTCAGTACATCACGAACTGTACCTTCACTTGCAAGTAG
TTGATTATCAAAGAGTAACTGTGCGAATTGTAAAAAATCCATTAGTTATCTTTACTCCTGTTTGCTGCGTTAGCATCCTG
TTTAGGGACAGTTTTAGCTGTACCATTTCCAGTTGTGCCACGTTTCATCCCATCACCTGACCTACTTTGCATTTGATCTT
CAAAACCTAAAATATCTTTAAGTTCTTTCATACTCATGCCAGATTTAAGACGTGTAGGGAATCCAAACGTTTCCATAATG
TAGTTGATATTTTCAACTGTAATTGGAATAGAGTTTGTAGCCATTAACTGTTGAATCGCTTTAGCAAGAACTTCTAATGA
AATCTTCTCAATTCGACCATGTTTAATGACAGGACATTTTGTGTCATCCCATCCATTCTTTCTCCACAGATCAGGGATTA
GGTCATTATTAAGAGTTTCTAAGAACTCTTGGATACGTGCCTGAACAAATGACTCAAGCATTGTTTGTTTGTTTGATGTG
AGGCTTGTTGATCCACCACCTTGACCATTGTCTAATGTCAACACATCTGCACACATAGTTTGGAATGTCTCATTGTTATA
ACGAGTAATGATTCCAGACAATGCCGAAAGGTGTGAACTTGAACCTGACACTAGACCAAATTCATACTGAGCAGCACCTC
CCTCACTCGCATCGTAACGATCTGAAGGAACTGAAATATAGCTCTGTTCACCAGAACTGATTGAGCTAAGACCAGACTTA
ATCTTACGAACACGTGTAACTGATTCTGGATCATCTGGGTCCTCTTCTAGAACCTCAGAAGGAGCTTTAAGGTAAGGGAT
ACCATTTAAGTTCCTGTTAGCACTTGTTGTCTCGATATCTTGTAATCTCTCAAGAACACGCCAAGATTTGTAAGCATCAG
CTAAAGGGCTATTTCCGTAAGGTGAAAGTCCTGTTGGGTTAACTCTGAAAAGTAAGATTCGATCTCTATCCATATGTACA
GGATTAGTGCTCAAATTTACGCGCCTAACGCCGTATGGGACCTGTTCTACTTTAAGTAGTGTCCTATTACCTTCATCGTA
AATAAACTTCCTAATGGACCTCTGAGCGCGAATTGGAAGGTATTTAATACCAACCTTACCATCATTGAACTTACTACCTT
TCTTTTTACGTCTAAAGCGGTAAACTTTCTCAAGGATGGAGAAACCATATTTCGTCATGGTTAGTGCATCACGCACCACA
TGGTTGAATGGAGTCTCCATATCTTGGAACAGGCACTGCTCTAAGAATTTAGCTCGTGCTTTGTGTGTGTCAGATTCATC
ATAAGGTGCAACGTAATAGTCAACCTTACTTGCGATAGTGTTAACAGCACTTAAAGTAGCTGCGATAACAGCACTACGTG
ACATCTCTTCAAAAGTTGAAACAGAATATGGAAATGTTAAGTCCCTAATAGCTTCACGAGAAATGGCTAGGAAATCGATT
GAAATACCTAAGCTACCAATTTCAGGTTTTACAGATTTAGCAACTTTTGATTTCCGATCCTCATTATTTGTATTGTCTGC
CATTTAAGGACTCCTTTAAAACATCGTCACATTCTTTCGAATATTACGTCTCTTATATAAAACGTTGAACGCATCACTTG
TGGCATCGACCATGTCGTCATGTCTAACGTTACTACTTCCATCAAAAACTTCTAACTCATTGAAATAATATTCATTCCAG
TTTCTATCATCATCACTGTCAGGAATTTTCACACCCTTCAAGTGTTTAGTATCGTAAATGTATACAGAACCGTTTTCAGA
GGCAGCTGCAAAGTTCTTAAAACGTTCCAACTTATTCGCCTTTTTACTTCCTGTAACCTTACTAATGAAGATACCTTTTT
GACGGCAGAAATCTCTAATGAATGAGAATGTTAACTTACCAGCAGCTGGGTCTTCAGGGATGAATTGTCCAATAATTCCA
TAATTGGCATAATCTTCCTTGGCAATCTCTACGATGTATTTATATAATGAACCTGCTCTTCGTCTTGCTCGAATAACGTG
CTCTACGATGTAATAACCTTTCTTAGTTCTAGCCATAAGCACTGAGGCTGTATAGTCAGGATCAGGGTTGGCATCGTGAG
GTTCTGTATAGGCTAAATCCCAACAGCGTACACGTTTATCAATCTTGTCATCTGGATCATCTTCTGTAGGGAATCTTGTA
ATCTTCTTACACCATTGATGTTTCCAATAACCAGCACCTTCCTCACGGATGTACCAGTTACCATATACAAGTCTTTCAGC
CTCAACTTTGGTTTTGTTAAGTAGCTGTGATTTGTAGTTTGGTTGGTCCCTTAATAAGACTGGGTTATCATCACATGTTG
CACCAATAAACCTAAATGACATAGGGACTTGGTTAGGGTCTGTGATTAGGTGTTTGAAGTCTTCAATCAATTGCTCTCTT
GAATCTCTCCAATACCACTGACCTTCAATTACGTAATACCAACGTAGTCTGCCGTTACCTTTAGGATTAACACGTCCACC
AACGTCGATAGTGTGACCATTGATAGTCTTATACGTGTTTTTAGGGTACAAGTAAGGATCAACCCATTCAGCAATAAAGT
GGTCAGGGTCGGGGTTACAAGTGAACCATACAGAAGGTTTAACAGCAGCGTTTGTACGTAAACGAGTCATTAACCAAGAA
ATTTCTTCATACTTAATGTGTGTAGCCTCATCGACTAGCGCACCTGAAATCTCTTGACCTTGGAAATATTCAATAGAGGC
TTGACCATCAAGACCTTTAAAGATGATGATTGCTCCAGATGGGAACTTAATAGTCATATCAACACGGTTGATCTTAACTC
TTGGGTCCCATGCAGAGAACAATCGAATAGCAGTATCAAAAGCACCAAGCTTCAAAGAAGCCTGTGTTTTACGAATTACA
TATCCACGGTAGAGGGGTTCATTTGCAAATTGTAAAAATCTACATAACCCTTGCCATGTTTTACCTGAACCAGCTGCCCC
ACCAAATACTGTGATATCTGCATCAGACCACACAAAGTCATAGTGCTTTTTACTCTTAGGTAAGCACAAATCTCTTGCTT
CTGGTGTTGTTACTTCCGTCACCTTATTCTTAGGAGTTCTCATCTAGTCCTCCTCGTCAGGATCAGGGTCGTAATACCCT
TCTGGCTTATCTTTTGGATCAAAGACAGCTGAGTAAGCAGTCCTCGCTTCAGGTTTGGCATTTGGATCAGCAGCGCCCCT
TAGCAATTCCATCTTAATCTTTTGTTCTTCAAGTTTTAACTGTCTGCTTTCAAATTCAATCTGGTCAAGAGCTTGTCTTC
TGACAGAGTCTTGGAAAGCAAATTTGAATTTGATAATTTTGTCAGCAGCATTTAGAACTTCAGTTCGCTTAGATAAAGGG
TCTTCCAAAATCTCGGTAGTCCTCTTTACAGCTTTTCTAATTAACTCATCATCGAAGATGCGTAGTAAATCAGCATTACC
ACTTTTCTTTCTCATTTCGACTCCTAAATTCTAAAGGATACAAACAGGATTATTTGCATCATTTAAAATTTAAAAAGAAA
GCCCGTGGAAGGGCTTTGAGGTAAAAAATCTACTTGATCTTTTCAATTGCTTGTTTGACAAGAGCTGGATTGAATGAAGA
GAATCTATCAATCTCATCTCCATTGGCATTCACTAATACGAATGTAGGGATTTGTTTGACACTGAATTTTTCTGCTAATT
CGACATCATTTGTGACATCTATTTCTATATATTTTTCAGAATCAAATTGGGAAAGGAATTTACTTGCAGCTTTACAAGGG
GCACACCATGATGCCCCAAACTTAATAAGTTTATTTTTAATCAATTATGCACCTCTAGGGAATGTAGCTTTTTCTGGAAC
TTGACGGATACAGTAGAGCAATGTAGACACATCATCTGGTGTTGTAATGCTGACCCAAGTGTTTATTTTGATATTCTCTG
GAGCCATCATGTCAAGAAGAGTTTTTGAAGATTTTTCCTCACTATACCCAAACAAAGAGTTTGTGATACGTAAGAACCAG
CTTCTAATTTCGTAGAAGTCATTAGGTTCTAATGCTTCCATAAAGATAGGATCGATAAACCTCTTATGCCCATCTACTTG
GTGGGCAAAGTGAATTACATACATTTAAAAACCTCAATTAATTTACTATAATCAGAATCATTTAATTGTTCAGTCTTATC
AAACCACTCGTCATTTAATTCGAGATCATTCTTTAAAACAAAACGCATGAGAAATTTTCTTCGGAGGTTTAAGCAATAAC
TACGTTCAGATGTTTTAAACATAATATTAACAAGGCCGACAGAGTCAACACTCTCAATACCTTCAGCTAAAATATCATCT
AACATAGACACCTCAATTTGGTATACAGGGTGGGAGTCGAACCCACAGAATCACATGCTTCTAAGGCACGTAGCTTTACC
AATTTGCATTACCTGTACATTATAAGTTTAATACCACTAGTAAGCTCTAAGGCTGTCGCATTGGGTCCATACTAGGCTAG
ATCACCATGCCATTTAATTTACTTTGGAATGCCATGTGAGACTTCAACTCACTAAACTAGGGTTGCAGCCTAGCACTTCG
AGCCTTTAGATTATGGCATTCCTAAAACAAATTATTAAGAGAAGACAACTCACTATTAATGTCACTGTAGAGAATCCTAG
AATTTCAGCATAGCAACCAATCTGCCTGTGAGAGTCGAACTCATAACGCGCCTATCAATACAGCATCAAATACCCGTCGA
TATTAGCGAATTACCTTCTCTTAATAATTTGGGGAGTTCACTTGGGAATCGAACCCAACTAAGACCTTACTTTAAGCTAT
TTGCATTTTACTTAAAGCAGCATTCCTATTTATCCTCTCAGCACCAGCCAACTCAGGTAAGTCATGCACAACTTAAAAGA
ATTGTCGGAGGATGAACCATCACAAAGATATGTAATCCTCACCACTTACCTTGGCACACATCAGGTGAGATTGTCAGTAC
CTTCTACGGAAGCAAGATTACATATCTTTAAAATGGAAGGGACGTTCAGGTTCGAACTGAATCTATGAGAGTCAAAGTCT
CATGTGCTAACCAACTACACTACGTCCCAATTACAGCCAACATGACATGGATTTATAAGATTTTTATCTTACCAGCCCGA
TGTGGCGTAATCACTAAGCTTTATTGAGGTAAAAAACTTATGAAAACCTTAAACGATGCAACGCTTAAATGGCAGATCGA
CTACGAATCGAACGTAGCAAGACAAGGTTTGGAGCCTCGTCACCACCCAGTGGTCAACCCGTAAATTCTTTTGACAACAC
ATCATCAATATGAAGTGCATTTAAAGTTTTGTTATCACGAGTCTTAATCTCATTACCTGAGAAATATCGACGGTAAATAA
CATCACCATTTTTAATCGGAAGTTTATACCCCATTTCTTCAAACTGTCGTTCAAGTTTTTCTGAAACAGAAACTACACGA
GAACGTTTTGAAATTTCTTGCTTCACAACACCAGTAGCTAATACGATACCACCATCTGTTACTTGCTCGTTGTCGATATC
TTCGACTAAAATATAATTGCCATGTGCAATATGTTCCATCTCAAACCTCTAAAGTTACCACAAATTTTGGTGAGTAGTTA
ATTTCGGAATCGAACCGATACATAAGGACTGTTACATACCCAACACGCATAACCAGCGTACTACTCAAAATCTTGGTGCT
GGTAGGAGGAATCGAACCACCGTGACTGGATTACAAGACCAGCGTAATACCACTATACGATACCAGCAAAAGGGAGCTAT
TGTGTGAGATAGGTACTCAGCTCCGTTTGCTTCTCTAACATCTCAACAGAGTGTTTGGAAGTCTTTGACCTATTCTTGAA
ATTCATTAGGCACTTAATACCACAGTAGCAGAGGTACAGAAGATTGTTGCAAAATCCGTGTTCTCTGTGTAGGTACGGTA
GCTTCTTCACCGCTTCGCTCGTGTTGTACACCACTTGCTATTTTCGAAGGGAAGCTACTGAGCTTACCATATCATAGACT
TCTCAGTCACAGGAGCTACCTGATCATTTACGTCAATCCGCTTCGAACGTTTGGCGACCTTGATGGGACTCGAACCCACG
TATTCCTCCTAGACAGGGAGGCGCATAATCCGCTATGCTACAAGGCCAGAATCTTGCTGGTTACTCTAACATGTATTTTC
ACCAGATTAGTTAATCCTTCATGGCGATTACCTTTCCACTGACCAGATTGACTTCTCTCCACTATGGGATACCGCTCGCT
CAACACATGGTCATGTCTCTAAGTTTGGTCAAGGAAGTAGGATTCGAACCTACGACATCTGCACCCCAAATGCAGAACTC
TACCAACTGAGCTATTCCTTGTAATTCTAACCTTTTTAATTTACTTGATAAGGTTTGCATAAACTCAAGTCATTCAGTAC
ATCCGAGCTGACTTCGAAACAGCGACTCCAGCACTTAACCGTCTGTGTTTTACCAACTAAACTATCGGATGATAATCTCA
GGTTTTTGTAAGCAATGAGTATTATGATCACTATCCCTCAAAGCCGTTGATGATACTATCAAGCCTCAGCTATCACGTAT
ACCTGACATCAACCAACAGATAACAACTATCAAGGCACATGGCTGATAATCTTGTGAATTTAATCACTGTTTCTGCTACC
AGTGTATCTTTCTAAGCCTGTTTTAAAGAAAACCACTTTGCATCAAAACTGTTACAGCAAGAATCTTTCGAAACGATGAA
ATGAGAGAACCAATGTTTGTCTCAAGTATCTATACTTACTGCCTGTGTGCCGACTAGAACTCCATTTATGGAGGGAAGAA
GTACACACTACTTGTTTGGCTACCACTATGGGAATCGAACCCATCTAACCTCAGATTAACAGTCTGGTCCATGCACCTTG
CTCGGATTCGTGGCAATAAAATTGGTCTCCAAAGGATTCGAACCTTCTCATTGAAGAAACAAGCCACCTCGCTCTTAACT
TCAACTTACACAACCCATCTACTCATTTGAACTTATCATGAATATTCAAACTTTCAAAGCGTGTTACGATCGGGAATCGA
ACCCAATCGGGAGATTATTTGGTAGTCGATATAGGATTCGAACCTATGACCAAAGCCTTATCGAGACTCTGCTCTACCGC
TGAGCTAATCGACCATTGTTTGGTGTATGTGGTAGGACTTGAACCTACAATTGCTTTTGACAACGGAGTTACAGTCCGCT
CCCTTACCAATTCGGGTCACACATACATATTTGGTAGTTCCAACTGGAGTCGAACCAGCATCCTCTTGGTTATGAGCCAA
GCGCACAGACCACTATGTGCTATAGAACTATAATTTGGTGGGGCTGAGTGGAATCGAACCACTGACCTTCTGCTCTTCAG
GCAGACACTCTACCAACTGAGTTACAACCCCAAATTATTTAAGAAAGAGATCGTGGTAACAAGCTCGACCTTGTCATCTA
CCCTTGTTCGAGATTTGAGTAGAACACCAAGCCTTATGGTGACTTTAATCTCTTTCTTAAATAATTGGTACGCCATACAG
GATTCGAACCTGTGACCTTTAGCTTAGAAGGCTATTGCTCTATCCAGCTGAGCTAATGGCGTAGCAAGGTGACGTTAAAT
ACTTATAATAACTTCCATTATTTTAAACATCCAACACGTCACCAACTAACTTAAATCAAAGCATCCAATGCTTCACTCTT
CGATTGAAGAATTTTGATATTAGCCTTATCTTTCTCGATACCAGCACGAAGTTTAGCAACTTCTTCTTCAGCCTTAGCTA
AAAGGCCAATACGGTTATTCATACCAGATTGAATCTCTTCAATACCTTTATTAATTTTTGCTTTCATCCCTGAAAAAGCA
TCACCAGCTTTAGCTGCGATCTTATCAGAACATGTATTAAAACCTAACATTAATCACCTCAATTAAATTGATTAAAAAAT
TAAATTACCATAGACTGGTTTGCCTAAGAGTCTGTACCAGCAAATCCCAACTCCTTCGGTAGCGAAATAGCCGAAGTATG
TTTGGCGATAGAAGGTGTAATCGAAACACAACCGCGTTAGCAGTCCATCTCCTTAGCAGGGAGCGAAACAACCTATGAAT
TTCTTCTACCGTTGAAATTCTAAATGAATTTAATTAAATAAATAATTAAATTCATTTAGAATCTGGAGGAGGGTAAAGGA
ATCGAACCTTCATCGGCTACTAACCAATGGCATGGATTTCAAGTCCACTTTGTCACCTTGACGCTACCCTCCAAATATCT
TATTATTGAGTATTGGAGGTAAATATTTAAAATTAAAAATAATTTAATCTATACTAATACTATACCACAATTTCTCGATT
TGTCAAGAACTTTATTGTAAAGTTATGTAACTTATCGTTGAGGTTTATGTGGTTTGTACTTTCTTCTAAAATCTTTATCT
GTGATGAGTGCATGTTGTGGATCACGAAATCTAGTAGATTCATCTTGGCTTGCTTTAATACAAACCTTGCACATATCAGG
ATCATCAAAAGATGATAAAGGAGTATCACAACAAATACATCTCATGTATTGCTCCTTGGGTTGGTGAATCGGTATCAGAA
GTTGTGTTTCTCTGATCTATGAATAATACTATACCACAACTTTCTCAAAAGTCAAGCCTTTTATTGTAAAGTAATGTAAA
TAAGATGTCAAGTAATAATTTAATTATTTTATTAAATAAATTGAATTCGCTGGATATTAATAATTAAGGTATAACTTTAA
TTGTTAAAAAGAGAATATGATAATAGAAAGAAATAATAAGTTAATATAAACAATAGACAGGAGTAATAATTCACAGGATT
ATAATTAATATATCATTGTTTTCTCATTTGTCAAGTTATAAATTGTTAAGTATTGTAATTGTGCAAGAGTTAATTTATTA
ACCCTGTCTTCGTCTCAGCCCTCTGAGGCGATAGACAAAAATATATTTAAATTATTTACATTTACTTGTTGACATACATA
TTTTTTATGATACTATAGTGACTCAAATTTACGAAGGAGTTAATTATGAGTAAAAGCCCAATTGTTGCTAGTTTTCCTAT
GATTGGAACAAACATTGGTTTGATGGTGAAAACCATTCATGAAGCAACACTTCAAGGTTATGAACCTGTATATTCACAGT
GTCATAATTATTTTGGTAGTGTTACGATTACAATGAAGGCAAAAGAAGGAGATATTGATGAGCAGCCAGTTAGTGAAGGC
GTTGGTGCTGGAAATAGCGAAACCCCTAACGAGACAGGTGGTGAAGAAAATCGGTCAGGAGAAACCACAGGTGATGAATC
AGGACCTAAGACTGGAAGTGGAACAGATGAAGCTGGAGCTGGCAACACAGAAGATAATGGTGGAGAGCCTACAGGAACAG
GTAGTGGAGATGGAAAAGAAGCTCCTAAAGTAAAAGCCACTCGTAAGAAAACTCAAACTAAGTAATTAACTGCCAATAAC
TAACAACTGGAGATATCACATGTCATCTAAGAAATCAAAAAATTCAACTGAAGTAGAAATCAGTGAAGCTTTGGCAAATG
GTGGGATTATTTATGTCAATAATTGTCGTGTATTCATCGACAACCCTAAGAATTTCAGTATATTTGAATCTCCTACGGGT
TTCTGGATTAAGAATGCTATGGACTTTATGACATATTTCAAAGCAACAACCAGAGAGAAGGCTCAAGAGGCATGTGATGA
GTTGTTTGGTAAAGGTCGATACAAAGTGAATAGTCGAGTTTAATATGGGAGCTTTGCTTGTAGTAGTCTTATTAAGCCTG
TTCCAAGCAATGTCTGATTATCTTTACGAAGATAAATACAGTGAGGTTTGGTATTTATATCTTTCCTCACTGGTTATTGG
AGGTGCAATTATCTTATGGTTGAAATATTAATAAAAACCAGAACCGTGAAAGCTCACGGTGAAAAGAGAAAGCATACAAA
AATTATTGTTGAGATTGCTAATGTAGAAATCTATCGACAACAATCAAGTGAATATGGCTTAACAACAGATGCTGTAGTAA
AATTGATTGAAGATTTTGTAAGTGGTCTAAGATCAGGCTTATCCGCTTCAGGTGTGGATTCATCAATTAAGAGGGTAAGT
TTTTAATGGCTTTTTATGGATGGTATGTGGTATGGTCCACATATTTAATTTATTATTTAATTAAATTGAAGAGGTGTTTA
TGGGTACACTGACAAGTGTTACGATTATTGGAATTTCATTGATTATTATTGCTTTGACCGTTTGGCTGTTAGAGCGAAAA
TATACTAAATCTGGAATCGCATTAAAAAATGCGACTGGTCGAATTACAGTTCTTGAAAGTACTGCCGATATTCAAGCAAA
TGCAATTGCAGCTGTAACATCCAAGGTTGATGCTATTGGTTCAGAACAAACCAAAGATCGAATAAAAATTGGTGGGCTAC
AAGAATCTAAGATTCCACCTACACCTTCAACACAAAATGATCCAGCTATGACTTTATTGACAACAGCTGCCGTTGTTGGT
ACATTTGACAGTCCACCGTCATATAGTTCTGGATCGTGCAGTTCAAGTGATTCTGGATCATCTTATGACTCAAGCTCATC
TTGTAGTTCTAGCTCAGATAGTTATTGACACAACAGACCTCATGCATTAATATGTGTGAGGTCTTTTTATTGGAGGTAAG
AAATGGGTTACGGTATAGGTCAATCCAAATTCCACGGCAAGTACCGATTTATAGGTTATTCAGTGGAAGCTTATTGTGAC
CAAGAGGGTTGCAACAATGTAATTAACCGTGGTATGGATTACCAGTGTGAAGATTGTCGAGGCTACTTCTGTTATGAATG
CCTGAGTCAACATGGCAAGGTTGACTTAGAGCTGGATGAAGATTGGAAGGATGAATTTGGTGAAGCATCTAGTGGATGTA
CACATGATGGTGTATGTAAAGATTACCATCCAGACTTCTTACGTCATGTATTAACAGATGAATCTTGGTCTACTTGGCGC
TTAGGAAATGAATCTGGTGAATTAAAAGATTTTGTTAAGCAGTACAAAGAACACTTGCTGAATTGTGGCACAAAACAAGT
TGGTGCATTTGATATAGGTTATCAAGAGCAAAGTGTAACACTTGAGTATAATCGTTCAGAACTAAGTTTAGAAATTGATT
TAGACTTAAGTAATGTTATTGAGTTACATAAGAAGCTTACTGATCTTTTAGTTATTAATTTAAGCTTGAATGAGGATGGA
AATTTTGTTTGATGTTGAAGTTTACCCTGTCAGTATGGCTAAAATCCACAACGGGACAATTGAGAAGTTTAACAAGGCTT
CATACTGGAAGGTTGGAAATGATGTCTATATAGGCCGTGGAAGCCCTCTAGGGAACCCATACAGCTCGAAACCATCAAAA
TATGATGTGACCTACGTTGATACAGCAGAAGAGGCTGTAAAGCGATTTGAGAGCGATCTGGTGGGTCGTAGGCTTAGTCC
AGAAGCTTATGATGCGCTCGGTGAGCTGATCTTGCACAGCAAGAGTGCTCCATTGACACTACATTGTTTCTGTAACCTAG
ATCAACCTTGTCATGGAAGGGTGATACAGAATTTCATCACAACTAGAGGAGGTAGATTAAGTGGATGATATGAGAGATTT
AGCTACAGTTGTTGGATTTGTAGTATTTGGTGTATTGTGGCTTGCATTGGCTTTATTTTTGACAAAGACAACAATGGGAG
CTTTTATTTTATATTCGTTATTTGGAGTTACGCTATGAGTCTGAAATTAAGGCGCAGCCGTGGGGGTTGGCAAGTGTGGA
AATGTGGTGTGGTTCAGGCCGTACCACCTATCGGTGGAAAACCTCCAAAGCCAAGAAAACTTAAACCTGTAAAACTTAAA
GGTGGAATGACTAGAGGGGAAGCAAAGAATGCTGTCATGGTTGCAAATTATATTGATGATATGGTACGTAGAGCTTTATA
CGAGAACGAGTCTATATATTACTACCAATATAGCGGAGTTTCCGTGGACAATAATTACGGAGCCACTTCTGATACCTTAC
CAGATGGGTTATCAGGACTTGGAATCGTACCAGAAGTACAACCAGAAGACCTTTAATGTTAAAGAAGAATGGTTTATGTG
TGCAAACTGTTTTAAGTTCTATCCGCAGCTTAGGATGATGCAAAAGGATTGGTGTATGTGTAGTACACATTGTGGTATGG
AATATAGAGGAATAAGTTATATGGACTTTCTTTAGGGAAAGTTCTTGCACACTTATTTTATTCATGTTACGATGCAGAAA
ATTTAGCGATATTGGAGGTAATGATGTCTGAGAATACTCATGATTATAAATTCAACAATGTATACAAATACAAAGCTTGG
TTTAGGATTACATTGAAAGAGGATGTAGTTTTCCACAAATGTCTGGTGACATTGGTTGAACAAATTACAAAGCATACAGG
GTTTACTCCGACTAATGGAGTGCGTATGTCAGGTGATCCACTACAGACAACATGGTTTGAGATGGATAAAACCGATACAG
TACTTGAAACTGACCATGTAAAACTTGTAGAGGGTATTTGGAGTGCTATGGCTAATGTTTATGGTGCAAAGCTATTAGAA
TGTTCTGGATTTACGTGTGTTCCAGAGTTTTCAGTTGAGAAGATTTATGAAGACTAAACTTAAGTGGAACAAGGTGAGTG
ACGTATTGCCAGAATACAATAAGGTCGTGTTTGTTCGCAGATCAAAGAAAGGATTTCAAATATCAAATTTTGATGTGGCG
AGTTATGACCGTTTTGGCTTTAACCTACATAGTGTAACTCATTGGGCTGAATTACCTGATGATAGCGATTTTGGTGAACT
GGAGGAAGAGTTTGAAGAGATTTAAAATTTGGATTGCACCAGTATTGGCTGCTTTAGCTCTTGGTGTAATCTCTTGCACA
CAACCTAATCAGACAGCACATTCAGCTGGAGCACAATATACTGGATATCTCAATAAACCTAGTGAGAATGTACCTGTTTA
TCCAGCATATGCCAAAACAACCAGTGGTACATATGTTTATCGTATCATTGATTGTCAGGCTAGATCGATAGTGTATACAA
CATCTGGTGGTGGAGGTATGACATCTCAAACTATGGTAGGAAATAGCAAAATATATAATGAATTTTGTGGAGAGTAATAT
GAGCAGTACAAGAAGTAAAATAGATAAGATTAAAGAGAAGCTTATTGAGTTTAGAGATAAGGGTAATTCTGAGGATTGGC
TTATTGAAGTTAGAAGTCATAAACAGATCAAGCTTTGGCAGAGGGCAACTAGGGAACTAGGGTTCCATGATCAGACACCT
TACACACAAAGGGTTGTGGCTCAGGACTTTAATTTTAAAGATGGTGACTATGCTGAGCATGTAGGTAAAGATTTTTACCC
TCGTGGTATTAAGATTTACATGTATATCTATAATAGAGGTGGCAGTGTAGGAGTGGATGTCAGCAACCACACAATGGCAA
TTGGAACTAAAATTGTGACCTTGTAAGGCGCAGCCGTGGAGGTATTAAGTAGTGGAATTTGATGCAGGAACAAAAGTAGT
ATGTGTAGATGATTCAAATCAGAAAGTTTTGAAGAAAGGTAATATCTATACAGTTAAAGAGATGGATGTTGTTGGGTACA
GGAGTCGTGTGTGGATTGAGGAATATCGTAGATTCTCATTCAGCACCAATAGATTCCAGAAAGTGGAGAGTATTAATGGT
TGATAGGAATAAGAAAGTTTTAATATTTTGGAAAGAAAAGCTTATACCAGAGGTTAAGAAGATTGACCTGAGTTCAGGAA
AATACTTAGAGTTTTTGTTAGATAAGTATGAGAATTGTGGTTTGACTGGACATCCTTTATTAAATCAGATAACGTTCACA
CCATCAATGACCCTAACAACAGCATTCTGTTGGGCTTCAACAGAAATGGGCTGTAAACATTGGTCGAGAATTGACGCAGA
ATTGGAAAGAAAAGGAGTTTATGAGTGACGATACATAAACATGAGAAGGTACATAACCATGTCCCTCATAAGCTAAAGAA
GCGTATTGCTAAGAAAAAGATATTGGCAAACTATGATAAGAACATATTTGTTAGTATTGACCCTGACCGTGTTCTCGGAT
TCCATAGATTGATGAAGGAATCTCGACCAATAGATATTGGGGTTGCTAAGTATTTACATAAGTGGCTGAGAGTTAAAGGT
CGTAATATGAAGGACCTTAGTGGAGATATGGCATGCCTGTTTGTTTGGAAGAACACTTCAATAGGCCATACCAGATTTTC
AAATGTTGCTTTCCAGATACACCTTAATGGCATTAAGGCTTTTGAAGATTTTGAATTATTTTAATTAAATGTATTGACAC
CCTTAATTGGGTGTTTTATACTTTCTACATCTTTTAGAGGAGAGTAAATATGGAACTGGTGAATCACGTACCACATAAAA
TTAAAAAGCGTATTTTAAAGAAAAAGCATAAAGCTGGAAATGGTGAGTGGAGTTACTGCAACTATCGTTACTACCAGACA
ATGGATATTGTTAAATCTATTGATTTGGAAGGTTATCGTCATTTAAAGAATCGCTTACGTACAAAGCATATTCTTGGACA
GCACACTTCAAATCAAGCATTCACAGGTATGTTAATGACGGATTTTATCTGGTTTGATACTCCTCAACTTGGCAAGTACT
GGTCTGAAATGGATGAGGAAGTTTTGAAACATCGTTACGACAATGCACGTAAATCAATGAAAGGTGGGAATTAATGAAGT
TAAATAATCATGTACACAATCGATTAAAGAAACGTTATCTAAAGAAGCATCGTGGTCGTATGATCTGTAGATTGCGATCT
ATAAGTATGCAGCCAAGTTATAAGTACTACCAGCTTATAAAAATATTTGAAACTAATCCAGTTGTGGAAGATGATGTGTC
TCGGTTCCTAAAGCGTCGTTTACGTATCAGAGGTACTATGCCTTGTCGTGAAATGGATAGGAATGAGTATGGTGAGACGA
TGCTTGATGAGGACTTTACTGGAGATTTAATCTACGATTTCCTGTGGAGTGAAGCTGAGGGAGGTTTAGAATACTGGAAG
CGTATGGAAGATTGGTTGTCTAAACATTATCCAGAATTTTATTCTAGCTAGAAAATTTCGATTTTTAAAATTTTTAGACC
TTGCATTTGTATAAATCAGGGTCTTTTCTCAGATAGAAAATATCTGGGCGAGTACAATCACTGTGTTGGCTTAACCCATC
CTACCACACCCTAAAATATAAGTCAACTGAAAAATGGGAATATCTACAAAAATTTACAGAATATTTGGCTATATAGATTT
GAATATCTGTGATATACTATTGGAGGATATACTATGGAATTAATAAAATTTGTGATGTGTTTGCTGTTATTATTTATATG
TTGTATGGTGTATAGTTGGTTGATGCACTATGCTGTTATAATACACAGTTAACAATGATATGTATTAAATAGGATATGAC
AAGAGAAAAGAGAGCACTAGGCCCTCTTGTTGTTTATTATGTTGCTAACATTACACTGTGGCATACTGTAGCTTGACAGG
TACATGCTTATAAGGTAGTAACCATAGGCCACATATGCGAACCTTTGTCATGTTCTTAGCACAGTCAACTGTATAGTCCA
TCATGTCTGATTCTATGATGTAGCCAAGTATGCCATTTTCATAGTCATGCAATGCATACTCATCATTGCCGTCTATGTCT
GCATCACCAGTCATTTGCAAGGTGAAACGGTTGCCTATGTCATCCATAAAGAAATCTGTTACACGGATGATCTCTGATAG
TACAATAGTACCCTTTAATAATTCACCATTTACCGCTTGATTTAATGTTGCCATTTTTTACACCTTAAAATAAGTTAATT
CCAGCAAAGTACGCTACAAGTGAGAATAACATCACCATAACAACAACGCTGAAAATTGTCTCTACATTGTCAATCATATT
GTGTACGTTACATTTCATTTGTATAACTCCTTTGCTATGTGCCTATTATGGCCTTTTCTCATCACCTTGTCAACAACTAT
TTTAAATTAATTTAATTACAATTCTTAACAATAAAAGACTTGACTTTTTCAAAAATTATGGTACTATATTCTTATCATCA
TCATCATCTATTGCAGTCCTGTCTATTATTATAATCCTATCTACATTATACCTGTCAACTTCCCTCCTGTCAATCGTTAT
CTTTATTTATTATTTCAATAATTTTAATTAAATCTCAGGAAATTTCAATATTTCTTGACATTCTTGCACATCTATGAAAC
AGTAAATTCTCTGAAAATTCTGCTTGACAAAGTCTAACTTTTGTGAGTTATTTAATCAAATTTATATTTACAAAAATATA
CTTGTAAAAGAGACATAGGTTTGCCTAATAAACTATGTATAAACTAGATGAATCTACCTTCTCTTGTAATGATATACTTT
CCATGTTTCTTGATGAAATTACCCTAGATAAGTACATACTAGATATGTTTATTTAGATAGGTAATAACCCTAGATAGGTG
TGCTAGATAGATCAATACTAGATAGGTATTAAAACCTATTTGCTATGCAAATGCATTGCCCTTAAAGGGTTTGAGAGATG
ATAACGAGTGGATACGAGTAAACTAGTGTGCAAGAAGAGGCTTATAGCCTCTTTGGTTATATAAGCTCGTTAGAGCTATT
GTTTAACCTTCTGGTACGATAGTACCATCGTCATACTTAACGTTTCCCTAATAGCAATTGAGCGCAAGCGAACGCTATTA
ACAAGAGTCATTTACTTGTTTTTCTCCTTTATCGTCGTCGAAAAACATCCTTGAATTGTATACATGTTTGCACACTGCAA
ACAATTGATTTAATTATATTTAGTATACTGTCGATAGACAGTAGGCCCAATGCACCACACAAAGGACCTAATTTACACAA
AGTTACAATACGTTTAACACTTATCTATGTACAAATCAAAGTCCTTTTTAATCGTCTCTATAAGAAAATCCAGTAGCTCA
AGTCTAAGCTGCCCATATTCCGATGACGCATCATAAAGACTATAACGTCTGCTCTTAGAAATGTCTTGATAAACGTCTGC
ATTGTCAAGATGAGTCGGATTCTCTATATATGGGTTAGGAATTGGATAACATAGATCACCACTACATTTAGGCCACAATT
TAAATATTTTATGTAAATGTATTATAAGGTCGATACTTCTTTTATCTTCTGTACTGTCTACCCATATAAAATTGATGTTT
CCACAGATACCAGAAGATAAACTAAAGCCGTTATTAATACCGTTTTGACTAACAACCTTGAGAGTCCTACTTGTCGGATT
CCCTACCCAGTCACGAAAGATTTTTAATATTGCTAACAAGTCGGCTTTGTCGTCACCCGTAAATATATACTCTTTTACTA
GCTCAGGAGCAAGTTCGCACAAATCAATAGTTTTAAGCTCTTTCATCTTGTTAATCCTCACAAACAAAATCAATCATGTT
TTCTAATGCTTGATCATCGGCTTTATACCATGTTCTAAACGTAGCATGTTGAACATCCAAAACCTTACCACTTGAATTGA
CTTTCATCACTGAGTCAATTGTATATCGACGATTCTCACAATTCACCAAGTAACTACCTTCTACCTTAGTGCCAATGTTT
GGATATTGCTTGAACACAGACTTAACTGTTGCTGTCTTCATCCAAGCACCACCTACAAGAGATTCACGAGTTTTTAACAC
AAACATTGATTCATTTGCATCATTGTACACTTTGACAAATCCGTCACCTTGAGGAGCTTCTGCATTATTACCTAAGAATG
ACAAAGCAACACTAGCAGCTAAATTAATTAATTCTGACTTATCCATCTTAAAACCTATTTACTTAATGTTTGTGTTTAAC
CTATGACGCTATTGTGACTTTGTTTGACATCCTTGTCAAGCACTATTTTAGTTTAAATCAACTAATTTATAAATGCCGTC
TTCAATCTTTTTCACAATCTCCGCTTTACTATCTTGAGTGCCTAACCACTGTTTAAGATAACGTAGTGTTGTAGGTGAAT
AATCCCATTTACCTTGATCTAAATATGTTTCACCATTACAACGGACTGCAATAATTGAGTTATAAGATTTAAATACTTTA
ATATTACCCTCTTGACCATAGATGAACACATTGAATTGGTTAGGGGCCTTGCTACCACTATTTGTATACAAGTTTTCTAT
GTCAATACTTTCAATAGTGCCAATGTTAGCATTAGAAACATTTTTAATATTAGACATGTTTAACATTTAAATCACCTTTT
TAGGCTTGTTGAGAGTTTATTAATAGCATCCCTATAGAATGCTACGGATAAACAAACACTAATTACAGCCAATCTGGTCT
TTTATTTGCTTCAAGCGAACACAAAACCGACCTAAGTCTTATAAAATTTTCAGCATAACACCAGAAAAATACGTTCAGGT
AAAACTTGTTAGTTCTTCTTCCCTTGAAGAATTGTACATTAACTTCTTTAACTTGAGCACCAATTGACTTAATCACTTCA
CATATCCTTTAAGCTGTTTGTTTGTCTATGTGGGTATTATGGGCCTTTATGACACCAATGTCAACAACTATTTTAAATTA
ATTTAAAATTATCTATTCCAATCTGTTTAATAAATTTCATATTACAACGGATACCCTTTCCATACTGTACACCGTCAATA
AACTGTTTAAGGTATTTAGCGCCTTTCATGTGGTTAACTTGCCACGTTTTACGAGGATTGTACTTATCTTGATATAGATC
ACGTTTAATCATTTCTCCACCTTCACAAGCTTATGTTCAACCTTACCGCCTTTTTGAATGTTAAGTTCTTCTAACTGTCT
CTTAGCATCCCAATAGCCACGGATTTGTTTAACAACAACACCTTTGTCATTTACTATGTTATACATGCTTAGATCAAACC
TTTTCTTGCTAAGCACAATTTTTTATACACTTCACCTTCTAGCTTGTTAATAGATTTCTTAACAAGGTATAGTTCGCTAT
AACTATCGACTGACCATACTTGGTTAATGTGGTGATTAATTTCCCACTCCTCATCCTCTTGTTCATCTTTATATGTCTTA
GAGTATTTGCCTAAATCTGCTACTATTTCAACACTTAAAGACAACACAATATGATCATATAAAGCTTTAAGCAAGTCTTT
CAAGTCTTCACTATTCACTGTCAATACATAGTAAGGACTGCATGCAGCGGAATGATAAAACTCTATTCCACCATTTGCCA
ATGCCTCAACTTCACTAGACAGCCATTCAATTTTTGAACTAGGCTCAAAAAGATATTTATAATCTTGTGAGTCTAATACT
ATTTTAACTTGCTTTGTTAGTTCCATTACTTTAAACCTTTTGTGAATACTTCTAATTTATCAATCCAGACTTTTGCTTGC
TCTAAGCCTAGTTTAATTTCTTCAACTTCGCGAATTTTTAGATTTTGTAAATCTAAAGCAAATGCACTGCATTTTAATTT
ATCTTCCAAGAAATCTTGTTTTTTGTCTTGATCTGTAATTGTATTAACATGATGCACAACTCCAAAGACATAGCCATATA
AGATTTTTACATGGTGTAAAACTTCTTCTAAATTCACTCTGATAGTCCTTTTATTTGCTACCATTAGGTACTCATTGCCT
ATACAATAAGTAATCATTTCAATATGTACAAAGGTATCTCTAAACTCTTCCAACTTAGAGTAAACCAATTGACCTATGAT
ATTATCCGCTTCAAATTCTGTTGATTCTACACCCAATGAAATTTTAACTGCTACCAAATCTTTAATTAGTTCCATTTTAC
ACCTACCCACTCACATAATTGTGATACTGTCAAGCTTATTTGATCTCTAGCCATGTTAATAAACACGATTGTAAACATGA
TCATAGACATATAGACACCAACATACACAGTAATCATCCTAGATTCAACATGTAAAAGGCAAGCCATAATAAAACTATAT
AATGCAATGTATGCAGTAGATAATAATATATTCTTGATCATTGATTAATACCTTCATCGAAATTTGATAATGCAAAACCT
ATACCCGATATACTAGCAACACTTGTCATTAAAATCAATCCTAAATCTAAAGAAATACCAAATTTAATATAGGATAATGC
CATTATTACAGATAAAACACAGATTGATAATCCGATAAAAGCATCTACAACTTGCTTTTTATCTTCTAAAATCAATTGCT
TAAGTTCTTCCAAAGCTTCTGTATGTTTAGCAAATTTACCATTTAATTTTGACTTAACGTACTGTACGTTATTATCAGCA
TTGAAAGAGATAATATAGTTTTTAGTTACTTTGATAATGTTCATCACGTCACCGATATAATAACGATTGCTTTATTGCAT
AACCACCATTATATAGATAGTTATGCTAAAAGCAAGCTTTATTTAAAGTTTTTGAGTTATCCAATCAAATGTATAAGCAA
CTACCCACACTTGTTGACCACTACCATATAACATGATGCCGTCACCTAAATCTTCAGGGCCATAGTAGTTTTCGCATTCA
ACCAAATAACATTGGTGAGCTAAATTGATTTCTACAATTCGATACGTGTTACCGTTACTTGTATCATCCGTCTTTTTAGC
CAAGTCATCCAAATCAAATTTCATGTTACACCTATTAACGTAATCGATATGATTCACAAGTGAATTGAACTTGTGCGCCT
TGAATGTTCTTATTTAAATCTTTCATTTGTTTCTGACATTGCGAATAAGTAAGACTATGTTTAATCTCCACCTTGTCGAT
AGGTGTATAAACATTATTACCAAATACTATCAAAACTAATGCATACATCATGATGTTAACCCACAAGCAAATCGTTTAAC
AATTTTACCAAATCTTTATCAATACGTAGAGTTGTATTGCCATTTTGATGATACTCAAATGTAATATCCAAATCATCGTT
AACCTTAAACTTGTCACCATTAATTTTACTGTGGTTACGTAATTCAGTGTAATACTTGTCGAAAGTAAAATCAAGGCCCA
AATGTTTACACACTGCAAATAATGTGCGCCCCAGTTCACGGCTTACAGTTCCGTATGAATCCAATCCTCTTAAAGTCATT
TTAGATTTAAATTCTTTACTAGAATTTTTCCAATCTTTTCCAGTACGTTCTAGCAAATCTTTCAACCACTTAGAACATTT
CGCACGGTCAATATTTAAGAACTCATTAAAAAATTCCTCTGCATTTGATTGGTTGAATTCTACCAACTCTTTTACACCAC
TATATAACAAACGCTTGTAGCTGTCTGCAAACACATACTTATGTGTAGCAACACTTTCACGGTCAATTATTAAATGATGT
ACTAAGTGGTGAGCAAAAAATTCTGACCACGCTGCATGAGTTAAACCACTTAACACACTAGCAATACTGCTATTATTTCC
TAGAAAAGCTTGTCTCATTGTGTAGTCAGCTTCTGCTATATGTTCTGACATGTATGACGGCACTTTTTGCATAGATGTAA
GTGCGTCCATTACAACAACTTTTGACGCTGCAAGGTCACTTTCAATTTTCTTTACTAGTTCAATATTAAATGTATTCATT
AAATGAATCCTTTTGATTGTGGTTGTTTGCTTTATTGCATGAACCCATTATAACCGATTCATGCTAAAAGTAAACCTATT
TATTAGTAATCTTGCAATATTTGTTCAATCTTAACTAGATTTAGTTTAAAAATCTTTTCAAGTTTTTTGGTGTTTTCTCG
CATTAGCATATGAAGCTTCTTATGCTTTAAGTTATCACTATCATAGCCAAATTCATTACAGTAATCTTCATAAGATAGAT
TTGCTAATGAAGCATCGAGAACCAAGCAATATAGTACATCGGCTTCACTAGGTTCAAAAATAGTTTTATATGGTTGACCA
ATTAAACCTTTTGTATTCAAATTTCTATGACCTATACCTTGATAGAAATCGAATGCTTCTACATCACCATACCCATTTTT
AAATACAATGGCAAACTTATCCATTGGTATACGATCTTCTTCACTGTACTTAACTTCTGCAATATATGTTGCAGTCATTT
CAAATCTACCTATACGGAAGAATTCTTTCATTTCGATTTCTTGTTCGTTTAGATTTTTCTTTTTACTGATACGCTGCATA
ACCATTTCGCTTTACCTTTTGTTTAAGCTGTTTGTTTGTCTATGGGTATTATGGAGCTATTCAGAAACCTTGTCAACAAA
TAATTTAAATTATTTATTAAAATCTTCTGAATAACAAGCTTTAGGTATTCCGTTCACATCCCACAATACGATGATATAGG
ATATGTGCCCCATATAACCTTGTATAAACTGTCCTTGTTTGAAATCAGAATATAACACAAGGCCCGTGTCATGTTCGTAT
TTACTGTAAATCTCTACATCTAACGCCATTTTAAACTCGCCTTTGATTTTACATCTCGATAATAAATATCTTTATGTGTG
TTGTATGCTGCTAAGACTGTTTTTAATCTATCCTCTTTAATATTTAGGATTTGTTTAACAATCTTACCACCTTTAAAGAC
CGCTACCGAATGAGTAACAATCTCGTTTGTTGATTTAAATGTACAGACTATTAACATAAATGTTTAGGCCAATATATGTA
AAAAACTAAAGATACTCCTACAAGAAGGCTTACAATAGTTACCAACCATTTAAACCACTCTAAGTATCTATTTCTAATGT
TCATCATTCACCTTTAATAAAACAATCTTCATATTCTGATTCTTGCAAACTACACATAGAATCATTACGGTTAAATACTG
TATACAATCGTCCACCTTGTTCTATAACTCTATAACCAGAGTTACACCAGTTTACTACCTTACCTTGTGTCAATGCTTCT
AAGATTTCGTGCAATTCCATGTTTATTTCCCTTATTCACTTACAGATAATTGTATTATAAAATCCACATCTATCATCTCG
GAGTTTAACCAAAAATCATCATTTCCATGTTCATTTGCAACACTAAGTTTTACCCAAATTGGATAGTCTCTATCCTCAAC
ATCTAAATTTATGTCTAATATTACAGCTTCATAACTTTGGTCACTGTCGATATAAGAAACTTTTACAACACTACCAACTC
TCACATGACTCATTTTATTCACCTTTAATAAACTACCACAACATTTTCAGGAGTGAAATTACTTTCACGAACACACTTTT
CAATAAACTTTTCTTTAGCAGTCTTTTTGCTTTTAGCATTCATAAATGCATAACCACCATTGAATGTTATTAAGTAAGTT
TTCATTCTACATTTTCCTTCACATTGTTAACTTGATACTGTTTCCCTTTAAAGTTTATGTACTCTATGGGAAAGTTTGAG
AAACTTTTATGGTAAATCTTAACACAGTGTTGTTTACCATTTACATTAAACCAAACTTTACCATTTTGTTTAAATGGGTG
TGGGTCAAGGTCGGTCAACTGATTTTTCATAACAAAAATTCCTTTCCGTCAACTGTATATTTACACTCATTTGCTACAAT
ATGCCCCGTGATACCTTCATCACTCATAAGGTAGTCATACTCTTTATTAAGCTTTTCATAATACCAATCTGCTAAGTCTC
GGAACAATTGATTCAAGATATTTTCGTCTTCATCACTGACATTGCAATCATATCTATCATTATACGACCAATTAAAATTC
ATCGTGTTAGAATGGCAGTAATAACCTTGTGTGTAAATTTCACACTCAAGACGATAGAAATAACGTCTCATGATCTTAAC
GATACCACTTACAATATCATGCAGCTCGTTATCTTGTGGTGCATGGATTTTAACATTAGTTAAACATTCTGTTTGATAAC
GGTAGTTAGCTGAGAAACTTGCCCCATCACCTTGAGAATTAAAACCAGAAAATTGACTCTTAACATCATAAAAGCCGATA
ATGTTTAAGATTTGGTGAAAGTCATCTTTTGTAGAATCATACCACTCATGAGATAAATAGTATTCACTATTACGGACTGC
CTCAATTGCCACTTGTTGAGCTTTATTAGATAGCTCTTCAAAGCTAAATAAATCTAATGTAATTTGTTCCATCTCATCAC
CTTTATAGGCTTGTTTCGTTTCGATAAGCACATATTAAACAATCTAAAAAATAAATGCAAGAAAATTTTATATAAATTTT
ATAAGTGTATGAAATAAATGAATTTACAGTTCTAAATAATTATTTGGAATGTTCTTATATACCTTTCATACTATCACCAT
AACGAAACAACGCCACGTTTATAAAGAGCGGGCGCATGCGAATACAATAAATAAAAATTAAAGTCAATAAAAATAAATTA
ATATTTTTTGTTAAACCCTATTGACAAAGTCTAACTTTTCAGTTTCATTAAAATCAAAGGTGGTGAAAAATCAACCATAT
TGTAAAAGGTCCATAGTTTTATTTTACCCTCCAATTTTCAAAAGTCATCATGCCCTCTAAAAAATTTTTCAGGCCAGACA
GACAGGCACAAAAAAGCCCACGACAAAGCATGGGCAATTTCTCACAGTTCATTAGACTCTTTCATGAACCTCCATCAAGA
TGCTGGAATCGTATAGCGCATCGTCTACCAATCTTCCATAGAGTCACACCTATCTACCACATAAGCTTACATACAACATC
CTCCTATTCAATAGGTTCGGCAAAACCTGTCAAACTTCAAATCAATATGGAGTAACCTTTAATAAATAAGTTCTATTTTC
TTCTAACTTACAACACATGTCAAGGGAATTTCAAAAACTTTCAAAAACTTTTCAAATTTTTTCTGATTTTGCTGGAATAT
CTGAATATATCTGAGGAATATCTGGGCAATAAAAAAAGAGAGCCTAAGCTCCCTTCTCCTTTAATGCTAGATGTATGGCA
GTGGAATGACTAGCCTTGTACTGTCTAGCTGTATTGTATGCCTTACCAACCTTACGTTGCTTGTCTGTCACCATACTCTC
TGGTATACCAAACATAATAGCAGCAGCTTTACGATGAATGTCATAACTCATTTCAAAATCTCCAAGATTATTTTATTGAA
GTTCCCAAGTATCTTTCAACTAGATAAGGCTTAGTATCTTCAAGAGCTACATGCAATACAGGATTACTACGACGACTCTT
ATAGAACTCCAGCACTTCAGGACGTACAGTAGATGCATTTGTAGGTCTACCAACCACCACACACAGCTCGTCCTTAGCAA
TACCACCTCTAATTAAGCGTGTAAGCTCGTTTAAGCAAGGTTCTTCTGGATGCCCTATAGTTCCAACGTCTGGCATCTTT
CTTGGCTGCATGAAGTTTACAGGATACTTACGTGCAATGTTTTGTATATCTGCAAAAGCGTTTAGGTATTCTTTACTATC
TGGACCAGCATTAAATAGTCCATAGAAGTATGCATCATGTAGCAACATGTCATGTAAAAACTTTTCACAAAGCGCCATCG
TCTTACTCTCAAGCATCTCTTGATTTACTTTCAGAGGGTCAGTACTCCAGAAATCTTTTGCTGCTCTTGGGTCTATACCA
AAGTGTGACATAGTAGTCTCCGTTAATTAATCTCTTGGGTCATCGTATTGTTCCCACTTTTTCAATAATACAGAAATTTC
ATCTTCAAGGCAAGCAGGGTCGATGAAATATTTTAAACCCACCACTTCACCTTCTCTATTAAACTTTTTATACTTTTCGT
ACCTAATAAATCCAATATGTTTAAGTATCTCAGTAGAGAACAGCTCCTTAGCTTTATCTTCTAACTGTTTCTTATGCTCC
TCATTCAAAGCAACAACTATAGAATGATTACCAGAATAACCATTTGACACATGGAACAATGCCTGACAAAGCATTCGAAT
ACTTCGATTAGTTCTATTTTTAAAAGAACTGATAGCCCTAAAATGTTCCGATGCCTCTTTCATATCTTTAGGTATTTTTT
CCACTTAGTTTTCCTCGTACTTAGTATACTCTACTAACAGTTTAGCAATCTCTGCCTCTAAAGCAAAGTGATCATAGAAA
ACTTTGTAAGTTTTCTCATTTCTACCTCTAATTTTGTCATCTAAGGCACTTCTTGTTACAAATACCATAGAACATGTTAT
ATGAGAGTTGAAAAGTCGATTTGCTATAGCCTTCATTTCAGTTAGCTGGTGTTCAGTAGCTCCTACAATAATAGCTTCTC
TACTGCTTTTACTATTCATGATGTAGAATGCAGCATCACAGAGCATCTTACTTGTACGCTTAGTATTACGCTGCTTTAAT
CCATGTTCATGGAATTCTTTAACTAACCTTTTCATTTAAAATCCTCTGCATTCTTTAATGTAGCCAAATCAATTTCAACT
TCAGCAATACGGAATTGCTCATCTTCATCCTCAATAATACTTTCACGATATTCAGAACCTAATGAACTATACCAACCTTG
TCGTTGCTCAAGATTAAAGTTTTTGCCTGTTGCTGCATGTTGTGCATCAGCTAAGTCATTAAAGCCAATACATTCACCAG
CTTTCTCATTAATAACTAAAAATAATTTCATATTAAACTCCTACCAATTATTACACCAAGGTTTATGCATATGAGTATAA
CCAAGACACTCAGGGCAACGCTTCATTTCTTCTGTACTGAATGAATAAATAACCATTATACCTCCACAGCTGATATGTCA
TAGTAACGAATACTCTTACCTTGAGCTTCTGAATAGTGTACATGAGTTTGCGAGTTAGGGCAACGTAAAACTGTGATATT
TTGTTGTTCCTTAGACTGCAAGTAATAGACTTTACAATCCTTTAATCCATCTGGCAACTCGTAAGAGTGTGAAATCTCAG
TAGTCTTAGTTGAACAACCAACCAAAACAAACGTTAAACATAATGCAACTAATACTTTCATAAATCACCTCAACAATAAG
CCCAACCAATTACAGTATTATGCCAGTCTCCACCATGCCCGTCAAGTCTAAATTCATCTGGTCTGTCATACATGTAGCGA
AGCATGTGTCCTGTAGCATAAGCTATTTTACCTTTGTACTCATACTTAAGTATCAGTTTATCGGTCTTCATTGAAGTATT
AAAACCATTAACTCTAAGCTGCTTATGAAATACCTCTGGAGGCTCACTAGCGCTCGTATATTCAACGTGGTGAGGATTTC
TGTGTGATAGTACCTGTTTAGTTAAACATTCCTCTAACGCTAATTCAAGCTCACTGGGGAAGTATCCCTCATGGGAATGG
ATATCACATATAACCAACTCCCCATCCACGTAATCGTAGTTACGAGAGAACCCTATACGATGCATTTGCATTAAAGCCTT
AAAAGCCTCAACTGTACCACCAAAATGATTTACAATTTCTTGACACTTACTCACATCAATATACCTCTGTTATTTGATGA
ATCAAGTTTACTACAGACAAACAAAAAGGGCAACACCTTTCGATGCCACCCTTCCATATTATTAAGCTTTTTTCTTAGCT
GGTTTATCAGCAGCTAATTTTTGCTTAAGTTCTTCTAATCGAGAATCAACTTTAGATTCAGACTTAATGTTGTTGTATTT
CTTCTCTAAGTTTCCACCAGTCTTCTCTTTAATCTCAGCCTTAGCTTCAGAAGTTGCTTTAGCTTTATTAACAAGATTAC
GTAATGAATCCATATCGAATGCACCACCAGAACCAAAGTTGCCACCCTCTAACTCTTCACGATATTTAATACTTTCATAA
ATATGATCAAGTCGCTCAATCTCACTTTCAATTCGAGAAATTTCAATCTTGTATTCTTCAATCTGTTGGATTGAATCATC
TACAATAGGTTGCAACTCATCAACAATACCCTGTAGAACAGCAATATCTTCTTCCAATCGCTCTACCTGTTCCAAAGCTT
GACGTGCATCAGCTTCTTCCCCAGCAGCTAACGCTTTCTCTGCAATAAGGTTCATCTTATCAAGAGATGCCTTCTTACCT
TCAATCTCTTGTTGTTTAAGCTTAATGAATGTCTGAGACTTCACAACCTTAGCACTACGCTGTTCAATTGCTTTACGCTT
ATTAGCCACTACAGCTTTACCTTCACGCTGAATATCAATGTAATTCTCTACAGCTTTTTCACCAGCTTCATTAACCTTGT
TAACACCGATAGTGAATAATTTAAAGAACCAGTTTGACATTTTGTATCTCCTCTTAAGTTATGCAGCCAGTATATAAACA
ATTTAAAATACTGTCAACAACTATGTTAAATATTTTTCAATTAATTTCTGTTCAATCTCTTCAGACATGGAAAGCTTAGG
TTCACCAACCTTTACCATTGTACCATCAGTCATCATACGAACATCAAATCGACCATCACGCTTAGCCTTCATTGCTTCGG
CCATAGACATATCAATATTATCACCCCTCTCCAAAGATGGAGGTATACGATCTATTCTAGACCTTTCAACCATTACCTCC
TCTAACGATCCTTCATTTTCAAACTCCCAACACTCATCAATATCTTCCTCAACATCATCTTCCCATCCATTAATCTCTTC
AGGCATAATCATCCTAGACTTTCTAGGGAAACCAACATGAACACGAACTGGATCAGGTTTAGATAGTGTCAAGAGTTTTT
TATAAGGGTCACGATGTACACGCCAACCTCTCCTCTTTGCATAAGTATCGAAGTCGTCATCACTAAATTCCATCACTTGC
TTGAAAATATCAAACTTATCTACATCAGCCCTCTTGTCCCAAACAAGTATGATTCTATCTAAGACCTCCAATTTTACTGG
CACAATGCTCTCATAGTCTTGAAGCTTGATGTTTGTATACTTGTCATATATCCTAAGTACAGCAGCAAGACTTAAATCAT
CAATACAACTTAAATCATTGTAAGGCATGAATTTCGGGTTAACTACATACTTACAACCTTGCAAATACATCACATATGGT
TTATCTGCAAGTATAGCTTTATACCTATTTCGGTGTGGTATAGGTGCAGGTCCCCCTGTCATATCCCTTTGTAGTTCAGT
TACCGCATCAGCAGTTGCCCTAATATTTAGTTCTTGACTAAATACCTTAGTTGAAAATGCATTAATGGCTTGTGCTCCTC
TACCATCACTACGCCACATCATATACTCATCAGATGCAGCCACAGAATCTCTCAACCTTTCACGACTTCTTCTAATACGT
TCCGAGTAATTCTCTTCCGCAGATAAGGGACCTTTACTTAAGCTTAAGCCCATTCCGAACCGTTCACTATTTTCTTCCAC
TTCTCTTTCCTCAAAAGTTTTGGTAATAATTCCGAATGAACTTTAAAACAGGTATCGTATGTATGTTTACTGTTAATAGT
ACACTCTTTAATACAATTTACAATAGCTTCTACTGGGAACTCGTCATCTAAACCATATTTGATTGACAACTTGTTGTCTT
CAGCATAAGTTCTTAACCTATCAACCTTTTCATTAAACTCCCTCATGAAGAGTTCAGCGCCTCTACAAGCATACGTAGAT
TTAGCATCATCCGTAACTTTGTGTGTAAATTCTGAAATCCTGAAACACGTTGGGAGGTGCTGAGGCCATCTGAAGATATA
GTAACAAGCCTTATAATTAAATTTCTCACGATCATACAGCATGGTTTCTATAGAATCATTTTTAATGAGGCACCATTGCA
CACCAAACACTCTACCAGCCCACTGATAGTTGTGGATAAACTTCTCACGAAGTGAATAGTATACATCTTCACTGTCATCA
CCATCTGGAGTACCATTATCATACTCCATCCAAGGCTCCCATGTTGTCTGCTCAATTTCAGATAACTTCTTCCTCCGATA
CTTGTCATGCCAGTCAAGAAGCAAGAATATTGAAAAAGATGTCAGTACTATAAATGCTATTTGTCCACCTGTAAAATCCA
TGCTATTTCTCCGAGAGATACTTGTTTATTAATTTACATTCAATAGAGTTTTCATACTCTGCTTGTTTTCGCTCAGTCTC
CTTAAGATTCTTCTGAAATTTATAAGAGTCTATTTGAGCTTGGATCATGAACAATGTCATCTTGATGGCGTAGTATAATA
CTACAGCCACCAGTAAACCGTGAAAGAAATATTCAATCATAGTATCCATCAGGAAATCTCCCAAATGTACATATTCTCCT
CGTCATCACCAACATTCTCTATGACTTGAGATACTGCACCTAATTGTATAGGATCAAAATCTACAGTTAAGTTACGTTCT
AATCCTACATAGATGAATCGCTTACAAGTTTTCTCACCACTCAAGAACTGGTTCAACAAAGTTCCGACCCAACCACCATG
ATCAGGTCGGCATACTAATACGTTCATAAGCTTAGTGTAGAACTTAAATTCTAAAGCGTCAAACATATGACCATAAGCCA
CTTGGGTAGGAGCCTCACATTCAGTTCTAGCTATAATATCAAACCCACGTGAGTTATACATATTGCAGTTATCTACTACC
CCACCATACTCTTTCATTCTAGCCAGAGTACGTCCTACACCACAGCCCATCTCAATTATATGACCATCAAGTTCATTTAT
TGAATCTAAGAATAGATTGTTCGGGTTAAAGAATACTTGACTTGGAAATATGTACATTTATTTATCCTCTATAGTGAACC
AAAACCATTTTCGTCAGGTTCGATTAAAATCATCTCTTCAGGTGGCTTACCAAGCTTACGCTCTGATACTTCACGCTGCA
TTTGATCTAAAACCTTTCTAATGTTTGAGTGAGTGTAATATGTTTCACATTTTCTGTCAAGCAAATCATGATATTTAAAC
CAATCTTTCATTGTATCAATTTGGGCCTGAGTAACCTTTTCCATATAGAAATCTATACGTAGGATGTTAAACGATTGATC
AAATCGAATCCAACCATACTCTCTTGAGGCAATGAATCCAAATTCCTGATAACTGTTTCGATGGATACATTCATACTTGC
TAAACATTGGAGGTGCAATAAATTTATGTTTTAATGCCTCAACAGGACACAAGGCTGCAATAGCTAGGCCATGACAATAT
TCATATCGAGTATGGTACATCACACCTTCAGGAGACAATACCCAACCATGTGTGGTTTCACGTTTCTCTGTATCCAGATA
GACAAATTTACTGACATCATAATTCTTATAAGAGAAAATCTCTTCAAATAATTTGTCTGCTACTTGCTCTGGAGTCATTC
CTTTACCCAAGTATTCATGGGTCCAGTGAAAAACCTCAGATGTAACATCGTAAGGTAATTCAATGTTGCGTACATCAAAC
TCTTTTTCAATCTTATCCATGATCAAATCGTTAACTAATTTCATAATATTAAACTCCTCTAGATGCTAAACGAGATAAGC
AAATTTCTTTCTTACTTTTAACAGTTCTTGGAAAGAATACTACTTGTGTGTCTGATACATAATGTATTGACTTACGTACT
TTTAAATCTATTTCATACAATTTGAAGCCAGTCATTTGTAAGAATTGTATTGCTTCCAATTCAATCCAATCAGACATAAC
TTCAATACTAGGGGCTGCACATAAAGCTCTCTTACCACTTAAATAATCTTCTCTAATTATTGATCTCTCTTGCTCTGTTA
AATGTTTTTTAGCCTGTATGGATTCAGTGTCTCCATATAGAATAGCCATAGCTATAGCATATTGTTTGCCTGTAGACTCA
CCTGTTGGAGTGTCATGTTTAACACTACAGTTATAAGATTTAATTCTTTTAAATGCATCATGATAAGACCATATAAGGTT
GTCAGGTAAATTCGATAGGAATCCATTATGTCGGATATCTTCCCAATCTGTACGGAAAATCCCATGTCCTGTTTCTGGAT
GTTCAATACGATAAACTTTCATTAGACAATCTCTCGTTGGTTAACTAATGATCTTATAGTACTACAGGCAATAAAAAAGG
GCAAGCCTAAGCTCACCCTTAATTTAAATATTTTATTCTTGAGTAATTTCCAGCACTGTTCCAACTGGTAATCGGACCCA
AGCCTTAGAGTCTGTAAAGTCGTAACCATCTTCAAGTTCACCTTCAGAATCAGGCTCTTCAGTGTTCTTTACAATGACAC
CTTGACTTTTGTCCAAAGCCCAAATGATAAATACATCTTCTGGATTATCGCCTTCTTGTGGAATACTTTGCACTAAAGCA
GGGAACTTATTTGATTGTACAAGAGGTTGTACGCCTTTAATATTAAATTTCATAATTAATCCTCTAAATAAAATAATGTA
ATGTGTAAGTGTGGTGTCTCTTCATTGATGATTTTCTCAATCAACTCCCAATCACCTCCAGCCAAACCAGCACCGATCTT
AGGTATAGCAAATCGACACCCTCGATAATCTTTGTTAAGCTTTCTAAACACTTCCCGAATAGCATGATAACTGACATTAA
CATCTGTATCACCATAAGATTTTCTGTAATCGTATTGAGTGTAAGCATTGATAATTTCAAGTTTATACTCATTAAACCAA
GCCCATGTATAATCACCAAGTTTACTTCGATCACCTTTCTCTGTGAGTAAATCAGCCTCATAAGCAGCATAGAAATGCTT
TTTGACTAGTGGAGCTATCCCCTTACCCATAGTACAAAAGCAATTACAACCATGAACAAATGCGTCAAAATTGTTATCCT
TCTTCATAAGGTAAGGGAACACATCACCTTTGATGCGTTCCTCAATCATTACTCTATAAACTCCTCTGGCTCACCGTCAA
CTTCTGGTGTGATATCATTTACAATCACTTCCTCATCCTCCTCTACAGTTGGAGGAGCTAAAGATTTAGGATTCCATAGA
CGCTCTCGAATCTCTGGTACTGTAGTTAAGACTTGGAATTGCCCATTCATATACACAGTTTCCAATAAACCAGTACGTAA
TGCAGCTTCACGACTCTGCTCATCTAAAGTGATGATATTCCCTTCTTTATCAGCAGACACCACCAGATAACCTTTAGCAG
ACTTCTTACTCGTATCAGTCTTAGGGTCCTTATAGATCGGCATCTCAATATCTTTACCGTCAATCTCAATGATTGCATTG
GTTGCTTTAATGGCAATACCAAGATGATCACGAGATAACATATTCAATGAGTAACTACCTACACCAAATACGATATTTGT
AGATGCAAAACCTTTATCCTTTAATCGAGTCAAGATTTCTACTGAACGTTGGATTGTGATTCCATCACCATAAATCATAC
CGATATGACTATCTAAGTGTTTAAATCCAAGATCATTTACAATACCACCAAACTCATCCCATAAACATTGGATAGTTCCA
TGAGCTTCTTCACGTGAAATCTCCTGAAGTTCTGTACCACTATCAATGATCAAGAAATATTGATCCTTGAATTTGATAAC
CTCCCACTTAGAATCCCACCATAAGTGTGTATTCAACATCAACTGAGATACTGAATTAAACTTACCCTTAACACGTACAT
CTGTATCAGCATCAAAGATACGATAACCAGCGATAATATGAACAGGATCACCTGAATCGCCACGCACAACAAGTTTACCA
TCACGTGCAAGAATATCTTCTTTAAGAGCTGGAAGAACTTCTTTAATGAATCCCCAGTAATCATACGAATCCGACACATA
AGATAAGATACCTGTAGGGAAACGTTCTGTAATAACAAACTTAGCATATTTAATTTCAGCCTCAAGTAACGATAGTTCCT
CACCAGCAAGTTCAGCTTTCTTAATGAATGATTGAATACCTAATGTAGAAACACTATGTTCCCCAGCAGGTACAGAGCCA
CACAGCAATAAGTCTTGGGTATTCTTACTCAAGTAGAAGTCACGAGCTGCCCACAATGATGGCTTATTGTCTGTACCACA
AGAGCTAAGCAAGAATGCTACACCATTAATTGCACCAGACTCAAATCCAGATTGACCACGTGTTGAGAAGTCATGGTTTT
GCCACTCTGTACCGTCGATATTTCCTTGAGTCTCTAAAGCAAACTTGTTACTGATTCGACGGAAAGCATAAGCTACAGTG
GCTACTGTTAACTGTTTCCAAGTATCTGTAGACATACCAGACTCAAGGAAGTTTGCAAGCCATTCAAATTCAGGTAATGT
ATTCTCACATGTATAGAATGGAGTACCGATAGGTGCAACTGTACCTTCTGGCAATGCTTTAAAGATTAATGGCACATAAC
CAAGATCATGAAGATCACCAAAACGAGTTACATCCGTTTCACCAATGTAAGGTCCAAGTACCTCTAACATTTCATCCAAC
ACTTCTTGCTTAGGACGATCAAAGAATCCAATCTTAGCCATAGCATGAAAACGTGCCAACATCCACTGAATACCAAAAAC
AACGAACTCATCTTCAAAGTATTCACCTAGAAGGTTTTTCATGTAGTAACCAAAACGCGCTGTGGCATTGGAATAAATAT
ACTTAACACCCTCAACTTCAAAACGAATATGAGAATCTTTGTAAGAGTCTGTCCAATATAAGAAAGGATTCACCTTTGGT
ACTGCGTCAAAGATTGATTCCTCTAATAAGGCTTTCTTTTCTAAAAAATTCATAAATCATTCCTCAAATAAATTCAAAAA
GTTCAGCTGAGATGTACCATGTGTGATCAATCAAACCATTGTAAGTACCAACAAATTGATACGCTGGCTTTCCTTCAAAG
TTGATTTGTAACTCCTTAATGTCAAGGACCATCCCTTCTTTAATTACTTCACCATTTACAATAACACCATCGATACCCAT
ATCTATCAACTGTTGTCTTGTAGCTTTAATACGAGCCTTTCTCATGATACACCTCTAATAAGTTTGTGGGGCCATTATAA
CCCCACGTTTTACCTTATGTCAATAATTAATTTTTAAATAAATCATCTTCAAAAACTGGTTCATCGACATCGACAAAAGC
GTTAACCATATGAATCTTAGCTTCGGTGTGACATTCAAGGTTTAGATATTTACTATATGTACCATTAAAGATGTAAATAT
TCTCAAACACCCCGTAGAACTTACTCATTGCCTGTATTTTAGGGAATACACCATGTGTGATGTATAAATCCATAGGTTTG
GTGACACCACGCTCTCTGAGCATGTCATGGCATCCTAAGAAGGTTCCACCATTCTCACAGATATCATCTACAATAATGAT
TCGCTCTTTCTTACTTAAGAGTAAATCTTCAAGTGCTTGAGCTTTAATGTCAAAACCTTTACGAGCCAGCTTACCAGTGT
TAGGGTCACGAGCTTTCATACATTGGAAAGTTTCATAACCAAGAACTTTCTTAGCTGCTCCAGCATCAGGTAATACAATA
TCATAATGACCTAATGTTTTAAAATCTTCATTGAATGTACGTAAAGCTTCATACACACAATCTTCTTGAGGTGTTACACT
TACAAAATTGAAACCTTGTAAACCAAATAAGTTCGCTGCCACTTCACTGTGAGGGTCTGTCAACTGCACATGATTTACAC
CAGTTGCAACAACCATCTTAACAAATCGTTGTAGTGCAAATGAGTCATCTTTCTTATCGTTCATCACACGATCATAGCGC
ATATACATCGGTGACTCTAAGCTTAGGATAATATTTACAACAGTACGAGTGTTACGACGAATGATATCAACAATCTGCGA
TACAACCATTATGTCATCCATATTACGTTGAAATAGTTCAATACGGAACACGCTGTCACGATCATATTGTTTAATATCAG
GGATACGGACACTTTTAGTGCCGTCCCCAAAGTCTACCACATCTACTTTAATCTTACCTTTACCAGCTACATGCAACTCA
AGGAAATTCTTAACTCGTAAAATGGACATTAACTGTTCTCCAATAATTTAGGGCGAATAAACGCTTTAACTTCATTTGTG
AATAACATCATAGCATCTTTACTAAGATCAGGAAAGCACTCACGATACTCTTGATAATCTTCTTTAATGTCAGCTAATAC
GTCTTCAACAAAAGCTTTCAAAACTTTTGAAAAATCTTTGATGGTTACTTCACCAATCTTACTCACCACAGCATCATAAC
GAGGGTTAGTAATGTATTGGTCCATATCAGTCAATGTATCACGTTCTTCATCTGTTAAGTTATTGAGAGCCTTTTCAACA
GCAGAAATTTTCTCTTTATAACCTGTATTGTACTTCTCTTCAAACTTAGAGTTCTTAGATTTGTACTTAAGCATGTCACC
AAAATGGTTCATTGGGTTCACTGGTTCAATGATTACACCTTCAGTAATACATAGGTAGTCTACTGCATCTTGACCATGAG
CAGCAACGCCAGACTCCTTAACCTTCTCAGGACATACATACTTAGATTTAAAGTTGTTCTCAATTTTTAAAGCATCTTCA
AATGAGCCAATAAATAAAATCTCAATATGTCGACACCCAATAAACTCAGAGATGTATTTCAATGAACTAGGCTTATCGTA
ACTACGACAAGCAATAACTCCTTGCTCCTCGTATACAATAAAATCTTTAACACCAAATAGTTTTAACGCTTTAAGGTTCT
CTTCAGAATTTTCAAATGTCATGAAGAAGTCAAACAAAACAAAATCTTGCTCTTGAGAGTATGGTGTACCTTTATGGATA
CTCCCACCGAACAATTCACCAAAGTAAATACTCACTACATCACCAGTGATGCCAATCTCACGAGCAGATTTAACAGAGTG
TTTAGCATGTTCCATGATACCATCTTTGTATCGATCAGCTACAGCACGACCATTGTAGAACTTGATACCTTCACGGACAA
AACCTTCACGAGATGCAATCTTAAACTCTTCACCATTAGAGTAGATACCCATATTGGCCCCATGAAGTTTCTCAGTTACC
ATAAATTGTGGTAATTCAAATGGCATTTCCTTCACATTATTGATTGCACGTTCAGTTAAACGTTTAATGCTTGGGTATTT
AATAAATTTCATATCTTAATCCTCAAAAATTTTTCTAAGACCTTCTGTCGTTGTTCCAGCTTTCCAAATATTGGATAACT
CTTGCTTTAAGATTACACACTTGAAGTTAACTAAGCATATTCTAGCTTGTAACTGCTTGCCTTTATACAAGCCTTTGTAA
GCAACACTATTTGCATATGAGTATGCAGGAGTACAATCACTGTATTCGCTGAATATAGGATAAACTTTACTTGAGTTTAC
GTCAACATATCCTACAGTATTACCCATATCTTTTACAAACTCTATCCAAGCTTGATTCAAAACATAATCAAGTTTAGATT
CACCTTTCACCATCGGATGAAATTCATTTACACAACTACGCTGAAGTCGATTGTATTTAACTTCATTTACACCATAAGAG
AGTTGTGCTACAAGCTCAGTATTGATACATGTTCCAGAACTTAAACTAAACCAATGTGGTGGATAAATACCCATTTTAAT
GCCCTCCAAAGCCTTTAGGACATCTTGGTAGCACATTAACAGAAAATTACCCTCTTCTAAGAAGTCAGCTTTAATTAAAT
TTTCCATATTAGTTCATCCGATCATACCATTTAGTTGAAGATTTCACTTTCTTACCACCATCATGTCGCTTACGACCACG
TTGCTTTCGCTCGTCATGATAAGATTCAAACTGATCTTTATCTTGTGATGGCTTAGTGAATTTAGACATTTCCTTTACTC
CAGTTAGTTTGTGCATTAAATATAATTTAAAATCAAATGTGTGTCAACAACTATTTTAAGTCTTTTCGACGTTTAAGTTT
AGCAATCTTCCCACGCCCACCTTCCCAATGACCAAGTGGCACTGGTAGTTCTTTAGCCTGTTCACTTGTAGCAACACCAT
GTTCATTTTTAATTACATATATAAGGTGACATTTACCATCTAAAACATCACCCTCTATTGGAATCAATCCCCAATGAACT
TTAGCAGCAGCATTCATTTTATTCATGAAATTTGGATATAATGCTGCAAAGTAAACACCATCGATCATATCAGCTTCACG
TAACAGTCCCGTCATGAATGCATTATGCTCTACCTTATAAAACTTCGTAGCAACCTGTCCATTTAACTCACGTAGGGTTG
AAATATAATTCTCAACCTTTCGATTGCCAATTTTATTAAGGTAGAATTCATCATAACGCTGTAATACACCAAGCTTTTTA
AAAGCTTCGTAGAACCTTTTCTCCACCTCCTCTTTACCAAGAAGATCAAATAAGGTTTTGTTTAAGATTTCTGCTTCAGA
TAGTTTCCAAACTTTAAACTCACGTCTTGCTTTCATTTCCAGCTCCTAGTTGTCTATGAAGTGAATATTACAGGCAAAGA
AAAACCCTGTCAAGACTTTTTCTCAACAGGGTTTAAATTAAATTTTTCATTTAGAAATTGAATGATACATTCATCTGAAA
GGGACACATGCTGGTAAAGTTGAATCTTTTTAATAGAGCCATCGTCATAACAGTAATCTCTTAGCCGATATTCTACAAGC
TTCCTAGTACCCATTATAGTGTAAATGTAATCACCACAATCAGCATGTTTATCATGGAATGGTCCTCCAATACATATAGG
CACTATCTCAACTCCTCTGGTGTTAACAACACCCTATACTTCGCCAAATCCTGCACACGGAATGAAAGCTCCGTTCCCTC
TGGTACCACAGTCAAAGACTTTAACTCGCCTCCTACGTGAAATGAGGCTGTCCAGTGACGTTCCTTTAGACCAGCAGATA
GAGTGCTCTCAAACTCAAGCATCTCTATCATCATTTCCTCAAGGTTGGCCCCACAGTTAAGGAGCCGTTGGACTGAATCC
TTATATGTAGTCTTCCTACCATGTAGCATCATTTATTATCAATCCAAGAACTAAGCTCTTTAATCAATTTCCTAGCTCCA
ACTTTGTCGAGGACAACAGCCTCTCCACCTTGCTGGATACATACACCACAACCATATTTAACACGAATGTCTCTATAGTC
TTTCTGTTTGAAATCTTTCGTAGCTTGATTATGTTTCGCCATACTTAACCCTCAAATCTGCAATCTCAGCCATAGCTTGA
TCTAATCGTTGCTGGGCCTTACGTAATGAATCCATAGCCTCACCATCAATATCACAATCTTCTAAAGTCTCGATAGCGAA
ATTTAAATGGTCAGCAGCTAGACCAACATCATTACCTACTGTAAATAAACTCACTGAATCACCTCATCTAAGTTGAAAAG
CTTACATTCTTTATGTGCATCAATGCCAGTATCAAATCGACGTGGCAAGTCCTTTCTCATCTTGAACTCCCCATGACCAT
CAGAACCATGTAAATGTCCATAGACATGCCATGAACCATTATGACATTGATCCCACTCTTCAAAAGGAAAATGACAGAAA
ATCACACGCTTACGATTGACACGAGTCATATGGTAATAACCTACCACCTTATGACGAGTACCTTTGCAAGCTTCACGTAA
TGTAGATTCATTATCATGATTACCTAGTACAAAAATCCAATCTCCAGCCAACTGCATAATGATATTGCGAATAGACTTTA
CATCCTTATAGAATGCAAAATCCCCTACATGATAAACCACATCACCATTGTCAATTTGGATATTCAACCTTTCGATCAAC
CAATTATCATGCTTCTCTTTAATCAACTCCTTGTCAGAATAAGTCAGAGTTCCGTTATGCATTCTTTCAAATACATCCGA
ATCAATAAAATATTGATTTTTAAAAGTTGAATCGTCAAACATAAAATGGTAACGCTTGGTGAACTTTAAAATATTTACAT
GTCCAAAATGTAAATCACTTGTAGATAACTTAGCCATTATTTAAATCCTACGTTATGAGCTTCAAAAGTTTCCTTTACAT
GCAAGATCATTTTGTAGTAATGAGCCTCCCCTGCTAAAAGAGATTCTTTTATTTTACCTTCAATAACCTTGACACCACCT
AATTTTTTAATTAAATTTTTATGTACCTCAGAGTCCCATTCCAACCCATTTAGTAAAATTTTCACAAATACCTCACTTTA
ATTTAATACTGCCACGTAGTTTATTTTCCATATCAACAAGTGTGGCATATGGTACATTGTGTGTATTACCTGTCTCATGG
TAATTCTCAACCACAATAGAGATAAACATATACCCAAATTCTTCTGCAAGCTTCTTATACTTGCGAACATCTTTGCTTCT
TGTCGATGTATTAGATACTACCACATTTTGACGACCATCTGTCAAGTACTCTTTTGTAGTATCAAAACATTTACGGTGTG
CAATATAATTTGGGACCTCCTCCCATGCATACCGACCATCGATATAACGAAAGTCATCAGCCTCAGTTCCACAACCAAAT
GGTAGCTGTTCCCGTAACACTTTTGCTACGGTACTCTTTCCAGCTCCTGAGACTCCACGTACAAACCATAGAATCTTCTT
TTCCATTATCCCTCCCGACTAAAGTTATTTACAAAGTAGTAAGCATCTAAGAATGCAATAGATTTTACCTCTTCTGTCAT
CTTATCCCACTCTTCCTTGTCATGATGTGATCGTAAGTAATCAATGATTGGGTAATACTCTTCATCCAACCGTTCTTTAT
AGTCATTACTCCAAACACGCTTAGCTCCTCCACGCTGTACCCATTTCTTAGCAAGGTAATATGGAGACTTCATCTTAAAT
AGAAGCTCACCAGCACCATTGTAGACCATAAAGCCTTCATGTCTACATACCTTCAAAGCTTCTTTCAAATCATCAAACTC
ACCACTACCATCCTCCTGAAGAGAGACATTTAATGGTATTGTTACACCATTCTTTTGCACACATAATGGATACAGTCCAG
TCACTTCAGTTACGATGTGTGGATCATTCTCATGGACAACTTCAAACGTCACCGTAAATTGATCGTCATCAAAGAAGCAA
TAGTCGCCCTTCAACTGTTCATACAAACCAAAGCCATCATACTTTTCAATATACTGCAAAGCCATATTGATGTATTTATT
CTCTGTCACATTACCAAGGATGATAGCATCACCTGTAGTTGAAATAATCCAACCAAGAGCTTCATGGTATGTAAGGTTCA
CCATAAAGCCATTTACTTTACGATACCACACAACGTAGTGATCACCCTCGATATCTTTTCCACAACCATTCTCAAGGTAG
TTGAAACACTTGTCCATAGGATATACTACTTGTTCATCACCATGATAGACAGCACCACGAGCTTTGATAGCTGAAGGGTA
TTGATCCCACAGATTTTTATGGAATACAACTGGCTTATACTTCTTAATAGTAAGCTCAACTTTCTGACCAGCCCATGTAC
GTTGTTCTACCACTTTACTACGAATTACTTCTGACATCTCTATTACCTCAGTTAATTTAAATGAATAATATAATTAAAAT
ATTACTCTGTCAAATACTTTTTAATATTTTTCAGGCCAGCTTTCCATTTCAAAGTTTCGATGGCAGATTCACTTGATGCA
TACATAGTCCAACCACCCTCTTGATCCATAAAGGACCTGTTACCAACAATTTTAATTATGCAATCAAAATATTCAGAATA
GAACAATTGAAATAGAAACTCGTCAAACTCTTTGTAGTACAATAGGTCTGACTTAACGTCACTATCATCATTATATGCTA
ATACACTAGCTACACATTCTTTAGCACTCATGGATAATGTTTCTCCCTATAATCACAACTATTGCAACCCATGCTCCAGT
AACCTTTACTAACAAGCCTCCACCGTCTCTTACCACGAGCATAGTCTTGGCTTGTCCTGACATCTTTCCTCTCTCCTACA
ACCCAGTGTGACGTAACACGACCACCACATTCACAGGTGAAGGTAGGGCTAATGGTTTTAGACATGATGTACTCCATAAA
TTTCTTTCATTACTACTGTTGCTACAATCACCACAACCATAATGCTTGTAATAGCAAGTGAGGTTCTAGGGTATCTAGCT
GCAACAATGAACTGAGGTCCAGTACACCAAGTGATACAAATCATACAAAATAAAAGCACAAACATACTTTCCTCCAGACA
AATAAAAAGGGTGCAGCCTAAGCCACACCCTCTATTTTATTGAAACACCAGCAAGTTGTCAATACCTTCAGATAACTTCT
TCCAGATATTGTGATACTTCTCAGTAGTAGAGAACATTGGATAAAGGTACTCATCAAACTCATCCTTGTCGATTGTCTCA
CCCTTAATTGGACAAGCCCAAGTACCATCCTCACACTCAAATTCCTTCATAGCTTTCTCATCACCAAGACATTCATCTTG
CCCACCATAGCTATTGTGGTAATAGTAAGTTTTATCCAAAATACCTACATCAACCAATTTAAGGATTAATCCGTCAACCC
CAGTTTTGATCTCCATACGCATCAAGTTTGACCACAATGTGTCTTGACGAGTTGGACCTAGTGAATCTACAACATGACCA
AAATCACAACCAAGCTCTTTAGATAACTCTAAAATTTCTTGGTATGTATTACATCCAGCTCTTAGGTGATCCTTAATAAC
AAGCTGAACTTTTTCCTCAGCTTCACGAATCTCTTGCTTCAACTCCAAGATTCTTTTATTGATATCACCAACAGTCTTCT
TATGGTAGAATTTCATATCAGATAGCCTTACTATTAACTAGACGAACGATGTCCACAAACGTTACAGCTTGATCATATTT
CAAACCATCAACAGACATCAACATTACAATTGCACTATCATACGAGATGTTTGCAATGCGCTGGATATGTCCTGCAAATT
CTTTACTTGTAAATGGTAGTGTATATACCAGAGCTAAGTTAATAACAACATCAAGAGATTGTTTATCTTGTGCCCATAGA
TGTGTGCCACCATTTGTAAACTTCTTACCCAACTGAATATGGATAGTTTTCATGGCATTGAAAGCTTCATGGCAAATATC
AAGTTGCTCAGGAATTAATTTCCCTGTAGCAGCATCATTTAACAATTTGTTTGAAAGACCTTTAGGCCATTTGCCATGTA
AGGCAATGAAAAATGATGTACAACTTGTACCAAACTCAGCACAGAATAAATCAAATAAGTAGTCGATATTAATTCCACAA
ATAGCTGGCTGTCCAATCTTATTACCAGCATAAGACATAATCAATGACTGGTCAAATAAACGTCCAGCTTTGATAGCTGT
AACAATACCAAACTGTTGACTCGTATTACGAACAAACCAACGACGAAGCTCTGTGATCTGAGCTGGTTCACGGAACACTT
GAGATAGGTTTTGACGTTTGATGCTCATGTTTTTCTCCTCTAAATGAATAAAGCCATGTTAATACATGGCCCTATGTTGT
GTCAAGCACTTCCAATAAGAATTTCATCAAAATCTTTTAATGATTTTCTGTATACAACTACTAAAAGTATAACACCTACT
GCAAGATACTTAAGCTTCAAGACAATCTCCTACACAAGTTTATAACAGTGCTTAGGTAGCTTCTGATCCTTCTTAATTTT
CAGTTTACATTCTTTCTTCACCATGTCCCAACTTAATGGTGCAACCACTGGAGGGTATGTTGTTGATGTAGGTTTACTTG
CATTAGCTTTACTGAGATTATCTACAAGCAAGCTAATAAAGATTGCTACAACAACGAATATAATCCAGAAATCCTTCAGT
ATCTTCATACTACTTAACTCCCAAAATTTCTAGTGATGCATTCAACAGTTTCGATTTTAAATCCTCAAGTGTACCATTGT
TATCAATGTCGATAACTTTAACACCTAAATCTTCAAGCTCTTCATCTGTTAGATAACGACGACTATCACCAGTATAAGTG
CAACCGTCACGCTTTAAGCGTAATACGATTACTTCTAATCCAGCCTCTACTAGAGGATGAATCTCTTCGATAAACCCAGA
GTCTGAAACAAAAGTATACTCCTCACCACTCTCTTTAATTGCATCAAGTAGTTTATGACCAAAATACTTTTTACCAAAGC
GTGGCTTAATAATGTTTTCAGATACATGGATTAAAGCTTGACGTGGACTAAAGCCGACAGGTCGTACAAAACTTAACAAG
GTTAAGGCTAAACGCACAATCCAATTTAAATCTTTATCAAATAATCGACGTGTTGGCGACTCTTTTGTTGTTCGATCAGT
TGCCATTGAACGAATCCAACCAGTTTCCACACCAAAATAATTAGCTGTTTCTTCATACAACACATCTTTAAAAGCTTTAT
GTGCCCCTGTACCAAACAAATCTTTCAACATGTCAGCCGAGACATCCTTACCAGTGTTTGGTGGGCCATTCAATAAGACA
ACACGTTGTTTAAGTTTACTTTCAACTTTATCTTGAATTACATTTTCTAAATTTTCCACAGAACCTCCTACTTATTACCG
TATTTCTTCCAAGCTGCGTCAGGCATCATACCCATCTTATAGTAATCTTCCCAATCAGCTGCATTATCAATATAAAAACC
ATAGTAGCTTGCAGACTCTTTAAGCTCCTCAAACCAATCATCAAATGAACTAAACACTCTTAACTCCCATAGTGAACTCA
CCAGTATGCAACTCATAAGAATGCCATTCATCGACATAGAACCCATCTTCAACAAGCTCTATAATCATCTTCTCTGAACC
TTCACACTCTTCACTGTCATAACCGTGTTTATCTACATACAGCTTCATGTCAGCATAAGAGGGCCAACCAGTCCGATCTT
CCACAAGATAATCGATGTTTTCATAGACTTGAGTATGCAACTCTTTCTCATCGAAATCCGCTGTAATTAACATTACACCT
TTCATAACACCTCACTTAAAATAAACAGCTTAGGTTCCATACCTTCCAATACACCAAAGACATTCTTCATTAAATATCTA
TGAGATTTTTCAATATCAGATTCCTTCACTTTACCTTTATACCTCACCTCTACACCAATATGCTGAACTCCAGAGGAATC
CAGCACATGTATGAGGTTGGTTTCACCAGAAAATTTTACGTGATCATATAATCTATCGCTATATACTTCTCTCTGCGACC
AACCCAGTAAAACCATTAAACCTCCTAAATCAATTGTCTATATGATCATGCTCCATATCACTGATCATAGCTTCATGATA
GTACTCACTGTTACTGTCAATGAACTGACCTATACGATCCATAATAACATCATTAGATACCCCTGTATTTGGGGAAATGT
GCATCATTTTAGCATTAGTTAATACACCACCTGTTGCCTCCGCTGCTTCATCAAACCCTACAAGAACTTCACCTGTACCG
TCATACTTCATCTCTAACAAATGGCTGTGTCGTTGAGTAAATCTCTCTAACTCTTCCATTGTACAACCCTTATAAGAGAA
CTTAACGTTATTTAATTTAGCCTCTTGTACAACACGGTTTAAGTAATCAAGATACTCTGTAGACTCATCTGACATCTCAA
ACTTAACACCAGATTTCTTACTAAGTAAGTTGAGTAAGTCATGAATGCCAGCTATACAAAGATGTTTTTTAGCACGAGTG
GCTGCCACATAAACAATATTCATCTCTTCATCAGAAACCTCTAAGGCTCCAGATTCATCAATATCATAACCAAAGTCATT
GTATAGGATAACATTATCCCACTCAAGACCTTTTGATTTATGTGCAGTTGTCACCATAATATCTGGTCGCTGTTGGTTAG
AACATCTACTCATTGCTGCCATTAAAGCCTTAGCTCCAAATCGTTCAATGAGTTTTACCATACCAGAAACTTCTAAGTCA
TTTGGACACTCTTCACAGTAGTCCATCAACTCACCCTTGTTTTCAAAGGCATACAGAAGCTTATGCTCCACCTTCTTACC
AGCAACCAAGTCTTCATAAGCCTTGACAAAAGATTGAATCTCCGTCAAATCACAGCTTGCCCCAATCACCTTGTTAGGGT
AACGGTTACTGTACTCAAACACATTCTTGATAACACCAGAGTTTGTACGACAGATTACAACGTTAGGTTCAATAGACTTC
TCTCTAAGGAATAGTTTACCTTCATTAGAGCCATTACCTTTTAATTCAATTTCACATCCAGATTCTGAAAGAATCATGTT
TGCCACTGTCTGTACGTTATTACCAAAACGGAATGACTTAGTCAAGTAAACTTTATTGCCTGTCACAAAGTTCATAGCGT
TGATTGCACCACGCCACCCATAAATAGCTTGATACTTATCACCAACATAAACTTTCTGAGCTTTCTTTTGAGCCTCAATA
ATATTAAGAATCACAGGTGATGAATCTTGGTTCTCATCAATCATGATGTACGATACAGGTATTTGTTTACCCAGCATTGA
ATACATCTTCAAGTATCCGTCATGCTCTAAAGGTACAGGTGATGATGGGTCCTTGCACTCCTCCCAATAAGCTCGTGTTA
ACACAAGAATCTCTGCCATCAGAGGGTCAAAGTCAAAATCTTCTGGGCTAAGTTTATTCATCCAATCCATCTTAACTAAG
TGGTGAGCCTCAATAGAATTGTCAGCCGAATTACAGAAGCGAGATAAAGTCTGCTTGATCATACTAGCCTTAGCATTAAT
TGACACAAGCTTACGAACTTCATTACTCTTCTTGCTTACAATGAACTCACCCTTAAACCCTAACAGTTCTGCGATCTCTT
TAGGGAATATTCGACCACCAATCTTGGACTTCAAAGCTTTAGGTGTGTGACGATAAGCTAAACTGTGCACAGTTCGACAC
TCAACAGATGTTGGGAACCTCTCCTCTGCTTCTGTCGCAATAGCTTTGTTAAATGCTAAATATAACCCCAACTCTCCACC
TTGCTCATGCTTAGCTTCAGCAATCATGGTAAGTGTAGTTGTTTTTGAAGCACCTGCAAACGCATTGATAACTAAATCTT
CACCCTCTAGGGCCATGTCAATAATTGTTTGCTGTTCTTCTGTCGGTTTAAAACTCATAGTATTACCTCCTAAATGATTA
ACCCATTATAGAGATTAATCCATAATGGGTCAACAACTATTTTAGGATTTATTGTTCAACTTGATATCGTTGTTTAACAA
ACCCACATAATTCTAGAGCAAAAATTGCATAAGGGTTTCGTCTCAGGAAGTTTAACAAATTCGACATCTCACCAAATAGT
TCCATATGCTCTATGTTCAAATACGATATGCAACCTTCAGTTGTTTTAAAATAACCCAACTTTTCCTTGTTTCCATGCTC
ATATATATAGAAATACATTTGATCTCTCACAAGATATATGTTAGGAAATTGCTCTGAAATCAAATGCCCTAATGTATTAT
TAAGATTTGATATATCACGGTCAATCATATCCTCTATAGTCATTTCAGTTGCAAAATTCGACATAATTACTCCTTAATAT
ATACATCATGTTCTTTAGCAAAAGAAACAACCTCTGGGTCCACATCTGTTAACTCTCGCCAACCAACCCAACGTGGATGT
CGTGGCAACGTTTTTTGACCTGAATCCATGAACTTATATTTAGCTAATCGACCGATATAATCACCTCGATTATCCCAAAC
CTCTTTACGCTGTTCATGTGTAAGCTTACCAGCTCCAATCTTAACCTCAATGCCAGAATTGATGTCAATACCAATCAATG
CACCAACCATACCAAGAGGGACTTTATTCTCTTGATGTGAAGAGCGTTCAGTATAACCTAACTCATTTGTCTTGGCTTCA
TTCTGATTCTCCATCATCTCTTCCATACGAGTGACAATGATCTCACTATCACCAGAAGGTTTGAATCGAATCATCTCTTG
AGACTTCTTGGTAGCTCGACCACACTTAAATACACCCATAGGACAACGTAAGATTAAGCCCTCATGACCCTCGGCAACAA
TACGCTCGTAAAGTTCACGCGCATATTCAGCATCTTCAATAAGATGAGGCATTGGGATTAATACAGTGATACCACGAATC
ATATATTCGTGATAGTCGATACCACAGATATTATGCTCTGTGATAAATGCCTTGTCGTCCAACTCGCTGAGAAGTAAATT
CAAGTGCTCCATACGAACATCATATGGATTCTCTAAATACTCTCCAGTACAGTCTTTGACGTAGTCAAACAACACTAAGG
TAACATCCCAATCTTCCTTGTTGATCGTACCAGTACAAGAATTACTATTGTTGTATAAATCTTGTCGGTTCAATTGTAAG
CCGTCTTTACCATCCATACGAGCATTCAATGTCTCAAACACCATACCATTAAATTCTGGATGACTAAGCTGCTCTGTGAT
CCATTTATTCTTCAAGGGTTTAAGAGAACGTCCGAGTAATTTGTTATCACGAACAAATGCGTACACACCATCGAACTTAA
TTGATCCAAACTTTGGATAATTTACATCACCAAAATCCAATGCTTCATTTACTGTTTTCATTGGACGGAAAGGTTTAGGT
GCTTTACTCATTAAATATTCTCCACTAAAATTGAATTTTGACCCTTAAAAGCTAAGAACTTCTGTATTTCAGACTCTTGA
TAACAAAACTCTGTACCCTGTAATAACTTAATAAAAGTATGTCGGTTAGATACTGAGTCTTGAGCATAAGCTCTTGTGAA
AACACCATCATCGTCACGATAAGTATATCGAACAGGCTTTGGTCCACCAAGTGCAGATACTAGATCATTTGCCAATGCAT
GAGCTATGATAGCTGCATTAAGCTGTCTGCCTCCACCAATAGTTCCAACATTCATAGTACCACCTCCGTTAATTCATTTA
AATTGAACCATGTAACAGTACCTGAGTGCTCAAGTTCTAGTTTAACATAGTCATCATATTTAGATTTTTTAAACTTTACT
TCTTCTGACAATTGCTCTATACAACAGCCAACTTCGCCAGCGAAATAACTCCCACTATTAACAACAAATAAATTTCCTAC
CTTAGACTTCATCCCAATACTTTCCACGCTCTTTAATCCAGTACTTGACAATCATATCTTCAATCTCTAATTTATGATCA
CGTACTTCACCTACAAGAATGTCGATTTCATTCTCTGACATATTACAATCATCCGACAGATGATTGATTATCAAATTATT
TACCTCAACTTCCTCAGTTAAGAATTTTAGATCACATTCATAATGAAATGCCACAACACCATAGTCAGCAACATCTACTA
AGAATGTGCAATCATCTAAATCATAAATTTTTAAAGACATGATGTATCTCCTAGTTCATTTCTATAGAATACTACTTATT
TTTCCAACTGTCAACACGAACCCACTTCTCAAATGTAACTTTCCATGTATCTAAACTTAATTTATCTTCAAGGAACCGCT
CTTCAGGGAAATGCTCTAATGTACGCTCTGTATACCCCTCAAACACAAATCCTTCAGGAATCTTATAGAAGCTGTCAGCG
TCAGGGAATTCATGGTGAATACGTGTAAGGTAAACCTCATCAACAATATCATTTGTCTGCTCATAAATAGATGCACCACC
AGCAATCCAAATCTTATTCGTGTTCAAGAAATAACATGAACCAGATGCTGCATATAAAGCTGAGTGCAAACCATTATACC
ATCGACTTCCATCATGTTTCCGATTAGTGACTTCCCATACAGCACGACGAGAGAGCTTGTTTGGTAGGGATTCTAAAGTC
TTACGACCCATTACTACAGCATGACCTAATGTCATCTTTTTAAAATAAGCTAAATCCTCTGGAATATGACAAAGCAGTCT
ATTATCTTTCCCAATCTCACCATTTAAACCAGCAGCTACAATATGGCAAATTTTAACTTTATTACGACCATTATACATAA
ATATACCTCCAAATAAAAAAGGGCCACCTTTCGATGACCCTTATTGTACTACTTAAACTTAGATAAGTCTACAGCAATGT
TATAGTTCTGGAAGAAATAGTTTTCGATAGTTTCAAGGTCTTCAAATTCCCCGACATATCGTGGACCTTCCATGATCCAA
TAAGCTTCACCATCTGTCCTTAGAATTACTTCCACAACGATATTCTTGTTGTTTGTGTAACTGAAGTTGCATACATCCTT
ACATTCACTCATTTCATCACCACTCACTGAAAACAAAATCTGGGTTTACACCTTGCAATACCTGAACAACAGCCTGAGCT
GCGTTCTGAGGCGCATAATAGTACATTGACTCCTTATCTTTGAAATGTACCTCAGCAGAGAACTGCAAGTCATGTTGATA
CTCTTTAGTAGGTACAATCCGAGTTAAGAACTTAAGCTCAATACTCTCACAGACATTATGGAAATGTCCCATGACAATAC
AAGGTCGTCCACTTGCAGACCTTAGTAATATCTTCTCTTCAATTAGGTTATCTTTAGAACCTATGATTGGGTATACACCC
ATTACAGCACAAGCTTGGTCCATAAATCCTCCTATACTGCTACTGGCATTTCCACTTTAGGTAAAGGGTCGTACCCCTCA
ATAATGATGTCTTGCCATTGGTATTGACGGATATCTTCTCTAATACGTCTAAGTTTCAGGGTAGGTGCTTTACGTGCATA
CCGATTGTTTACAATTTCTTCAAGCCCTTCCAACTGTGATTTATAAACATGGATATCTCCACCTGTCCAGATGAACTCTC
CAACACCTAAGCCACACTCAGCTGCAATCAAATGTGTCAACAAAGCATACGATGCGATATTGAACGGAACACCTAATAAA
ATGTCAGCACTACGTTGATATAGCTGACAAGATAACTTACCATCTTCCACAAAGAATTGGAATAGTGTATGACAAGGTGG
AAGGTCCACATCATCAACTTCTTGAGGGTTCCATCCAGATACAATCAAACGACGACTGTTTGGATTTTTCTTAATTTCCT
TGACCACCCAATCAATTTGATCAATACCTTCACGATAGTAAGGAATAGTGTACTGTCCAAATCTACCATGCTCAATGGCT
TCATCTTCGATTTCACCAAAGTTACGCCATTGATGACCATAACCTTTACCAATATCACCAAACTGATTTGCAAAAGATTG
AGAATTTAAAATCTCTTCCTCAAACTCCTTCATAGTGTACTTGGGCATATCATGATAATCTTGGTATTTACAATAAGCCT
TGTATCGCCACTCAGTCCAGATATGTACACCTCGTTGAAGCAATGTTCTAATATTGGTATCACCATTTAGGAACCACATA
AGTTCTTCAAAAATTCCACGCATAAACACTCGCTTATGTGTGAATAATGGAAAACCCTTTTCAAGATCAAATCTCATCTG
AGCGCCAAAAATCTTACACGTCCCTACACCCGTTCGATCATTTGTCTGAAAACCTTTATCTTCAATTTTATTTAATAAAT
CTTTTAATAGATTTAAATACTGTACTTCATCACTCATAGATTCACCTGCTTATAGCTAAAATATTTATTTAAGATACCAA
AAACTTCACTCTGAGATTTAATAGTTAATGCATCCGTCCTCTTATTCAAACAATTGACATAGGTCGCATAATTACCACGG
CTACTTGTCGTTCTTTGTAGAGAAATAACCATAGATATGATATCTCCAACCTGAACATCCTTAAACATCTCAGCCTTAGT
TTTCTTTTCTGCTAACCCTGTAATTTCAATATAGCATCTAAAGTTCAATTCACTCACAATTACCTCCAATACGATTACTT
GCAAACTCTTTGAAATCCTCTCTAGGCATGAACTCCATAAAACCTTCAAGAAGCTCTTTCTCATTATGTAAAGCTTGACA
AGCATCTAAAGCTGCAACCCGATCCTCAAATATCAGGATATTGTTTGGTGACTTCAATAGTTTTCTAGCCTCATAGAACT
CCATATCACCAATACCTAAACTTGTGATATTCAAGTTACCAAACTTATTAACTACACAAAATGGCTCTACAATCTTGACA
TCATGTTCCCAGAAATATCCAGTAACCCAATATGCTGCACCCATTGGTCCAGATTTGACCTTTTCAATGTCAATCGGTGT
AATCGTACCTCTCTTCTGTAAAATCGCCACACGAGCCTTACGTTGCCGTTTAAGGCGAGCTGCTTTACCCATCCTAACCT
CCACAAGTTTTATCTAAATAAGAACCTACACCCATCATAATCACAACCAAGTATATGATCCCAATAAATGAGTATAGTAT
AGCTAATCTTTCATGCTTAGTCAGCATCTCCACTACCTCTTAAATTAAATTTATTAGACATGACGTTGGTATCCATTGAA
GCTACGTTTACTTTTACGTCTCCAGTCATTTGGTTCTGGTGGACGTTTGTTTACTTCCATTGCGAACTTCGGAAATAAAC
TAGCAGTCTCATCTATTGAAAACTTTCTCCTCTTTTCCACTTTCTCAGCAAGAATCCTTAATGCTGCATCAACACTCTCA
ACCTCATGCAAGCATTCATCTACAATCACATAAGCTAAACTTCTGCCATGTATATACATTTTATTCTCCTAATAAAAAGG
GACCACCTTTCGATGATCCCATTATATTACTTCCAATTCTTCATTGCAAGATATTTTGCTGTAGGTTTGTAATTTACCTT
AGCATCATCTGGAAGAGGAGTCACAGGCCATTCAGACTCAATATGGTTATCTCGTGTAGATTCCATCTGATCTTCGTAGT
TACTTCCAATTTCTTGTGCATGTTCTAAATCAGCTGCCTCCACGATTAACTCATCAACATGGATACGTGTAACACAAATC
TTAAACTTTGGCATTAAAATACTCCAGCCCAACCTAACACAATTCCAACTGGAAAGATAAAGATTCCAGCAACCTTAGCC
ACCAGCAACCATGAAAATACGGCTGCACTACCAATAATCTGTTTAATATTGAGAATCCAACCCAGTAAACACAAAAACAT
TGCAATCCAATAACCTGCGAAAAGTGCTTTCATATTACTCTCCAGATTTTAACTTAATTACAGAGTCCTTACCTGATTTC
ATCTTTTGGTCAACTTCATCAGTTACAATCACTCGATAATCATCAAGATTAATCTTAGGATAACCTGCAATATTCAACCA
GAACCCTGACCACACATAGTTTAAAGATGCCTCATAATTTCGTGTAACATCAATCAACTGCTTCTGTGAGGTTTTAAACT
CATTACGTCCTGCCTCCATCACCTGTTGAATCTGTCGATACATAGTAGGGTCAAGATTCATATTGTTCTCTTGAATCATT
TGGAATACAGCTTGTGAACCATCTCCACCATATCGACCCTCAAACGTCTGCTTGATGACATCCTGTAAATCTTTCTTGTA
CATGTCAGGTACTTGGGCAATCTCTTGAACTTTTGTAGTCAAGGCATTCAATGTGACTTTATTATCATCGTATGTAGCCT
TAACCTGTTGTTCATACTGCACACCGACATTCTTATAATGTACGTAATTCCAACCACCTAATAAAATAGCGATACTCGCT
AATCCTGCAATAATAGCAAATACAATCTTATTCATAAACATTTTACCTCAAATCACGAACGATAAATAAATTAAAACCTA
AAACTAATAGCATACCAAGTATAGTTCCAACATAATACCACATAGGCATTTGAATGTTGTGCTCCAAATACTTGAAGTCT
TCCATGCTACGATGTGTGTAGTACTTTACCAGAATGTTATCGATACTGTCAACAAGTTTTTTCTGACTTCCATTCATATT
TTTCATATCAAGAATGTCGTCACGAAGTAGAATGTTCACCATATCACTCTTAGACCATGAGAACACATAAGCATTCTTAA
TAGTCCCATCCTTAGCAGCCTGAATCATAACAGTCAAGTCATTGATCCTACCCCCGTAGTTCTTAACCCTCATGGCTTCA
CGTATATCTTCTTTGCCATAGAATATCACAACCACGTTGGCCTTAGCCTTAGCTGAACTATATTTTAGTTTATGTGCAAG
GTAGTTGTCAATAACTTCAAACTGACCTCTCCATTCACTATTATAATCAACCACATGTTTAATCCTATAATAGTCATAAA
CTTTTGGATAACTAGGAGTCAAAACATTCCTGAATGTATGATAATCCTTAAACACGCTCAAAGGTGATGCTTTAATGTAG
TTGTAGTAATCCATTTCAATCGAGAATGGTTCACCTATATAAGCTTGTGTAAATCTGGGAGGCTCTTTAGTGCCCTGCCT
GTTTATCCTGTCAATCTCAGTTGATCCAACGTTAGATTTAACCACCCAATCAACATCATATGGATGCTCATAACATGTAT
CACACTTTGTCGTAGTGGATTTCCCATTCTGTACTATACGACAATTACAGCTATAACTGTGACTGCATGATGTACGTTGC
GAGAACTTCTTTGTGACATGTCCATTAAGGACCATCACATCACCACCCTGAGAATCTTTAGCTGCAACATACATAAACAC
CATGAATGCACTAAATACCATTGAGAAGAGGATAGGTATTAATAGATACCCCTTATAATCCTTGTGCCACATCCAAATCA
TAACTGCAAGGAAAATCACTATCATAGTTGCTATATACATATTATACTCGCTTCATCTGCTTGATGGTAAATACCTCACC
ATATTGTGGATAATCTTTCATGAAGTCACGAGCCAAGAAAGCGATATAATCATTTGAGATTTTAAAGTCTTTGTCTTGAT
AACATGTCCCTTTAGTTTCAATCTCCACTTCCCAACGTAAGCGATTTACAATCAACCAATGAGAAATCTTTTTCTTACCT
GATTGAATAGCTTTGATCGCAAATTCACAGAATAATTCGTACACATGGATATTTTCAACAATCCAGTTGTTGTATCGATC
TTCTAGAGATTCAACACCATGAGCATGAAGGTATGATTTACTTCGAATGTTTTTAACAGATTCAGCCAATCTTTCACCGT
TCTTACCTTTCATCAAATACTCTGTTTCATCAGACTTCTGATCATCTTCAAATATAGGCTCGACCTCAACCAATTCACCT
TTTTTAATCATACCTTCAGAAAAGTAGCACCAATACCCACTGAATCTTGAAAGTGTTAGAACTCTACTCTCACCACCACG
AACACACTCAACCTTAGTTGCTCCGTAACCCCAAGATACATCTTTATGCTCATCTTGAACCTTCAAGGTATCACCATTAA
GGATTTCCAGATCATGCATTTTACGATCATCAACTACCTTAAACCATCGACCAATTAGACTCATTGTATTGCTCCAGCAG
AAATAAAACCTATGCTACCATCTTCCATTTGAACTTTATATCTAATCACACCATCAATATAGATTGAACAAGCATCATTA
AGTGTTATGTATTTGTGGATGTAAGGAACCACCTCTCCATTAACAACACGATTTAAACGAAGTTTTGAAAGCTTACCATC
ATCTCTACGTAATTCAATAACCTTGTAGATATTTTCACCTATGGTTATAACCATTTGTTTCTTAGCTTTTAACCAGCCCA
TATTCACCTCACAATAAAAAAGGGACACGCCCTAAGACATGCCCCTATATTAATGATTACTTTTTAGCTTGTCAACAACT
TTTTACAAGTCCCAAGCTTCTTTTCCATACCAACCTTCTTTGCCAAGTCCGTACATATCACATGCATGATTCGCATTCAT
TTTTACTCTCTCCAATACGTGAATCTCGAATACCAGTATGGTAGTAAAGACTCAAAATGTTAGGGTTAAGTGCAGCGTAC
ATATACAACTTAGAAATCTCTTGAGCCGACATATTCGCAATGAATAAATTGATCGATTGAGCTTGGTCAATATGTTCTTG
ACGCTGAGCACATAAATCAATATGACGGTACTGGTTAATTTCATAAGCTGTCTTAAATACAGCACGTTCTTTATCTGTCA
GAACATCAGTTAATGTCTGTACACTACCTAAATTATCTGACACACGTTTCAACAAGGCTTCTGTTTCAGGTGTGATGCGT
TTAGTCTCAGGATCAATGTTGTATAATCCTTTACGCTTCAACAGTAATAAGAATGATGGATCAATACGGAATACTGTACC
AGCAGGTGTATCTTGTGCAAATACAAATGCAGATGGAACGTTGATTCCTTCTGAGTCACCACCCATCAATAAGCCAGTAG
ACTTAGTTGGAGCGATAGCCATCAAGTGAGTATTACGAACACCGTAACCTTCACACCATTCTGGTTCACCAAGTTCTTTA
GCTAACCATCGAGAAGCTGCTTTTGTTTCCGCTTCGATAGTAGAATAAATCTTCTTGTTCTTCCAGAATGATTCCATTGA
GCCATACTCGATGTTGTTACGCATTAAGTATGAAGCAAAGCCCATTGTACCATAACCGAGAGCACGACCTTTCTTAGTGA
ATTCAACAGCAGTTTCAAGACCTTCGATCTTAGAACCTTTCTGAATGAAGTCTTCAGCCACACAGTCAAGGAATACTGTA
CCAACGAATGCCAAGTTCTTTGGACGATCATCAAAACGTACTAAGTTTTCACTTGACAACACACATGTAAATGTATGCTT
AGGGTCACTAAACAATGTAATTTCAGTACATAAGTTACTTGTAGTAACCATCATACCACGGTCTTTATACATCTTAGGAC
GACGAGCGTTTACTTTATCAATAAACAATTCATAGCCTAGACCGACATGGTGACGTACAGCTAAAATTTTGTTCATACGT
TCAATGGCTAATGTATCACCAATAAGAACACGGTTGATAAGTTCGTTGGTAATTTTCCAACCACCATTGTTACCATCAGT
GTCGTATTCCAAGAAGTGTAACAACTCATCAAAGTCTAAACCTTCTACGTTGTAATACCAAGCAGTAGCGCCTCGACGCT
GAGAGCCTTGACTGATATCTAAAGCATCTTGACGGAACATACGAGCCACAGGGAGAGCACCATTTGCGATACCACCCTTC
ATAGGCTTACCACGTCCACGTACACGATCTAAATCAATCGTAGTACCAAAACCTTCCTTAGAAAGTAAAGCGTTAATCTT
ACGAGCATCATAGAAGCCAGCAACGCTATCTTCAGTCACAGCACCAGAACATGACACTGACATACCAAAGTCTGTACCTG
TGTTAGAAAGTACAGGAGTCGAAGGACTTAAGAAGCCATCCCACATAATCTGGAAGAATGCATCTTTCCATGTTTTACCT
TTCCAGTAGTCAATCTCATTCCACCAAGAAGGGTAAGACTTAGGTGCATACTGTGCCAAACACTCAGCAATTCGCATGTA
CTGATCTCTAGGAGTTTTAGCATCACCATTGAGATATTTCTTCTTAAATAACTGCCATCCAGCCGTTGCCATCCACTCAG
GAGCTTCACCACGTGCTTGCATCTCTTTACGTTCACGACTGTAGTCTGGAACATATAAAGCATCTTCAGCGTTGTTGTGC
TTCTTACGTTTAGGTCGTTGGGCTTCTAACTCTTCCTCTAAAGTCTTTTCAAACTTACGATTCAAGTCAATACCCATTTG
ATCTAAATACTCATCAGGGATTTGTGCAAGGACTTCTTCAACAGCACCATTTGAGATAATGTCATAGTCAACAGCAGAGA
ACTCTTTCTTGTAGTTACGACCACGAGAATAGAAATTATCATTACTTGTATAACCACCCATGAACTCATAGAACCATTCT
GAGATAGTGTCATCAGTCTCATCAAATGTAGCTAACTCTGGGAATCCAAGAGTTGTTAAAACTACGTTAACACGATGTCG
AGCAAAAGCTTGAAGTTCCTTTTTAGAAGCAAAAGGAATATCCCCTTCAGCTAACATAGCGTTAATGATAATGTACTCAT
GCTCTAAAACGTTCTGTGCATGCTTAAAGATATCCTCTTTAAGTTTTCTAATATCCTCTTCTGTACGATTCTCTAACTCT
AACTGTGTACGGAAAATCTCACAAGCTGTCTGCATGTGGAAATTCTCATCAAGGATCGACATGTTAATACCTGAAATTAA
ATTAGGCATAAATGACTGACCTTTAACACCAAGAGACTTAATCATAGCAAATGCTGTAAATAATACTGCACCTTCCATGA
AAGCAAAACCACCCATTGATGCTAGTGTATCTTTCGATGCCACCAACTCTTGCATGAATTTGACACGTTCAACCAAGATA
GGGTCTGTTTCAAATGCATCATAGAACTCATCATTATGGGTTCCCAGCACTTCATTCACTCGACGGTAGAATGGGAAGTG
AATGTTATTCTCCACATCAGCAAAACAAATGGCTAATCGACGAATCTCTTGACATTTGTATTTCTTGTGCACAACACCGA
TCCAGTAATCATTACCAATGACATCCTCATATTTAGTGAATAGTCGTTGGTTAAACATAAGAGCATGAACCTGAGAATGC
AAGATGTTATGCTTTAAGTCTTGTTCATCTTTCTCTACTTTGATTTCTTTCTCAGTCCAGAATAAATCCTCCTTTTGGAA
TGTGATTGCATCAACGAACTGTGGGAATCTATCAACGTATGAGTTCGTTTCTTGCATTAAGATTGATGTATATTTTCCTG
ACAATTTATTACTCCTATATAACAAAAAATCCAGCACTAAGGCTGGATCACATTTAGCAAGACTGTATTGATCGACTCAT
ACTAGAAAGTTCTCTGTACAGTGACAAATCTTGCTTTGCAGCCAACTTAGCTTTTTCGGACGGTGCGCCTTGTAAAATCC
ACTCATCATCAAGTCTCTCGACTCCAATATAAAGTTTACCAGTGACGATTTTTCCATCACGATTCCTATGTTGACATTCT
TTAACTTCATAAAACCCTTCAGGTGTGCCACTCTTATGTTTAGTGTCAAACCCCCAAAGTTTCTCCAATACAAAATCCAC
ACCACATTTTTCAAGGACAAGTTCAATCTTCTTGTCACCAACTGTCAACTCACTAAAGCTTACTTGACGTTCTGGTGGCG
GTATTCTGTCTGGACCTCGTACCAACTTCTTTGTCATACTAAGTCCCCTAATTTTACATCCTCAAATGTATGAGGCTTAA
CAACATAATCATCAGATGTACGTTTCAAACAATAAAACTCTTGACCATTATATTCATACTTACGCAGTACAACACCAGCA
GGTCGATGTTTCTCCCAATCAAGAGCCTCTTCAATATTAGAGGTATACTTCTGTTTGTTGTTTGCAATAATTCGACGTGC
TGCCAATGCAATACGATGACCAGAAAGGATTGTACCTTGACCTAACGTAATTGCAATAGGGAATAAACCAAGAGCATGAT
TCAACTGAAGAACTTCATCAAACTCATAATTCTCTTTCATGTGTGCAATAATATTAGGGAATTTCACCATAAGCACATCT
AATAATCGTTGTAACTGAGCACTTGTCCAATACACATCAACAACACCATCCAAACGCTCTTTTGTATTACGAGCTTTATA
AGCTGCGATTGTTTCATCACACTCTTCAATCACACGCTTACATTCATTTAAAATCATTTCAGCTGCATCATCAATATCTT
CAACCTTCTCTGGGTCTTTACCACATGCCCCATTAAATTCAAATACAGCTGGATATAACTCTTGTTCCAAAAACTTATTA
AACTCTTCAAGACCAAATTCTACATGCTTAGACATAACATCCTCCAAATTAACTTAGGTGAGCATTATACCATAATAACC
CACCATTTCAACTCTAAACTGATTAAATAACAATCATTTAGATAATACGATACAGTTTAGTATCTTCACCATTCAAAGTA
TTTCCACGGTGTGGGGCTTTACAGCTTGTACACCTATACACATTATACTTCATCTGTACAGTTGTAGCCGTCTTACCAAC
CAACCTAATCATCTCGTCATTACCACAATGCGTACAAACAAGTCCTTGTACTGGCTGATACAATGCCATATTGACACCAT
TATTATCCCAACCAATGATTTTGTAATAAACCTCACGTAGAGTTACAATATCACCAATGTTATATTCTAACATCTCATCA
AGAGCTTCTTGATCGCCTTGAGCACAACTAATCCAAAGCTCAATACCTGAGTTGTCAATCTTACGAGTAACATCTAGGAA
TTTAGCTAAGTATGCCAGATTATGGAATGGGAGTCCAAACTTATTACGTGAAATTTGCAGTGTATCTACCACCTTGTATG
GTGAAGGAGGTGGGAGACCGTGTTTCAGGAAGAAACCATTCAACTTCTTCACATCAAACTTCTTACCATTGTGTGCAACA
TAAACATCACATTCATCCAGTAAAGCCCAGACTTCCATAACCAATCGGCTATCATCTCGTTTAAGAACCTCTTCACGAGT
TAAGATAGAGCCTTTAACCTCTCCATCATTCCAAGCCCATGAGTGTGACAGTAAATGACTTTCAAATACTTGTTGCTTAA
TACCTAAATTTTGTTGCCATTGTCCAAAGTGGTAAGATACCGCCAATGATGTTTCAATATCATGGAATAGAATCTTGGCT
CCACTAACAATATTTTTGCCTACATTATCTGGATCATAGATATCCTCAATACGAATCTTACCTTTAAGCTTTTTAAGGTT
ATCTTGTACAGTACGTTCAGGGATATTTAATTCCCTACTAATATGTGCTCCAGTTTTTCCTTGGAACATATGCATGTATA
ATGCCTTCTGTTTCCAATGTTTTAATTCTTCAAATACCTTCAAAGTATCCTCCTCTACGACGAAGTTTGAAGGGTAGTCA
TGTTCTTTACGCATAGTTTTAGCATTTATGTAATAGAAATCACACAGATACTGGTGACTAAAGAAATACAACTCCCCTGT
CTTCCTCCTATATTTACCGCCAACTACCAAGCCATGTTTGTATTCCATATCCTTAGCATGTTGAATGTAATATCGCTGGT
GATAGAGACTACATTGAGGCCAGTAGTCGTACATTATGTATCCTCTCTTTCATAGAGATCGGCAAGCATATCTCTAGCCT
TTGTCTTAGGTACTAATTTCTTAACACCTAATCTCTCAAGTTCCTCTTGATGTATACCATCTTTAACAGCAGCGATAGCT
TTCTTAATAGCTCTTGCTTTCTTCTCAGAAACACCATATCGCTCAGCATAAGTTTTGATAGCATGACATCCTTTACAAAC
AATTTGTAAATCGGATGGAGTCACTAACATAATTTTCTTAAAGAAAGTAACTACATCTTCAATTGTCTTCAAACTGTGCT
CACCAACAATATGATCAACTTCTACGTTTGGTGCTGTAAATTGACCACCACAACATGCACAATCATAACCCCACACCAAC
TCTGAACCTTTACGTGGATTTGGTCTAGGGTTCTTGATCTTATATCTCTGAGAATTGAGCATTTCCATCTTGATCGGGTG
TTTCATCCAAAGACCTTGTCTTAAACCACTACGAACCCAAGTAAAAAATGCCGACTCAGATTTAAATACATGCTTAGTGC
AGGTGAGAAATTGCTTGAGGTCTTTATCAGACACCTTGGAGAAATCTATCGATTTACCCTTAGTTTCCTCTTGAACAATT
CCGAAATCCATTACTTAAGCCCACCCTCAATAAATGCAGCAGTCTCTTTAGCAGATTTACTCTCAAAAATTCGTTTATCA
TCTCGATATATATGGAATTTACGATCATCCTCAAACCAAATTTCAAGTTCAAAACGTTCAGGTGTCGCATTTTCCAATAA
TTGAACTACAGATTTACCTGAAATTCTATAGTAGTCATTAACCACCATGTCTGCCAAATTATCTCGTGTAGATTTGGCGA
TATTCCAAACCAGTTGTGTATACTTAACAACTTTGTTTGGTGGACATTCACGATGAACTTCGCCTGAAATCGACACAACT
CCACCCGAAATGCTTGAAATAAAAGTGTTTTCAATACCTCTACGGGTAGGTAAACCTAAACCACTAATATTAGAGTTTCT
AATAGCATCACTATACATAAATACCTCTCCTGAAGTTATTGTAATGAATGGGTTATCTATACCATGATGTACATGATTTC
CCATAGTTACTAAATCTGCTTTAATCCCTAGTTGGGCTGTCAAATTTGGTTCCTCCCAATCTCTCATTAACCTAAAGCAC
TCAGCTACTGCATCAGCTTGGTCATTAAGCAACTTCCATGAATCATAAGGGAACTTAATCACTTGATCTTTGAAGGACCC
CTTCCTCAATTGCCTCATCTATGACCTCCTTAACAACTTTCTGAACACACCCTAGTTCATCAGTTGGAATATCCCACTCA
TGGCAAACATCCCAGATTAGTTCCCCAGCATCCACACCATGTTCTTGACATAATGATCTAAATGTACGCTGGTCATCAAC
CTCAAGCTTCATGTAAGCACAAGAGAACATCAACTCAATGATGCCTAACCAATTTGATTTTACTCGACGTTTATCCCAAG
TTGTCCACTCATAAATTTCCTGAGTGAGTAATCGATCACGGTGAACTACTATGAAATGCTCCAGAAGCTCTTTTTCACAT
TCGATGTGACCAAAGTCATTATAAAACCCTTTCGGCCCATAGCCACGCTTATAATGCGTTTTATCGTACCATGCTTTAGG
CGAGTATCCATCGACTGGATCACCTTGTGACATTTGGAACAATAGCCATTTAAGACCACAACCCTTACCCTTCTCGTTGA
TTGTGCCTAAATAAGAATCTAAGACTTCTAGAGACTCACTGTCTGGATTATAATACTTACCATACCAGCCTTGCTTACGG
TCTTTATCATTAGAGTACATGACCACATCAACACCAGCTTTGTGTAATTGATATTGTCTCATCTGCAATACGTCATCAGC
CTCAATACCTTTAACCTTAATTGCCCCATACTTCTTCATTAAAAATTCTTTGGCAGCAGTTAGGTGTATAGGTCGAATAC
CATCTTTACGTACAGACACTTTATACTCTTCAACAAGAGGTAGTTTAGATCGGAAGTTTTCATCACCACCTACATACATC
TCAAACTTTTTGATTCTCAACATCTTAAGTACTCTTTCCAGAGCATCCTTCAATGTTTTTGCACAATACTCAAAAGGATC
AGCGATCTGAACATCTTCACGTTCAAAATCTTCAAACTCATAGCAATTTTGGAATACTTCACGAGCTTTGGCAAGATTCT
TCTTATGCTTCTCGTAAGCTTCGGTATCATCAGAATGACGAGCTTCCATCATTTTCTTACTAATACGTTCAACTTTACGA
GCAGAACGGGCCTTCTCGTCTTCAAGGAAGCCTTGGAACTCTTTAATGGATTTCGCTAGATAAACCTCATCAGGGTCTTC
TTTATGTGTAAATCTAAATCTTGATTCACAAACTGAAGAGACTTTGAATGCTAAGATATCAGCATCGATTAAAAGAACTT
TTTCACGCTTTTTATAAACTGGGAAATCAATTTCATGTACATAATATTGTTTTACTTCCTCTGACACCTTTCGCATCTTA
AACCCTGACACTAACCACCTCCGATTCCAGTATTACTAAAAAGTCAGCACCTTCCAACTTTTCATATGTGTCAAGGAGGT
TTTCCAACTGATCATATAAATCATCATCTTGAGCTTCTAAAATATTATCAAATTGAGCCTTTACCTCATCATACTCCTGA
AAAGGAATAAGGTACTTGTGACCATCTTCATCATCAAGTACCTTATAGAGAGATTGACTGCCGTATTTTAAATCGACATT
AATCGTCATAATCCTCATCCCCAAAGTCATTTTCGTCGTAATTACCTGAATCTACGTCTTCCTCATCTTCACCAAGAACA
GATAAGAAATCAGAGAATTGAGCAGCTTCAGTCATTTTCTTACTAACTTCAGACTTGACAAGAGCATCAACAGCTTTTGT
AATAAACCCATTTGAAAGACCAAATACTTCTTTGGTAGCTTTTACATCATCTTTATAAATGTCTTGCTTTGCCATTACAG
CAAGCTTCTGCTCTTTTAAATAACGAAATTGATCTTTAAGTTTCTGTCGTGTCTCAGGCTTTGCCAAAAGCTCATCAAGG
ATAGATTCATTATCGACAGATGGACGACCAGCGCCACGCTTTGCTTCCATTTCTGTAGCTAATTCATTAATGTGTTTAGT
TCCCATACTTTCCTCCATAGATTTGTTTCATGTTACGTTCTCTTTGCTGCTTGAGTCCAAGAGCTAAACTCGCTTGGTAC
TTACGATGTGCATTCTGGTAAATACCTTTGAGAAGATGTGGGTAGTCTCTAGCTACCCTATCTAAAAGTTTAGTGACTGT
CTCCGAGATTACCCTCTCAGAGAAGCCACCATCCTTTACAGCTTTGTGGAACAAGCGCTTCAACTCATTTGAAGATATGT
TAACGCTTGCTTCCATTTATCACTTATTCCCAATCATCGTTTTCATCGTCGTCACCATCATCGTCATTATCATCATCTGA
TTCAGGCTCAGGCTCAGGTTCTTTCTTAGCTTTAGTCTTTGCCTTTGTAGACTTAGACTTAGTCTCTTTAGTAACCTTAC
GTTGTGGCTTTTCATCCTCATCATCACCCTCATCGTCCAAATCAGATTCTTGTGATTCAGCTTGAGCTTTGTATTTTGCT
TTGTTACGAGCTTCATACTCTTCAACAGCCTCTTCCATTGCAGAACCTTTATAGTTTGTAGCAGACTTAATCTTCTTGAT
AATGTCTCCACGAACATGTGCCTGTTCAAGTAAATCAGCAGTTGCATTCTCAAATGTGATTACTAATGGTTCATCCCAAA
GCTCAGCTACTTCTTCTGGAACACCCTTCTTCTTCTTGAGAGGGATGGCCTTACCGATATTTACATACTGGTCATTGTCA
CCATTCTTCTCAATTGCGATATTGAATGCTTCACCAAGAATTTCAGAAAAATCTGCATCTTCCAAATCAACATCAAGAAG
CTCTTTCTTACCACAAGCTGTAATTACCTCAGCTAACTTGGTATTACCTTTAATTGTCCATACACCATCTTTTTTAGCTG
GTGGAACTTTCTTAAGTTGGAAACCAGTAACATCACCCATCCAAGTTTTGTTTAACAGGATACGATAAGGTTTTACACCA
ATATCTTCACCATAATCAATTTCCATCTCTGTACAGTCAGCTACAAGAGCAATCTCTTGATATAAAAGAGGTGTACCATC
TTTCTTAAAGCCACCGTACTCATTGATGTTTACTACATACTCTGGATCAGTGTCTGTTTCAATCCAACGAGCTTTGTCAC
CTTTACCTGTAAGTTTAAGTGTTTTTGTCTTAGACTCATCAAAATCTGCTTCATCTGCTTCCTCAATTTCTGGATCACCA
TTTTTGAATGCAGAATGTTTTTCACCATGCTTTTCTTTCATCTGTTCAATGAATAACTCAGCATCCTCTTCGCTAAGGAA
TCCTGTGTAACCCTTATCACCCAACTTAACAGAATCTTGATGGTCCCCTAAGTCGATTAAGTGTACAATACGAGCACCGT
GTGAACCTTCATCAACCTGAGCATTAATAGCTGCATAGTCTACTTTAGGTCCGTTACCACCGTTGCCATTACCTGTACCC
TTACGCATTTTAAAAGCTGTCATAAATTTCTCCTCTAAGGAACTACTAAATAAAATCTTTTTGAGCTTCACACTCAACAT
CAACAAACTCAACATTACCTTTAGATTCGAGATTGTTGTAATAATCAAGTTGTGATCTTACAACATCTCTTGAATCAATG
CAAGAGTAATCTTGATAATTTTTTGCTAAAGTGGTTCTATCCTCTGAACCGTTTGATAGAAATACTACTAATACTAACGA
ATACAACATAGAACCACCTATTTAATTACAATTCATATCTAAAATGAACTGGAGAATATGTGTCACTCCAATGCTCTAAG
AACCTTTTCTCAAGAGACACAACCTCAAGCTTTGGTAGAGATGTAGATTCTGGAAATTTAAATCCAACATCATCTTCAAT
GACATCCATATTACCAGAACTTTCTGCAATGTCAACAAGTAATTGTAAATTTTTCATAAACATTAACCTTTAGTGAATTT
CAGCGTATGTTTTACCCTGTTTAATGTCACATGTCAAGTCTACAGAAAGTTTTAAAGATTTATTAACAAGGTAGATCGCC
TCACTTAACATCTTCTTAACTTCCTCTGCATCCTCCTCCAAATGTTCCAAGATTAACTCATCGTGGAAAGTGCCTAATAA
ATTAGCAAACTTAATCCGACCAGAGGCAATAGCCTTCTTGCGAATTTGGAAGAACTTCATGATCCATAAGTCTAGTGTAT
ACGAACCACTTCCCTGAATCAAGGTAGAGAATCTATCCTTCTCAGCCTTTAATGGATACCAGATTTTATTCTCACGGTTA
TATAAGAATCGACCATGTTTAAAATCTTTAACCCGTTGTGCTTTGGCAATAACAGGGATAGTCCAGTTAAGTTTATCATA
ACCTTCTTTCAACTTGGTTGCTTGTTTCTTGGTAATCTTAGCAGTACGGGCTAATGTTTCAACACCAGAACCATATTGTA
GTGCATAGTTACCATTCTTACCAATACCACGAATTTTAGCAATGCGCTTGATCTCAGAGTGTTTCCACTCCTCATCTTCC
TCAGCTTTCTTAATTCGTCTCTTCAGCTCATCAGTGTAACACTCATCAGGAATGGTATAACCACTCTCAAACAACTTATA
GAAGTTTACATCATCTGCCGTTAATAGACCTGCCATCTCTGCTAGTGCCAAGTGAGGGTCAAAGTCATCTGACATCTGTG
CTTCTACATAATCAGGATCAAGTGGATATTGATGATGGAACTTCCAACGGTTCTCAAGAGAACTTAAGTCGGCCCCTGTC
AATATACAACCTTCACGAGCTTCAAGCAACCCACGTAAACGCATTCCGTATGGTACACGACCTGAAGGCATATTCACAAG
TTGTCTATGCTTCAATCGTAACGTATTCGTAAACCCACCAGCTTGTGCGATTAAGAATCCATCTTCGTGATTCTCTAACC
AACCCTTAACCATAGCAAAACGGTGTTTTACGATACCTAGACCTTCCAGAGCTGATACTTCCTCTACTTCCTCAGCCAAC
ATCGAAACGGATTCACAAACTAATCCACCTGAGTTTTTCTTGTTAACTTGAGGGATGGCACGAGTCTTACCATCAGCTTC
ACGCTTATACTCAAAGGTCATTGGCTCCCAGCCTAGACTGGTTAACCAAGCTTTCACTTGAGCTGAAGATGCTGGGTTTG
GTTCTTCATACTTAGTAAGCTCTAAAATCTCACCTTTATAAGTACCAAACTCATAACCATGTTCCTCACAAAGTTTCTTC
CACTTCTCACCAGTAGCAGATAATTCACCATTTGCTTTAAACGGTTTAGCTGGAGGTTTACGTTTAGCATACTTTGGAAC
TTTAGGCATTACAGATTTTAACTTCTCTGTACGCTCTGCAATCTCAGCTTCAAGCTCATCAAATAACTTCTGACCTTCCT
CAACATTAAACTTCCACTTGTTCTTCATCTGTTCAGAAAGTTGTTTAGATTTAAACTGAATGTATTTGAATGCAAAGTGT
TCATACACATCCTTCTGAGTCTTAATCTTATACATCTCACCAAATTCTGTACACAACTTCATCCACAGGAGTCGCTGAAT
CTTACAGTCTTCAATAACACGATGATCATACTCTTCTTGAGTTAAATCTTCCCAGTTGTCAATCTTAGGTTTAGGTACTC
CAAACTCTTCACCCCACCATTCAAGACCATGACGATCACGATCATGATGGAGATACCAAGACAATGGCAATGTATCAATT
ACCTTCATTTTAGATGTATCAAAACCAAATAATTCCAGTGCATGAACATCATATGTGTAAGCATTGTGAATCAGAAAGAT
ATGATCTGGATGTTCAATAAATTTTTGAAGTTCATCTCTCCCCTTCTTATCATGAGGGTGAAACATCTCAATATTTTGAA
ACTTATGGTCCTTGATCTCAATAGCACAGAAGTTATGTAATTTCTTCTCATCCCCTTGTTTAACCATGTCCCACAATAGA
CCTGTTGCCTCCAAATCGGCAGCAAAAAATCTATACTTACGCTCTTCAGACATTATCACCTCCAAGGATTTCATCAATTC
GTTGTGAACTAATCTCGGCACACATACGTTTAATTGTATTAATCAAACCTACTTCACCTACTATGTTCAAAGCCTCATGA
GAGATGATACTAGACTTCTCTATATGAGCTTGTTTAATAGTCAATTTGAAGTTATGGACCTCTCCTTGGCCTTTGATGGT
TTCCTTACTGTGATGTTGGAAATTTACTTCATACAACCAGATATTCCCAAAGAAGTGAGAATATTCAGTTCCTTCACAAG
ACAAAAATCTAAAACCATTTAATCGAATGACTTCATCTTCAGTATTAGATTTAAATTTTTCTAAAATTAAATTACCGTAC
ATATTACCTCCAATAAATTAGATGCCAGCATTATACCAGCATCTTTTTGATTTTACAAACTAATCAGTGAAATCCATTTT
GTCTGGATCAACAACTTCATCGTCATCTTCGGCATCTTCCTGTGTGGTTACAGGTGTAATACCTTTTCTCTTGAAATCTA
CCTTCTGTCCATCTTGATAGAAATCATTCTCCTCAGCAATAGAGTAAGGGATTAATGTATGGCTATCTCCGTGATAGAAA
ATCTTAGCTACTGATTTACCTGTCTGACCGTCTGTACGGTTCTTGATCAAGTCAATCTCTGTAGTATTACGTTTAATCTC
ACATGCATTACCTTTATCACGACGAATGATCATGTTAATTGTTGCAGAGCCAGTAATTTGACTTGAACCTTTAACATCCT
CTTCTGTGATATCCCCACCTTGAGATGCAGCTTTAGAGCCACCACCACCAACTTTACGTGTATGACATACGTTAATGAAG
GTTACATCATAAATACGACGACACTCTTCCTCAAACACCATAAATGCAATCTGCTCTTCATTTGACTTATGTGAGATCAA
GTTAACCAATGGGTCAATAACAATGATCTTACATCCAAGAACTTTAATAGCTTGAAGAATAGCTTGCTTAACTTGCTCAA
GATCACTGAATGCTTCCTCAATTAAGTAGAACGCATCTTCACCAGTTTCCTTGTCAGTCAAGAACTCCATGATCTTATCG
GCATTATCCTCAAGGATTTTCTTACGATTCTCCGCACCCTTAACACGATGGATAGATCGACCGATCAATCGTGATGCAAT
CTTAGTACCATAAGAACCACAGTTATCCTCTAGTGAGAAGATACACATTTTATATGGTGCATTTACAACCCAGTCAGAGA
TCATCTCATTCACATAGACAGATTTACCTGTAGATGTGTTAGAAATGATGTTGAAGATTTCACCAAGCCCAATACCATCA
GTAAAGTAATCACCTAAATCCTGTAAGAAGGCTGGCAAAGGAATCTTAGGGCGAACCACATGCTCAATTGCTCTTGAGAG
TAAAGAGCGTGAACCAACAAGTCCAAACGACTTAACCAGTTTACTATTCCAATGAATGTCATTCTCAAACTCTTTTGGGA
CCTCTTTATTCTTATGCTTTTTAAATTGCTCCCAATAAACCCAAGGGTCTTTGTAAGACAATTTAGCAGTGAATAAAGTT
TCATTAGGTAAAACCTCTTTAACTCGCTCAGTAGCATCTCTACCAGCATCATCATTGTCTAATGCAAGAACGACTTTCAT
GAATTGATCCATGAACTCGTAGTTCTGTTTACAAACCTCAAATGTAGCAGGTTCACCAACTAAAGAACTTAATACAACGT
AGTTCTTGTTGTACTGCTTAAGTTTTGAATGTTTCTTAAGTAAAGCATCAGCTGCAATAACATCAATTTCACCACCAACG
ATAAGTGCATGGTTAGCTGACTTTGCAATGTTTTGACCCATGAAGCAGTTCAATTTACCTACATAACCAATCGAGTAGAA
GTGACCCTCTTGCTCTTTCTTCTTACGGAAGTTACGACACTTGTATCCTGTAATAACGAACTCACCATTCTCTTCAATAA
ATGCTGGGATCATCATTACTTTTGGTTTTCCAGTACTCTCATCATATTGATATCTAATATCATACTTCTGAGATGTCTCA
AGGTCCATTCCTCGTAGAAGCTTTGGATCATCACCAGTGGATTCCAATACCTCTTGAAGTTCCTCTTTAGTAAGTCGCTC
ACGTTTAAGTTTAGCTTTTTCCTTACTCAACTTCTTCTCATCAAATGCTGACATATCTGTTTTCTTACCTCCACTAAAAC
TCTTAACTTTATCCTTGGCAGCATTACCACTTTCTTCATTGGCATCATCTATAGCTTTTTCAACAGACACGATAACCAAC
TCTTCCCTAAAACACTTACCTCCAAGTGGACGACCTTGGTCATCAAGACCATACACATGTAGATTGTTGCCAGAGTTATC
ATTCCCTTGTGCTTGACAATGAGGACAGGCTTGTTTTCCTTCATAATCCCACTCTACACCACTCCAATCAACACCCATGA
ATTTCCCAATCGTCCACTCACCTTTAACTTTCTTCCAGATCATGTTTGTTGGGATACTCATTTAACCTCCTGAAGTTTTT
CAACTTGAATCCCATACTTTTTAAGTAGTTCAATCCCAGTTGAATCTCTATAGTCAATGTCATAGTAAACTTTAGAAATT
CCAGCATCGATAATCTCGACAGCACAATTCTTACAAGGGCTGTGCGTAATATACATTTCAGCCCCGATAGATGTCTCGTG
TGATTTTCTTAATTTGTTTAATGCCTGAACTTCTGCGTGTCTAACAAACCATTCTGTCTCATTGTTTGAGTTCTCACAAT
TGTTTGTTTCCCATCCAGCTGGTGTACCATTTACTCCTGTAGATATGATCTGCTTATTCTTCACAATTAAAGCACCTACT
TGAAGTCTCTTTGCTTCAGATGTCTTTGCGAAGACTTTAGCCATACCCATAAAAGCTAGTTTATATTTAAGCTTTGTAAT
TTCCAATATAACCTCCTTATGTATCGATACCCGACTATTATACAGTAAAAATGACAATAGTCAAGCCTTACTGTTTACAT
TTCTGTAACAATAAATGACTTGACAAAATCCGTTTTTGTGGTACTATAACTATCTACAATAATTTTTTAGTCCTGTCAAT
TACTATATATTTATATCCATACTACACATATTAAATTCTGTTGTCAAATCTTTTTATTTACTTTCCATTTTTCGATACTG
AAATATGCATATTTCGATATCATAAATTCCATGTTTCAGTTTCAAAATATCCATTTATCGTTTTTGAAAAATCCATTCTT
CGTATCTGTCAGATGTTATTAATAGAATAAAATTAAATTAAAAATAAAATTAAATATTGATCTGAGTTTTTAAGGTGTGT
ATGATTGCCTACATCGAAGAGGTGTTATCATGTCGTATATTAAATCTTACAATCCAGAAGTAGCTAACTTAGTTGGTATT
CAAGCTGCTCTCTTACTTAACCACATTAAGTTCTGGTCTGAGACTAAGAATGTGGATAAGGTGTATCGAACTAATAAACA
ACTGTCTGAAGACTTCGAAGGTTCATTATCTGAGAGTCAAATTCAAAGAGCTAAGAAAAAGCTAGTTGATTTTGGTCTCA
TTATTATTTCTCATGACATGGGTCATACCCGTACTACACATTATTCAATTACTGAAAAAGCTTGTAAGCTTCTTAACATT
GTCAAGAAAGCTGTGAAAGAAGTTGTTAAGAAAGTATCTAAGGTTGTTAAACCAAAGACACAAATGGAAGATTCATTTGA
GAAACAAGGTGAATCAAGACCTAATGTTGTCAAAGGTATTCCAGATGCTTTAAAGCATTTAGTTGGTAAAAGAGAAGAAT
TACCTGTTGAACCATTAATTGAAGATGAAGATGATGGATCGGATTTAGATGACTACTTCTCTGCTATTGATGCAGCTATG
GAGCAAGTGAGTGCTAATGCACACCATGTTGAACAACCAAAAACTTCTTTCTCTGATATTTTCAAGCGTATTCCAAATAT
AGATATTCTTGAAAGAAATCGTCGGATGAAAGATGATGCCAAATATTTTAGAGAGGATTATTGATGAAACATGTAGCATT
ATTAATTACAGGTTCAAGGGAAGGCTGGACCTATGAAGAGTTTGAAGAGCTTATGCTTGAGAGACATGACCCAGAAGACA
TAGGAATTATGATATTTGGATGTGCAAGAGGTATCGACAGCTTTGCTAAAACATTCTGCTTAAAGAATGATATTTACTTT
CATGAATTTAAAGCTGATTGGGATAATGAAGGAAAGAAGGCTGGAATATTAAGGAATGAGTGCATGGCTAAATTCCTTGA
AATGAAATCTCATAGCTTTGCAGTATCTGAGGTTATCGCATTTAGATATGATTTAAGTAGAGGTACAACACATATGATCA
AGTACTCTCAGGATATGGGCTTTAATATCTTAGTACATGACAAATCATCCTTTACATTTGGATAACAATACTGTAAAATT
CACACTTTAGTTTTGGAGGTTCACAAGTTGTCAGATTTTAAGATTCAGGTCAAACTAAAAAAGGAAGTTATTAAACTTAG
ATTTGAGACTTTTAGAAACCCAAGAGGTAGAGTCCATATCCAAATTTATGATGATCTTGACAGAACAACGAAGATAACCT
TTGATAAGGTTAAAACATACATTCCAAGTACTTTACTTTCAAGATGGGTTAATTTCCATATGAAGGATAAATTACTAAAG
TTGGCTGGAAAGGGTAGTAGTGTTGAGTACATTTCAAAGAATGGGAATGTATGGAGATATAGAGAGAATGTTCAGTACTT
CGGATTACATGATATTGTAAAAAGTAATGGGCAGACAGTAAGGGTTTCTATAGATGACAGTATTGGTATGAAAAAAGTTG
TTGACATTATCAATGCTATTGGTTACGATGTAATAGTTGATTACGATACAGTTAAAAATCGTATGATTAGTATTGTTCTA
GAGGAGAAAAGTTATGCGTAATACTTCAATTGTTAAACGTGGTGAGTTTAAACATCGAGTTCAACTACCTAAAGGTGTTA
ATGAACGTGAAAAGCAGATGTTTATTAAATTTGCTAAGAGTGTAAATCAGGGTTTATTTAAAGTATAAACCACAATTTAT
GGGAGGGCTAGTCCCTCCTTTTCTATTTGGAGGTATAAATGATTGTAATTTTAGATAACCACGGTAAGTATTTATCTAGA
TTGAATACAGCACAACCAAGTGAAATGGCTGGTAGTTGTAAAAATTTCGTAGTTAACACTTACTTCAATGATGACATAAG
TAAAGCTATGAAGTTTGATACAACTTCTGAAGCTGAGAAGATCATGCATCTTATCGATGATCTAGTGTTGAAAGTTAAAA
AATTAAAACATGTCATTTACCATAAAGGTGACAGACGCTATCTAATGAGGATGGAAACCATACAAACCTATGATCGTGAT
GGTGAACCAGTAGCTAAAGCTACAACTAAATGGACAGCTAATGTCAATGACGCTTTAAAATTTACCGATACAGAAGCTCT
TAAACACATGGTTGCTATCTGTGAACGTGGTGAAGTTTTAAATGGAAATATCGGATACGTTGAAAGTAGACTTTTGTGAG
GTGACACATGAGAAAGTTTCGTTTCTTTGTTTCATATTGGAATTACAATATCATTTACAACATTGAAGCTGCCAATTTAG
ATGAGGCTTGGAAGTTGGTTGCTGAGAAAGAACATTTTGATGCACGTAGAACTACTGTTGAGGAGGTTGAATGAGTAAAC
CATTGTTGATAAACATTTTTGGTGCAGCAGGTACAGGGAAAACCATCTTGGCTACTACCCTTACTAATGCACTTAAGTTA
AAAGGTATCAATGCTGAATACTGTCGTGAATGGGTCAAGGAGCCAATTTTAGGTGGACTAAATACCGATGATATAAACCA
GTGGCACATCACCGCGGAGCAGACTCAATTGTTGGCGAACTACCTTAACTCTGGTTGTGATGTTGTTGTAACTGATTCTC
CAGCTCTGGTTGGTAAATTTTATGGACTTCATAACAAAGAGGTAAAGGGTGATATGCCTTGGACGCACTGGAATAGTCAC
AGTCAAAACTTTTTAGATAAGCATGAAGAATTAGTCGGAGATGGTAATACTTTAAACATCCTCTTAAAGCATGATCCAGA
TGTGGGATATCAAAGCTTTGGTCGAGAACAGAGTAAAGATGAAAGCTTAGCTATGCAGACTTCTTGGGTAAACTTGTTAC
GAGAACACCATAAAACGTTCACAGAGGCTTATTTAAGAGACTTTATTGGTTTTGGCTATGATTCACCATTAAATGTGTTA
AAAGCTCTCCTGCGCGATTCTGTGGGCATTGACAACCACATGAAGGAGGTAATCTGTGGACTTTGATTCTATTAACCAAC
AAATTGAGAATTTCATTGAAAGTCGTGTTAACGAGTTTAAGGGTTGTGATCCATCAGCATTAATGGATATTTTTGAAAAT
CCTATCTACGCTGAAAAGTTGGAAGAGTTTATGGAAAAGTGTGGTCCTGATATAGATGATGACATTTTTGCTAAACGTAT
CAATCAGCATTTCAAAGAGATTGGTTTTGAAACAGAGGTTAATGTTGGTAAGATTTTCGATGAAGCATTGTGTATACAAC
TTGTTATGCAACCATTCTTCGTGAATGCTTTAAAAGAGTTTGTTGGATACCAGAAATAAAAATAGGGAGCCTAGTGCTCC
CTTTCTTTTTGTCAATAACTTCTTAAAGCTCTCTCAAAGATCATAGCATATCCAGCGATATCATTGGCACGGTCTGAACC
ATTGATAATATTTCTAGCTGCAATATACTGAGCCTTGTTATATTTGGAAACTGGACGTTTACGCCTGAACCCAACACCAG
TAAAGGAACCATTCAACATACCATATGTCATGATATTGGCTGCCACTTCTGGGTCCATAGCCAACTCTGGTTTATTGAGA
AGGTCTACTTTCAACAATCTAGCGAATAGTGCGTAGTTTCGTGTACCAGTAAGCTGTACATAACCACGACCTTTATACTT
CTGACCATCTCCATCCAATGCTTGAGTATTACCTAAAGCAGTTGCCAATTTACCTGTATCGTATTTAGATAAATATTTGT
CGCTACCTTGTTCCTCTACAGGAAGCATGGTTCTAACTAATTTACCACCTTTGACAACACCTGTTTCATGGTATACTGTA
GCTAATGCGTAAGCTGTTTCTGGATAAGTCAATCCAGCTTCCTCACACTTAGAAACCAAGAAGTTCAAAGCTTCTACTTG
ACTTTCAGTAAAAGATTTGAACAATTCAGCTCTAAGGATGTCGAAACCACCCTTAGTTAATCTCATTTAATACTCCTTAT
GCTGGTTGAGATGCAGGTACAGCAGTCCATTTCCCTCCTGTGAAAGTTAGGATATCGCCTTCATTCGCTGTTTCTGGCAA
TCCAATTTTCTTAGCCAATTCTGCATCTACATACGTCTTGTCAGCTTTAGCTGTTAAAGATGCTGCATCTGCCTTCTTAG
CTAATTCACCATCTACGTACTCTTTAGTGACACCGCCAACATCTCCACCACCCATGTACTCTTTAAGCTCTTCAAGAGTT
GCTAAAGTTGATGAAGGGTCGCCATATACGAAAATTACTTGATTACCTTTCAACATGTAAATCTCCTATTAAATTGAATT
TAGACAGTTAGTCTATTATTATCTATGAGAGTGTTTCTGAACCTCTTCAAGATAAAGCTTTTTAAGTTTAAAATTTGCAA
TCCTAATTTGACGTTTAAGAACGTGATCATATAGTAACTTGGTTAATCCAATTACTATAATCAAGGCTGATAGCTGTACT
ACAAAAGGCATAACGGCAAGGTACTTGACCTTTGCCAATGCGATAAGTGATGTAACCATAAACAACCAGCGTAGTGATGC
GTGTATTCCACAGTCTCTATATTTCTTTGATACTTCACAGTAGAAATTTACAGCTGCGAAAAGTGCTAAGATAATTTGTA
TAAGGACAATAGTCATATATTCACCTTTTATTTCTTACCGAAAATCTTTTCGATTTTATCGGAGATTAGTTCAACAACAT
TCCCTACTAGGACAGGGACGTTCTTGGTAACGATATCTAAAGCAGCTTCAACACTCTTGATTGCACTATCTACGATCTTA
AGTCCATTTAGGGCTGTTACAAATTCAATTAGTGTTGTAATGATTGGTGTAGTAGTGTAGTACGCTGCAACAGCGCCTCC
CACCCACTTACCTATACAAACACCTACTAAGATGGCAAACAGTGCCACAAGGATCATAGATGCTTTTTGATAAGCATCCA
TCTCCCTGAAATTAACTTCATTACGCTTTCGCCAAACAGCTACTACCGAACCAATAGTGGCAGGGAATATGCCTTTAGCG
AAAGCCATGAAGCTTGTCAGAAATTCCATTACGTCTCCTATGCTGTTCTAGTCCAAATGAACTTAGTTTGTGATGGCTGA
ACATTACTGAATGGTAAATTTTCACCTTGGAAATCAGCATATGAATTCTTAGGGGTTTGTGTCCCATCTCGATAGTTACG
GTTAGCTGTTAAGATAGCACCTTCACCACTAGCATCATCACCATGTACCCATGTATTAAGAAGTAGTTGTGCTCTAAATG
ATGGTAAGTTTTCAACAGCTAATCTTGTTGTATAACTATCACCTGAAGTACTGTCAGCATATTTAACCCAATTAGGTACA
TCAGAACCAGCATTTGCCATCACACCAACTAAAGCTTTACCTTGGACATCCTGAATCCAAGTACCATATCCAAGGTAGGT
AGCTGGGTTTTCCTTATTGTTAGAAATAATCGACATACCAACAGGGAGTTGAGTTGCCACTTTAATTTCATCAATAACTT
TCTTAAGCAAGGCTGTAGTAACCAGTGTATTGTCATTCATATCTAATGTAGGTGGAGTATTCTTGATACGTCCGTTCACT
ACACCACCAGATGCTAACAATAAATCACCACCTTGGCTAAAAACTCCAGTGTTTTCATAATTTTCAAAATTGAATCCACT
ATTTTGGGATGGATTACCAACAGATGCTTTAAAAGCTGGAGCTGAAGCAATGCCAGTCATATTTGGATTTGCTTTAGTTA
CATAAAACGGAAGGTAGCCATCTTGTATCATAATCTTATTGATAATCTCTCTAAGATCGTTAGAAGCGCCAAACCTGTCG
AATGCAACTACCCAATCATCTGAGGATAATTGAGGAGCCTTACCTTTATTCACACGTTTAGAACGATAGATCAAGCCGTC
GACTTTATTTAATGTAAGAGAATTCTCTTGATACTCAATATCATCACTCCACTCAGGAACACCCATCTGATATATGTATG
AAATGGCAGATTCAACTTTATTCATTTGGTAGTTTGTCACATCAGATGGAGGGAATTGATTCATCTGCCATCCAGATAAA
ATCTGATCCAAAGAAGGTGGTGTTACGTTACCTTCAGAAGCCCATAAAGTTGTGAAATTTGGTTTATTAATCTTAGCCAT
TATCTCTCTCCCATTTAATTACATAATTTAGTGTAAGTTCTCTGTTGAATGTTTTATCGATAGGTGGTGTGAACTCGACA
CCATATGCACTAGGAATTCCAATAGTGTGTGAAGTGGCAGTTCTTGTAAAAGAGTTTGGACTACTTAAAGTGAAGAAATT
AGAGAAAGTCTTGCTTCTTGACTTGTAAGTGTAACTATCGTATATAGCTAGATTACTATCAATTGAACCAGTAGGCTCTT
GTGTTAAGTCGGCAGGGATATTACCACTGTATACCCTCCCATCTTTCTGAGTTAGAGGTGATCCAATAAAATAGTTGTCC
AACATCTTATAAAAACATGGTTTTATTACGTATTGATGCTTGGCAGCACCGAAATCAATTTCACCTGAAATAGTATCTTT
TGAAGATTGCCTAACAACCAACTTAACCTTAACAACCAGTTCCATATCTTTGGTAATCTGAATTGTTTCAGGTAAGTTAA
CTTGAGAAATAGCAGTCTTTATATCACTATCCCAAGAAGCTGAAACCTCCGAAACTGAAGTCACTTCCGAACCATCCACT
CTGTATTCAAGCTCCCTTTCCCAAACGATAAAATCACCGTCTTCAAAGGACTTAGTCTCATCCTTCATAGGTTTATCAAC
ATACATAAATGGTGATTGAAGATTAGTTGTATTTTCATTAATATTAGACTGACCAGAGCCTAAGTGGATTCCAGAAAACC
AGTAACTGTCTCCACATCTATCTAAACCTTGATCATTAATATTGGACTTCATCCAACCTGTAGATTTACCATGTAACAGG
AATTTCTTATCCCAAGTACCTATATCAAAATAGGTAGAAATCTTAAGTCTCATATACACCTCAATGAATCATAACACTTA
GCTTATAACCTAAAGGTTTAGGAATTAAATCTCCAGTCTTCTCATAATTAGAGAGGAAATGTACCCCTAAGTCACCTTTG
TAGTTATAGACATCTAGATTAATATTGCCATGTGATTTAACATCTAGGCTGTAGTAAGCTGAATCTTCTTTTGCTGGAGT
CCATTCATCTGGGTAAGGTAGATCACCCTCCCTAACCATCAACTCTGAAATTTCAATCCAATCTCCAGACAAACCCTTCT
CAGAGCCAACTACTAAACTCCCGTCAATTAAGTCATCACTAGCTACGAAGGACACGTTAATCTTAGTAGGAGACTTCCTA
TCTTCACTTACAGGAAGGTTCGAAAATATGTTTTGAGCTTTATCTAAACCATTCCAAACAGCACTAGAAACTAGTGTCCC
TGTACTTGATGCTGCTTTAACTGATAGGGTGTATTGCTTGCCTGAAATGAGTCTCAACTTTTTAACATTAGTGTCAATCA
AGAAAACGTCTGGTGTTGTCCCAGTCAGTGTAGATGTTATCTTAGTGATAGAGTGATCAGAGACATCCTTATCTTCAATA
TGTTCAACAGTGCAGTTGTTCGTAGAGAACACTTTAAAATCACTGTTAGGTAATATGTTAGAGTAGGTGATACTACTATC
GATACCAAGGATTAAATCTAAGATTTTTATGAAATCTTCTCTATTACAGTTTGTATTATTTCGAATAATCCTTGCTTTAA
TAATACGACGATACTCTTCATCAGTTAGTACCCTAGAATCTGAACCCTTAGTGCTGAATGTAGAGTACCACAAACCAACA
TCGTAAGGTTCAGCTCTCGGATTACCTAAGAAACCAAAATATTTGTCAATACTGAAATCAACTAAAATTCTTGGTTGACC
AACAATACTTCCGATAAGGTCTAAATTTTTCCCAGTAGATTTCTCAATATCGAGAATAGTTTCAGCAAAATTGATATATA
AATCTTGGGTTTTAAGTTTGTATTCGATTATAGTTTGAATAATAGCGTCATACACCTTATCTTGTTCAAATTGGCTTGTA
TACCTTGACTTTGCCAAAGATGCATAATCAATTTTGTCCATAGTATCCTCTCTTAAATTGCGATATCTTCAAATGAGATA
ATAGGTAACTGGTTATAGCTGATCGTGATATTCTCTGTTGATAACGGTTGTCCAAGGACACCGATAAGAAGACTATTCAC
ACTTTGACCTCTGACTTCGTTGATAGGATTAAATACCTTAGACCAAATTACAGAATCACCAACTTCCAATGTCTCGAAGT
ATCTAACAATAGCTTCTTGAATCAACGTTTTACCATTTTGTGGGAATGATGAATCTGTTTGTAGTGCAATTTTCATGGCA
ACTTGTACATACTCAGGTCTACTAAACTTGATATCTACAACTCCAGCTCCATCAACAATAGGCACAACTACTGTACCGTT
TGTCACACAACCAATTGGGATGTTACGTTTAATAACATCAGCAATTTCCTGATCGTCTCCACCTAGAACCACGACAGCGA
TACCTTTAGGTGTAATACCATTAATAGTGTTATCATAAATATTCTCTTGAATATTGACATACCTAACACCATTAAGTGAG
TACAACTCTGAATAAAGCGCTACCCTATTTCCCGTAGATTTAACAGATTTAGAAATTCTACCTCTTGTCCTAAACGTTGC
ATCATCTTCTTTCGGCTCACTTGAAATTGAATCAAATGGGTTCGTTACATTAAGCCAACCAATTACAGGGGTTTGCATTA
CTGTCAATGTGTCAGCAGCCTGTACTCCAGCGTTCGCTGTAACTGAGATACTAGAAACAGGCATGAACGACCTAATAGCT
TTGAAAGAACTTGAAGATAAGCTAAAATTCCCTACAGTATTTAAGTTTAGAAATCTTACAACGACATTGTCATCATTATC
GACAGTTGCATAAAGTAGGGTTGAAGAACTGTTGACAGTCTCTGCAAATCTCCTAGCTATCATGTTCTTCGTGTCTCCAG
AAACACTTCTTGAAGCTATAGTTGGGAATTTATTTTGACCATAAGTCCCTGTATAACCTAAAGAGTATGTCAAGTCTGGA
GCTGTGCTTGGAATTTGGAGAACAACACCACAAGCATTCTCTAGACCGAATGTTACATCATTAGTTGTTTCAAAAACGTC
CCCAGTAATAGTGCTGGATACCAAACTCCTCTCTGGAACGATTGTTCCAATGTTACCTTCCAAGATTAGTCCTGAAAAAC
CATTAACCTCGTTCTTACGAAATATTCCAGAGAGTCCAAGAATCTTATCTAAGAAGATTCCCTCGGCTTGGTCAGGATCA
AGGGATTGCCATAACATTAGCAATAATTCTTCATTAAATGCCTCTGGTTCAGCTACAGTGGCGAGGATTCTACCTAAGAT
AGAAACATCACTAACATCTAGTTCATCGTCAGGTTTGATTAAGTCTGCAAACCTACGTCTAGCAATATCTTGTAGCTCTT
TTAGGATACCATCCAACTTTTGGATTTCTACCCCTTTATCATTTAAAACTGCCATATTTAAGCTCCAACTTTAATCAAAA
TACCATTACTTGTAGCGTTAACATTTACCGTATCACTAACTACACCATCCCTAGCTTTTACCTTAAACTCCATATGATAT
ATATTACCCGTGACCTTACTGCTAAAATGTGTGATAGTCTCAACCCTATTATCAGAATAAATTGTTGTCTGGAATGTTGC
ATCAATTGAAGATTTGGGTATCGTCTTTTCAAACACTTTGTTGAAGTAGTCAATACCAAGGTTCTCGTTCAAAAACCAAG
AACCTAAGAAAGTATTTAAGCGGATAACTAATCTTTGCGCTAGAGAGGCCCCACGTGAGGATGTAAGCAATAGTTTACCT
CCAACTAGTGCAGTACTACCTTCTTGCATTAAAATGTCCATATGAGCCTCCTATGCTGTTGGATTAGGTGGTGCAGTAAC
CATTGGATTACCATCATCTGTATAGTTGTGGCTATGAGTTTCCATAAATGTCTTAACACTACGTCCAGCGATCTTCACAT
CAATACCTACATTCAATAAACCTTTAACATTTAAATCTTTTGAAACGTTAGTGATAGGTGAATCAATATCAACTGAATTA
GGACTATTAATTTGAAGGCTGCCATCCCTTTTCAAGATCACTTTATTTTCACGAGATGTGCCTAAGTTATGAACTACAGT
TAAATCATCTAGTGAGTGTTCCGTGAAATGGGCCAATTTGTTATTGGGGCTTCTATTGAATGGGAAGATGCTTGGTAATG
CAATAGCATCTTGACCATCCATTTTCCTATTACTTCTGGCTTCATAAGGCTCTGTACTGCCACCTTTAAATTCATCTAAG
CTTAATTGGGAAAATAAGACCATAACTGTTTGGCCTTGCTTTGGCGTGAACAATACAGCGCTGTTCTCTGTTCCATAACA
AAACATTGGGATGTTTGTAATCAATGGCATTTTCTTTGTTGTACCATCGTTATACTTAGGCATATTCAAAGGTTGCACAT
CGACTCTAAGTTCTTCAGCATGTTGGACGTTAACGATCCTGCCAACTAGACAAAATCGTAACTCTCGCATATAATCATCT
ATAAAGTTGTTTAATATAGGTTCCAAATGAATTTCTTCACTTGAATCACCTTCAACAACATTATTTTCCAGTTGTAATGT
GATTACTTCATCCATTTGATTTTCCTAAATTTTGTAAGTCTTTGTTTGAGAAACCTTCACCATTTAACTCAGTGTCCATA
TACCAAGGACCACTAGCATCAGTGTCACCACTGATTTTCAGTTTTCGAATCCTGTATACTCCATCTGTAATCCCTGAAGG
TGTAACAATTGACACTTGACAATCAAAGTTAAGACTGGCATTGATTAAACATCTCGCCTCAACTGTCTGCCTAGACACCT
TATACTTCTTAGGAGTCTTAGACATCTTGACTTTACCTGTCTTCTTATCTACACGAGCTTTACCAGTCTTTTTATCAATT
AAGGGTTTGGAATATTTTTTCTCCCAAACCTCTTCACCTTCAGCCAACCCTTCACTGTAGTTCTTGTCTTCAATCTTGTT
AACAAGGACAGGTGATCCAATCAGGCCAGTTGCAGATGATAGTACGAGAGCGTGTGTACTTAATAAATCAATTTTGACTT
CTTTCTGTGGTATAGGTTTAGGTTCTACAACTTGCTGTGCAATCTTATTCTCAGCGACTAAAGCTGTTTCAGCTATACGT
CTTTCATTTTCTGAGATTTGCCTAGCACCATCTAAATGCCACTGGTATGCCTTATCTAATATGCCATACACCACCATATC
TTTTTCAACTCGATATGTGATACCATATGCATCTCTTAGACGTTTCAATTCTTGTTGTGGTGTACTAGAAAATGAATAAC
CGTATGGGGAAACAACCCATTTTTCAAAGTATTCAGCGACCATCAAGTTTTCGTTCTCATTTGGGCTGTTGAGATACAGA
GCCATGCCTTTACCCATTGACTCAGCAATCGATGTCATAATCATAGCCATCGTTGGTTTAGGTAAGTTCATAGACATTTG
AGTTCCAACATTTTTATTGATGAAATCTCCAAGAACAGTAATAGTCGTAACACTTGTACCATTCTGAATCTCAAAAGTTT
TATCCATCAATACAGCATAAAATAACTGCCTTGGAGAATTCCTTTTTGATCTAAGGTATCCAGCCTTTAACTCAACTTCG
GCTTTCATCCTCTCACCAAGATTCTTGAAAGTCATTTCAGTTAAACCGTAAATAACAATCTTCCCATTTGGTGAATTGTT
ACCTTCATCATCATTCTTTGTATACTCAAATGTGATTCGTAAGCCATCACCGATGACATTGTTATTGTTGTCAATCTGAC
TACTTTTGATAGAAGTGACGACACCAGTATTGAAGTTGGTAAATGTCACCTCTGCATATCTACCCCATTGGATATCATCA
CCGATCATATCAATCCTCCGTAATCCTAAAGACAGTCAAGTACATTGACTTTGACCAATTATAGTAATCCACCTCTTTAG
AGGACTCTGGATTTTTCTGTAAAATTAAGCTACAATTGTATCCATCATTAATAGCATTTACATTGAAATCTAAAGGCTCA
TTAAGAGATATTACTGTATTTTGTAAGTAGACAGTTCCATCACTACCTACTACAGAAATTGCTCGTCTCTTTATCCTCTC
AATCCAAGTAACTTTGAATGTCAAAGTCTTTTCGAAACAAGAAGCAAAGAATGTGTATGTAGGTAGGTCTTGCAACTCTA
CCCATGAATAGTTGAAATATGAACTCATTGTTTTTGATTCCATGTACCGCCACCAGCAGCTGTAGATGTAACTGGGGCTT
TAGGTGAACCAGATGATGTCTGCCACCCAGCGCCATATGTTTTCTTCATTGCTGTATCAACATAAGCTTTAGTATATTCA
CCTTTCTGGTTAAAGTTGTATCGACCACTACTGTAGCCTTCCCTAAACTTACGTTCAGCTTCATTGGTGAAACGCATTTC
ATCACGTCTTTTATTGATTTCGGCAACTTTGTTATCTGCCCAAGACTTCTCTTTAGGGACAACTTTTTGCACTAAATCCT
TATTACCTTCTTTGGCCTGTTTAATGAGGTCTGTATCATCAACCTTTGTGCCACTCAACTCTGCAACTCCTGTGGCTCCA
GTTTGATTACCAGCATTATCCGTTTTAACATAAGGGATTAGATGAGGAGATGGATTCTCTACAACCGTAGTCTCAACTTT
AGTCACTCTTATTTTTTCAAATGACATATTTGGATATACAGCTTCTGATCCATCATTCTCTTCAAAACTTAAGTCAGTCA
AGATGCAAGGGTAAATTAGGTTGACGACATTTGTCTGAGGTGATGAAGATTTAGATTCAAATAACCCAAAAATCTCACTT
TTTTCCCAGATAGTTTCAAGCCTTGCTTGTACAGCCTTGGAAGGAGATTCGTCAGTGATCGGATCAACATCTTCATACAA
TCTAACGAATTTACCGTTTACGTATTGAAGTGTTGCCCCTTTCCTCATAAATAGAGAATCGGAGACAACAGCATTAATAG
TAAATTTAGTGTTTCCTTTAGTTACATGGTCAGATACACTAAACCCTTCTTCAACTACACTTTGAGCAACACTAGAGGAC
ATAGATTTTCCAAACCTAGTGATGGCATCAAATGTAATAGTTTCCTGAATCTCACCCTTCTCATTGAGGATTACTAAGGA
ATAAATCATTTTTGCAACCCTCCTAAATTGATAGTTTGTGACTTCGTTTGCGAGAAGATTTGATTACCACTCTTAACGTC
AAGAGTATACTTAGCATCAAAGCTTCCATAGAAGGCTGGCTTAGATGGGGCAGGTAAACTCTTCTGGTAAGGTGCAGTAT
TATTCCTTAAGTTCTCAGCTGCTTGATTCTGTTGAGCTAATGTACTTCCTACTGGAGATATTTGTGGACTACCACCATTC
TGACCAGAGTTAGGACCATTAAATGCTGTACTAAAATCAAAGCTAAATAACTTAGAGAAGAACTCACCAATTAAGCTGTC
TCCAATACCTCTTCTAATTGCTGCCATAAGTGTCATGAAGTTCTCATAGACATTTTTAAGGTTTTCACCAAACAATGAAA
GGTAAGCGATAGTTACGGAGAGCCAGTTATTCTCACCATTCATGTGTTCGTATAAGGCAGCTAACACTTCACCGATGGCA
ACAAAAATAGCTAAGATACCAGTACGGATCAGAGCAACCTTAAGTCCAGCTAACCCCCTAATAAGCACACTAAATAATGC
TAAAGCTAAAGGAACACCAGCTCTCAATGCTCTACCTAAACCAATAAATCCACCGATCAACCCAAGCAACATACCAGCAA
TAATAGGATGTTCTTTAGACCAATCAATCATAGCTTTGGTGAATTCAACAAACCCTAAAGTTACTTTAACAAGCCACATG
ACTAATGGTGTAAGGGCAGTACCTAATTTAGTTAAGCCTTGGAACATTTGACCAAGCAACTTATCAAGACCAGCCTCCAT
AATTTGGTCAGCAAGTTTCCTCATTTGGTTCATGAAGATACCTTGTTGTGTGACACTAGACTCTAAAGCTTTATTTAAAG
CATCATTATTTCTAGCAAATTCACTAGCATATTTACCAAATAGTGGTAAGAACTTAGTAGGGTCTAATTTACCTTCTCTC
TGAGCTTTCTCAAACTCCTCTTGAGTCATGCCAAGTTCTTTATATGCTCGTGTCAACATAGCCAGAGCTGGAACGTTACG
TTCAGCCATCTGGTTGACCTCTTCCATCTGGATTTTACCTTTCGAGAACATCTGTGACATTGCTCGGAAGATACCTTTCT
GGTCGTCATCACTAGAACCTAAAACTACCATCAACTCTGAGAATTGTTCAAATAGCTTCTCTGTCTGGTCTAGTGTAAGC
TTGCCTTTGGCAGCTTGTAATGTCTTAGCATAAGCAGAACCAAACTCGATTACGTTAGTACCTAATCTGTTTGTCACTTT
CTCTGCATAATCTAAGTTTCTGTTGAACTCAGCTTGAGAATCAGAAGAGGCAAGTAATACCTGTCTCATCTTACGATATT
CACGACCAACTTGAATCAACTCTTTGGCAGCATAACCAGCAGTTACTGCACCACCAGCTAAAGCAGCAGAAGGGGCAAAG
TTGCCAGCGAATCTACCTACCATACCACCTAATAGACCAGCCCCAGCTCCAGAACCGCCTCTACTTGAATCACTTCTTCC
ACCGCCACCACCATTACCATTAGAACCCCTTCTTGGAGGTCTAGGAGGGTTGTTGGTTGGTCTATTCCTTAGATCATCAT
TTGCTCTTCTAACTTCACG
>Ab_SZ3
CACATTGAACGCAGACTGTGACGCTCACCGTCGTTTTTATGGTGTCGGCTTGACAGCCAGATAAAAGCAAAGCCAAAATT
ATATATCGCATTCTTTCGCCCAATAAAAAAGCCCTATTCGCAGGGGAACGAACAGGGCATAAACTCACAAGAACCATCGA
AACGGTTGTTAAAATGAATAATACCAAATCAAAATTTATTTAGCAACCCATCCCGTATTTCCAGTCCCGCCGCTTTCCTT
GACGTATAATGTCGTCGCAGCGCCGCCGCCACTTCGCAAATATAACGAACCAACGGGCGAAGCCTGAACGCCTTCGGGTG
CGCCGACACCTGTGCGAATAGTCGGGGCGTTAGCTCCGCCAAGATTGACAACCGCAGAAAATACAAAGCCCCACGGTAAC
GACGAAGTGCCAAGCGTGCGCGTACTTGCAACGTTAGGGACTAAGTTAACGTAAGCCGAAATCGTAGACGAATCAATCGT
CATTCGAGTTGACCCCGCCTGTTTAAAATAGTACGCACCGCCTGCCGATTTGTCTAATACCGCACTTGGTACGTTATAAT
AAGTAACACCGTCGGCTTGTTGGTAATGGACGTCGGCTCCGCTAGAATTCTGAATAACGAATTTAGCATCGGTGTCATTG
TGCAAACGTGTAATGAAACGATTGTCAACGCCTGCTTTACCGATGATCATGCGAAGCAATCCCGCGGCGTCAACGATTGA
AGTGTACCCGTCACCCGCAAAGAATGCAGCGGGCGCAGCTATCATAGTACGTTCGTCGGTAATGTTAGCGTTTACGATTG
AAGTTTGCCCGACGGTCAAATAAATCGAACAAACTGGGAAAACACCATAAGGTAATGCAGGCTTTGTCGGGGTTGCTGCT
TCGGCTCCAACTACACGCTGAAACTGTCGCAAGTTAAGATCGAAATAAATGCGGTCAATTCGGGGATTAGCTGACGGCGC
ACCGATACCCGTAACGTTCTGGGCAACGACGACAGTACCGTCCATCAAAAGACCCGATTCAATAGTTACGCCCATTGCAG
GCGTTGCCATTTCCCGCGCTGCGAACTGTTTACCTGTTTCGGCTAATACCCGAATTGAGTTATCAATATTAGCCTTGTAT
GTCGCCGCATCTTGCGCCGTAAAATTGGGTTGTTCAAATTTAGAAACCATTATGTTAAATCCTCAATTGTACCAATGAAA
CCACTCACGACAACGCCTTGCGGTTCTGAATGTGGGGCTTTAAATCCGACTTTAATATTCGCATCTTTAGGCAGTAACAC
AACGCCGCCGCGATACTCCGTTTCGTCAAAATATGCAAGCTGTGCAACAGCGTCGATACGCGGCAAAGTGTTCGGAATGT
TTGGCGCACGATGCCAACCGACAGAACCCGAAATCCTTAACGTATGCGCCGAAGCAACATAAGTCGCATTTTTAGCAAAG
TAATCAATTTCGCCGAAAGGTTCGGGAACCATCATGTCGAAGACTTCCCAACCAAGTTCGGACGCCAAGCGTTGCGACTT
ACTGACAGCAAGCGTCGGATTATACCAGATACCGCCGACTAAATCGCCGTCATATTGACTAAGTGAAAGTGATTGTAAAA
GCACACCCGTAGCAGGTCGACCAGTAGCGTACACGAAACCCCAGTCGCCGAACAAGCCTGCTTTAGACATGAATCGAGCG
AAATAATAACCGTTCTGTAAGTTCCGCTGTACTCGCGTAGTCGTGGACGGCATAGGGATAACAGCAAGTTCGATTGCGTT
CGTCGGTTCGCCTTTATCTGCCCACATTAATTGAACAAAGTCGGCATTATTTCCTGTTGGCGCTGTCCAACTAATATCGG
CGAACATATCGTCAACGTTAGTGGCGGTTAAACCTTGCAACGCTTCGGGCAATTCAGCCCCAGAACCTTTAATGATGACA
GTGTTAGACGGTATCGGGTCGCTACGTTTTTCGAACGAATTGACAACACGAATATAACCGATGTAAGTGTCGCCCGCTTT
TAAATCTTCGGTCATAAACGTCGTAGTGTTTCGACCGCTTACATACTTATAATCCGACTCCGCAGGGCTGAACGGATAGT
TTGAGTATGCGATTTCGTAACCTACGCAGTAAATGTCGTTCGACTGTGTCCAATCGAATTTTATGCGCGGTGCGCCTGTC
TGTTGATTGACCGCTGTCAAACCAGAAACGGCAGTCAATGACGCAGGCGGTTTCGGTATCGTAACGTCAGGTTTAACAAT
CGTACCGCCGCCAGTAATCGGCTTTAAGTCCATATCGTCGGAATATAGATCGTCCGAATATTCAGTCAAAACAAGTTCAA
CACCGCCCGCGTCGGAACCACTAGGCGGAATCATTCGCCAGTCGGTAACTTGAAACAGTTTGTCAACCCATCCAAGCATA
GGCAGATTTAACGGGATGACGTCCCAAACTTCGTAATTAAAGCAAGTCCACTTACACGGTAAAGTGATAGTCTTTTCAAG
ACGCGCACGACGTAAGAAAATAGTAGCCAAACGTTGCGCCGTAATCGGTGACGTTGTAAAGTTCAAAACAATATCTTTGT
ACTGTTCGACACCGCCGTCTTGTGCAATATATTCCGCACCCTTGACAGGTGGAAAGTCCGAAAACTGCCAATTATTCGTA
GAGTCAAGGAACGTACCTTTTACACCGTTGAAACTTTGGTCGGCGGGTGTACGTGGTTGTAATGTCGGATTGCCGCGCAA
ATCGTCTTGCGTAATTTTACGTGTAGAAACTGCCCGCGCTGCTCCGACGTATATGCGGTATTTTCCTTGCGTCCATACGA
CTGTACCCGCAGAAGCCGCAAGCATCTGGTTAATAATGTCGCCGTTCTTACTTGACAATTCAACAACGCCGTCGATAGTG
TAACGACCATCGCAAAGACTCGCCGCCATTTGTTCGGGTACTTGGTCGCAAACATCTGCCGCAGCGTCGACACTAGCCCA
ATCAATTTCGTCGTCAGTAGCGTTAAGACCGTCAACCGAACGCATAAAGTCAATAGTCGCCAATGCCGCATTATTTGACC
ATTGAGTAAGCCCGACACGATGATCGTATAACGGCTTGCCCTTAATGTCGAAAGTAATGTTCGGACGACCATTTTTATAA
ACCGTTTTGTCGAACTTCAATTTGACGACAGCATAGGCGCAACCCTGCAAAATACATTTTTCAGTATATTCGGGAAACGT
TGCGACTAACTGCGGGTCGGCTGTTGTCTGCGTACCATCGTGCCACCACCAATCAAAATACCCGCTTGCGACTTCGCTCG
CAGCTTCGCCGTTAAAATACATCGCTGTGATGTCCGTAATCTGGTGCGCTGCTACAACAACAACGAGCCATAAATATTCG
TGACCGTCACCGCTTACGTTTGCATAAGTCACAACGCCAGAAATACGCGCTTTACCGTAAACCATTCGGCGAGGGGCGTC
GGCTGTGAATGTTAATTGTGTCGGGTTAGTCTGGTAAACTGTGGGCTGTGAAGACTGCGAAGCAACCCCCGAAGTTTTAG
ACTGTAATAATAACGAAGCGCCAACGGCTAAGACCGTACCGATAACGATTGCGGCTGTACCACCAATCGCCGCAGCGCCC
GCCATAATGATAACGGGAATAATAGCAGGCATCTTATGCGAATCTCCATGCGTCTGTTAATGTCAAATCGTTACCCAAAC
GGGCAAGACCGCGGGGCTGTAAGCAAACGTAAATCGAACCAAGATAAAAAACACCCATTCCGAAACTTTGGTCGACTTGA
CCGTGACGACCTGCGCCGTATCTGGTAAAGTCTATCGAAAGGATGTCACCGTCTTTGAGCGAATTATTAAGAACCTTTTC
GGCTCCGTATTCGTCGGCAATTTGCAAGAACGCATCACGAACCGAAACAGTCCCGAAACGTTCACGCAAAGCAATACTTG
CGGTTGTTTCGTCAACATAATGCGGGACGGTGTCCATTGGATTTTTCCCACATTGTACGGCTATTGCCTTGCCCGCAAAT
TGACAGCAATCGAACACACCCCACTTAAAGGTGAGTCCGTCGCAATGTCTTATAAAATCGTTTAAATCCATTATCCGCCC
CATGTGATTTCGAGTGTCGCAAGCGACGACATAAACTTAAAACCGTCGTCGTTCGGGTACTTGTTTTGTTGGTCTTCGTT
AGTATAGCGCGAATTAACAGACTTAGCCCAGTTAATCAAGCGGCTCGACGCAGACGTTGACACCGTAACGACTTGTCCGA
TTTCCATTGCTAACGAATCAATTGTCCCACCGAACCACATGATTAAATCGGTAATGGGTAAATTATGTTCGTCGAATAAC
ATAACGTAAACATTGACGGGCTTGTTACGCGTATTTTCATTCGCAACGTAGTTCGTCATGTCGGCAGGGATTGCCGTAAG
TGTAAATTTCATGCTAGGCGCAACGGTTCCCGTCTGTACCGTATACGCCGAAATAGTACCAACGCTAATCAATCCGAAAA
ACTCTTTTCCGTCTGCTGTAATGGTTCTGTCCGCAGTACATGCGCGAAAGTGCCCGTCGTCGAATTCAATGTCAATAAAG
AAAACAGGACGAACAATATTGGCGGTAAATTCTGGAAAATTCATCATAAGCTATTCGCCCCATTCTAGTTTTAAATTTGC
CATCGAAGATATGAAACTAAACCCGTCATCGTCTGGGTATCGCAATTGCTGAAAGTTGTTAGAGTAACGAGCCATTGAAG
CACGCGCCCAGTCCGAAAGACCCGAACGAACACGAATGGAAATAGTAGCGGCGTTATTCTCAAACTGTACGTTATTGTCA
ATGATGTCGCCTTCGCCAATAACTTTCGGGTCGGTAATCATGTAGCCCGACTGGTCAAGTAAAGTCAGCATCATAATGAC
ACGTTTGTTACGCAAGTTTTCCGTCGCTTCTTCAACAAGTAATGTGGGCACACCTTGCAAAGACATTTGCCAACCAGACT
CCGCGCCCGCCATGTTTTCAATCATCGGTTCAATTGTCCCAAGACTTGCAACGGCTAAATAGTTGTTTCCGCCATACATG
ACATTTTTATCGCCTGAATTAACGAAAATGTCATCGCCTATTTGAATCAAATAAACAGGTCGTAATATGTCGTCGGAAAT
ATGTTCGATTTGTCTTAACGGCGGTAAAGGCGGCTGTACTGCGGGTTGATCACCGATAACAGTGTTGTCGTATAAGATGC
CGTCACGAATGACTTGCGGGTATGCCCACACGTATATGTAAGGGATTTGCCATTCAATCGCGTTTCGCGCCGCAATATTA
CATGACGCCCATACCCAAGTTTGATAAGCCGAATTTACGAACCCAATGAAGTAATGAACTACCGACAGCGGATAGCCAAG
TTTAACCGTCGCAGCTTCAAGCGTAAGCGGTAGCAAATCAAGCTCGCCGTTAATAATCCAATCGTAATCCTCAATCTGTA
CGAAATCGTAATTCGGATAAATCCAATAATTGATAGGAAAGTTAATAATCCGCAAGAACTCCGACGTCGGGTTCATAATC
TGCGGGGTGAAGAATAACAGCGTCGCTTCACTGGTCGGATAGGCTTCTTTAACTCTGTCCCGAATATAGTTAGTCGACTG
CCCTAACTTATCGCCCAACCATTGCAAGTATGGTAATTGCTCTGGTGTAATCGGTTGACGATAATCGGTATAATACGGCT
CTGGTACGTCGTTGCCTGTTTCGGCTTTATAGGTCGACTTTGTAAGTTCGTCATAAATGCACGGCGCACCGTTCGAATAA
CTGCCGTCCCACCACCACGGTTCGCCGATCTGAAACATTAGCTTGTTGATGCCCGCTTCGTCTAACAGTTTTAAACCGTG
CTTAATTACCCGCCCCATGTATTCTAAAACTTCGGTATTGGTGATTACAATGAACGAAGACGGCGGAACCCATCCCGAAA
GCGCAGGGCGTCCGTATGCGTCGCGTTGTTTCCATTCTTCGGGCATATAGCTATTAAGAATTTCGTATGAAGTCGACCAG
ATAAACGTATAGCCGTAAATCTGCATTTGTTCGAACAGGTTACGACACCAAACTTGTGTAGGATAATTAAGCGGTTCGGC
TGCGTCCTTCGTAACCTTGTTAATGAAGTCCGTCGAACCACCAGTCGAAAACGCTTTGAAGTAATGCGACATACCCATAT
AAATAGTGAAATGCCCGCGATAACCTAAGTTGTATGTGTTGTCGACTTGTCGGTACGGTGTAATGTTGTATGTATCGTCG
TAACCGCTAGTCATTTCCATGTCGTGAACTGGTTGCGGATAAAAACGACGTCCAATTAGTCGGCGGCTGCCAGTGGTTGA
AATGCCGCGCATCTTAAACAAAATAGACTCGTTACCGATAGCCGTGTCTTTTGTAAGGCTAACAGCGGACGCACGCGAAC
CAATGAAACACGCACCTTTATAACCGCCGCCGTCAATCTTGATTCGTCGCGTCGTTGTTCCGTCGCCTTCCCATTCCGTG
ACAGGGATGTTAATAATCTGCTGTTCGTAAAAATAAAACGCTGCGGGGTTAGCTTTGTCGGCTGCTTGCCCGTCGTATTC
CGTCGGCTGTGCAATCGAAGCTTGAAGAATGTCACCTTTACCCAGTCTTACGTTAGGGTTAACATTCTCAATTGTCCAAT
AGCTAATATCTTCGGTCGCATAAATCTTTAGAACGTCGAACCAGTATTCCAAACGCCCCGCGCTTTTTAACGTAGCGTTA
GCACCTAAACCGAATGTCGGCGGTGTAATCGAAATAAATAATTGGTCGATTGTCGTCGGGTCTACTTTTTCTTTTTCGTA
ATTGTAGCCAAGAAAGATATTATCGAAGTCGATAACGAAATAGTGTTCACCTGCATTAAGTGCGGGCGCACCGTTAGGGA
ATACGTCAGATACTTCGAAACTTAAACCAGTCCCGTTACCCTGAAATCGTGAGTCAGTGACGTCGGACACTAATTTAGTG
CCGTTGATCTTGTAAGGAAATAAGCGATATACTTGCCCGCCACCACTCGACGAAAAGGTGACAGTAAAGCCGTAAGGGTC
TGTCGGATTAGCGACAAACCCCAATTTAACACCCGAATAGTTTTTGTCTTCGATGTACGATAGTACAGGATGACCGAATT
TATCGCGTGACGTCCACAAAATGCCTGCAAGGTCACGATTAGATCGAAACTCGCAATTGACTTCGAATTCGGTTTCCGAC
TCGCTAACGATTGTACAAATCGCAGTAAGCGGAAAGTCTAAGTGCCAATAGCGAGCGTCGAAACGTTGTATCGTTGTATT
TGCGGGCGGCAATGTGTCGCAATACGCGCTAGAGAACGCCATATAATTGTTCCGTGAACTCAAACTGTGCCGATACTATA
ACACCGTCGATGCTCACATTACCACCGCTTGTCAATGAAACACTGACGCACGGGCTAACCGAATTAATAGCCGTCCCATT
TACAGGGGGATTGCGTAACGGCGGGCTAATCGGAATAAGTGCATTGCCGCTTGCGTCGCTATCAACGGGCGCGGTTACGA
TGTGCATTCGGTACATTCCATCGGTACACAAGTAACTTAACTGGTCGCCGTATTCGAACAGTCTTGTCGAAGCGGTGAAA
CCAGACGCCGCAAGATTTCCCCCGACTTGGTTCGCACCATTGACGACAGGTGTACCCAGTTCGGTAGAACGTCGCGGAAT
ATAACTATAGTCAGTAATGTGGGCAACTTCTGCGCCGCCACGTAACTGCGCCTTAACCGCCTTTAACAAACGGCTGTGTT
TCATGTGTAAGTTTTCCCAATTAAAAGTTAACTTCCACTTTGCCCCGATTAATTCGGTAACTTGTACGCCACCAGTAAAG
GGGGATACTGCAATCCCCACATTATTGATAATGTCACTCGTTGCCGAATCTGGGGCGATTAATACATTTCGTAAATCAAT
CGCCATGTTATTAGCTCACTGTTGCTTTAATTACGTTTTTCCACACGCCACCGCTGCGGATTGATTCCATGATGTCGCCT
TGTGTTTTGTTAGAAATTGCGGTTGCTGCTTTTTCCAATGCTTCGGCGTCAGTATCTCCCGCACCACCTTCGACATTAAT
TTCGTTAGTAATCTGGAAAGTTACATAAGTACCGCCACCGCCACCACTTCCCGCATTTTGTGCGTTCTGTGCAACCGTTG
AAGGTGACGACCCGTTATTCATTGCTTCAAGCATTGGGCGATATTTCTTAGTAGCCGACGCATTGACAACGAATTCTTTA
CCGTGTACAACCCCCGCAACTTCGTCGACCCCGATGTTACCAGTGAAACCACCAGTTTTAAAGCCGCTAATTGCCGATAA
GCCTTTCGCGATTGCGACAGTCGAAGCGATACCCAAGTTCGCACCGACGGCGTTAGTACCGAACGAAGCTAACGACACCA
TTGCAGCCGCAGGCGACCAAGCTGCCGCGGTAGCCGCTGCCGCCGTTGCGCCCATCGCTGTTGTTGTAGCCATTGCGGTT
TTCGCTAACGCTGCGTTAACAACGTATTGAATACCGAGCTTAATAAACGAGCTAATTAACTCCGCCATCGCTTGCTGTGC
AACGTTCTTTAATGATTCGCCTAAATCATCGCCGTATACAATTGCCCGACCGATTGAGTCTGCAAAGCCGTCAGTAAACG
ATTGAAAGAATCCCGCCCATGAATCCGACAGACCTTGCATTACACCTTGATAGTTAGCGACGAATTGCCCTAAGCCTGCG
ACAAGTGCGTCATTAGTTGCCATTGAACCCATTTGCATGTTTAGCTGTGCTTGTTGGGCGTTAAGCTGCGCCATTTTAAT
GCTATATTGTTCGGCGTTCAAACTGCCGTTCGCTAACGCTTCGTTGTAGGCTTGTTGGTTCGCTAACAATGTGCGTTGCT
TGCCTTCGGTTTCTTCCCAGATTTGATTTAACGCGTCGTACTTACGTTGTTGCATATCCAACGCGTCGACGGTTTTGCGA
ATCTGTTCCGCCATTGCTTCGGTAAATGGCAAGCCCGCTTGTAACGCTTGGTTACGTGCTTGAATTACTTGCGTTTCTGC
TTCGTGTGCGACACCAACTTTCTGTAATGCGTCATATTGTTCGATAGCGGCTTTCGTGAAACTATACATCGGGTTAGTCG
CCTTCATGTATTCGTCGGTCGCTTTCGCAATTAACGCGGTGTAACGTTCTTGGTTGATTGCACCTTTCGCAAGTAAGTCA
TTCGATACGCTAACCGCCGCTTCAAAGTCAAGTTGCGGTTTCTTCAATTCGTCCAATGCTTTTTTATAAGCCTTTTGTTC
GTCTGTAAGTTTCGCCGCAGGTTCTTTTTTAGGCTTTTTGGTTTTACCTTTCTTCGCATCGTCGTCGGCTTTCTTCAACG
TGTTTACACCTGAGCCGCGAAGTGGGTCGCCTGCCGCAGCATTCGAACGGTTAACCGCGTGTGTTAATGCTTTACCTAAA
ACGGCGTTATAAGCTTTACCCACATAGTCAACGCTAGTGGCTGAACGAATACCGTCGCCCAAATCCTTAGCCAGTTGAGC
GCCTGCCGCACTTGCTTTCGCCCGTGGCAACTTGATCGAAATAGCGTCAAGCCCTGCGTTCATCTTTTCGGCTACGTCTG
GGGCAACGTTAGTCGCTGCCGATGCAATTGCACGTAATCCAATTTGCCAAGAGTTAATGACCTTTTCGGCTGCTGTCGCT
GCGGCATTAACAACCGCCACAAATAACACATCCATAAACGCGGGAAAGTTGTTCCAAATCGTTTTAATTGTGTTGTATGC
TGCGACCCAAAAGCCGATTACAAAATTGACATAAGCTTTCGCAATGTCGCCGATGCTGATATTCGTGTCGCCCCATGCTT
TAGATAATACATCAAAATGGGCTTTCATTTGTTCGATTGCCCAGTTCCAGATTTCAGCCGCGAAATCGGCAACCGCGCCG
ACAGCTTCTTTAATGTAATCCCAGACAGCTAACGCAACGTCTTTCAACGTAATCATACCGCCTTCAATGACTTTGATTTC
GTCACCGAATGCGATGATATACGCAATTGCACCACTAATGGCAACGGCAATCAATCCGATAGGGTTAGACGCTAAAGCAA
CCGTAAACGCGACGACGGCAGAAGTTGCAGCACCTAAAGCGGCAAGTAATGGCGCGCCGAATACAGCAAGCAATGCGACA
CCCAGAACGGTAGCGGCAACGCCAACGATACCCATGTTTTGCGCTAAGAAGTTTAAACCTTTCGCAAGGTTAGCCGTTAC
GCCTAATGTTTTGTCCATTTCACCAATTGCGATAGTCAACGACGTCTTGACGTTCTGCATTGCCTGCGGAACCGTTTGCG
CTGTTTTGGCGTAGGTTTCGTCCGTTTTGGCTTGCATGTCGGTCAAAGCTTTTAACAAGATGTCGCTTGTAATTTTACCG
TCCGAACCGAGTTGCTTAACTTCGCCGCGAGTAACGCCCATCGCTTTAGCAACAGCATCAAGTAACGTCGGCATGTTCTC
CGCAAGGCTTCGGAATTCGTCGCCTTGTAGCAAGCCCGAACCGAATGCTTGCCCTAACTGCAATACGGCACTTGCTGCTT
CGCTAGTTGTTGCGCCAGTGTTTGCGAGTTCTTTATTGATCGTTGTAATCAAGCGGAGGGTTTCTTCTTGCGATTTGCCC
ATCTGTGCCATTGGTCTATCGAAACGAATAAACGCTTGCGAAACGACGTCGATACCTGTCGAAGTTTCGAGCGCTGTTTG
TGTCAATCGTTTGAGCAATGTTTCTTGCTGACCGACTGACTCTGTAACAGTTTTGATTTTGTTGTTTACAACGGTGTATG
TCGTCGCAAGATCAAGCGCTTGTTTTGCCGCTACTGCTGCCGCTGCTAAAGACAAGTATTGTTTTGCCAATAGTGCAAGG
CTACCGCTTGCGTTCGATGCTGCGCGGGAACTTCCGTTTAACGTTTGGTCTAGCCGTGCTTGTGCCTGCTGCTGACGAAT
TGCGGCGGTAGCTGCGTTAGCCTGTGCCGCGGCTGTTCGCTGCGTTTCAGTAGCTAACCGTTGCGTCTGGGTTGTCGTCC
GTTGTGTTTCAGTTGACAATCTTGCTTGCTGTGTGGCAGTCTTCGCCGACTCTGTCTGTAAACGTTGTTGCTGTGTAGCA
GTTCGAGCCGTTTCAGTCGCTAGACGTTGCTGTTGTAAGATTGCTTGCTGTGCTGCGCTATTCTGTTGCGATTGAGCTTG
CGACAGACGCGACAAAGCCGACGCCGAATTATTTACCGCGCTGTTAAGGCGTTCTAATCCGTTGCCGTTAAGCATGTTAA
CTTGTTGTTGCAACTTTTCGACGGCGGTGTGTGCCGTTCTTGCCGAAGCTGCAATCCTGTCGATTTTCGTCGGAATCGAG
GACGCGACACCGTCCTTAATTTCGACCGTTACGCTATTGTCAGCCATTTAACCACCTATCTTGACTTTGATGTCTTTCAT
TTTGAGTTCGCCGATTAAAACAGCACGTTCGACGAAGCCTGCCGCTTGCTGTTGCGAGTAGCCTTCGTTTAGTCGTTTGA
TGTAAGGTTGATTGTTTGTAATGTAGATAACTTGCCCCGCCTTCTTATTCGACAGAACCTTTCGAGCCTGTGCGAGTGTT
TCAGTTGCGGACATGTTTTTAGTGCTGCCAGATTCACCGACGTAATGCGCTCGACCGACTAAACTTGTCGGGCTGCCTAA
CGTAACAAACCATGACGATAATGCTTTCGACGTATCAACGGGGGTTTTAAATGCGAGTTCGCCGACAATAGTTAGCGCGA
CTTGAATTGCGGCGTCATTGGCGGCTTTGTTAACTTGCTTACTCAATTTTGACATATCGTTTGCAAGGTCTAGTAGATTT
CTCGCCATGACGCCACCTTTTATTTTTTGGGGGGTTTTTTCTTAGGTGCAACCCGTTCTAAATGTGCGCTGTCCATCGCC
CTTATATGTATGAATAAACATTCGAGTTGTTCTTCGTCGAATTGATAATATTCTCCATATTCTTTGATGTTAGACCACGA
TATAGGGCTTAAACTTTCGCCGTAACTTCTTGTTGTATCCAAGTCGAAAAAGGCTTTTATATAAAGTTCTAGCCCGTCCA
TTAGTTCGGGTGCGTTGGCAATACTTTCGGGGATTGGTTCGCCTGCCTGTATTGCCTGTCTTACGATTGCGCGTTCGTGC
TTGCCTATACCCATTAGATACGCAAGCACTTCTGTCAGTTTTTTGTTTCTGCCTCAAGCTGTTCGGTTTTAAATGCCGAA
GCTGATTTCGCTTGTTCTTGCAGGTCAGTGTATAACTCTGGTAAATTGGTTAATAACTTCATTGCGTTTTCGGCAGTAAA
CGGCGCGTAACCTTCGTCGTCTGGGTTGCCTGTTACGTCAGAAAGTGCGATGTTTTCCCAACCTTTAAGAACCGCTGTAA
CGAATACGTCTAGGAATACTTTTTCGGCAATATCATTCGCCAGTGTTCCGAGTTCCATCGCTTTGCGATACTTACGTGTT
TTTTGGTCAAGTGTTTTGGTATAGAAAACGTTAGCTTTCGACATACGGCTAATCCAAAACGTCGGGTTAGTTCCGTCAGC
GTTTGCGCCGTATTCAATTGCAACGCCTTCCGCTTCTTTCGCTGTATCTGTTTTAAACTGTGCTGATAATGACATTTTGT
TAGTACCTTTCGTTAATTGATTTAAGTTGCCCACATGTAAAGCTATACCGATAAACTCAAGCCTTAAATGTGGGCAAACC
CATTTTACTGCGGCATACCTACCGTTGGCAAGTACGCAAAGAATTCGGTCAATAAAGTGTATCCGAACTTCGATTTAGCT
GCGTTGTTGTCAATCGGAATGTTAATAGGGTTGTCGGCTTCGATCTGCAATTGACCGCCAGACATAGCCATTAACGGGAT
GTCGAACAAAAAGCCCGTGTTACGTGCCGCTGTGATTGAATAGAACCCGACGTCCGCATTGTTACGAATTGCTTGAACCG
CAGCAATGTTCGTAAAGAACGCAGTTACCGAGCCGCCTACTTCAAACGTACCGACAGACACATCGAAACCACCAACAGAA
CCGACGGCTTTAATCGCGGTAACGTTGTTATTGATTTCGAGCGTACCTTCTGAAATGTAACCGAATAAAGCTGTCGGTTG
CGTATTCGTCGGGTCGATTACATACATACGGTTGCGAATTACGTCGCTTGATGTGTTGTAAGCCTGTTCGCCTTTAGCGG
GAATGTATGAACCTGCTTTAACGCCGACAGTGCCGTTACGTTGTTCGTTATCCAAACCGATGAAACCTAAGTCGACGTTG
ACTTTATCTTCGGTCGGAATATTGATCGTCAATTCGTTCGGAACTGCGCCGACAACATATTCGGATTGGATACCCGCGTC
GTCTTTACCTAACTGACGTTGCAATTGATAAGAACGAGTTTTAATGTTTTCGGTCAACGGTTCGTTACGAACAACAGTTC
CCCAGAATGCACGCAATGAAATCGCTGCGCCTGCATGAGCAACGGCAGTAAAGGTCGTTAAGTCGAACGCAATTGTTTTC
GCGTCAAACCATTCGATACGTGCAAAACCGACGTTTGTACCTAACTGGGTCGCAGGGTCGTCGCCGCCTAAAAACAACCA
TTGACCTGCAAGTAAGCCGAAACCAGTAAACGAACCTGCTGTCGCAGTTAGTACAAGTTTACCGCCCGAAATAGTTGCAA
CGACATCACCTTCGGCGAACTCATGTCCTACACGTTCAAGTTTAGCCGCAACACTGACAGTCGCTTCGGTCACTAAAGAA
CCCCAAACGATAACACCTGTCGCGTTAGCGTCAGAAACCTTTTTAAGTCCGTTGTTAGACGGCACGCCGAAACCGCTTGC
TTTGATCAAATCACTAGCGCCGAAGATGCCAAGACCTGCCGCAGCCGTGTATTTAATTTCCGTACCGTCAACACCAGTTA
ACGCAATAGACGAACCGTTTAGCGGCTGTGTGCATGCGTCTTGATGTGCGTTAGCAAAACAGAAACCTTGCATTAAACGC
GTTAAATTTGTTTCGGTCAAATCAGTGTTGAAACCTGCAACCGCATCAAGTCCTGAAATTGTACCTTTTAAACGCTGACG
CGAAGGGTCAATCGGTGAACGTGCCACGGTTGAAATATCCGCACCAAAGTCGGAATAAGAATTCGGTTCTTGTCCGTACC
AAACAGGCGAAGCGGGCAATTGTTTCGGGCATTCTTCTTCGGCAATAAACAGCGAAGTGATGTTCGAATCAATTTTGTTA
ATTTGACAAACCATCGTAATAACTCCTTATTTGATTTCGTCGAATTCAAAGTTTGCAATGACGTTTAAACGAAAGAAACT
TTCTTCGTTAGGGATAGCGTCATTAATCCGCGCTTTACGATAAATAACACCGTCGGCACTCGATGCGTTGCGAAAAGCGT
CGCGTAATTGGGTTGCCCACATTAAAGCTTTATGCCCTTGTGGTTCGGTCTTAGGGATGTAAAATTCGACGATAACAAGC
CCGTAACTTGTATAAAGTTTCTTGCCTATTTCATTCGAACAAGTTGATATAGCGCTTACGCCTTCGTCAACGATCTGTGT
ACTAGCCCGTAACCAGACATTTGAAGGGGTCGGCTTGTCTTTACTAACTTGTAACGGATATTCGATTCGCGGTTTAACGT
CGAAAAGGTCTGCCGTTGCCTTAATCAACGTGAACATAGAATCGCGAGCCGCAATGTAATTTGTTGTCATTCTTCAAGCT
CCAATTCATAAACCACAACCGAATCACCGTTCGGCTTGATTGGTGAAATTGACCGAATGCGTCTTTCGATACCATCGTTT
CGGATAATCAAATCTTTTAACGAAGGTGTGAAGTTAACAAAGTGCATGTAAGCCCGTTCCGAACCCGTTTGCACATTGCC
GTTTTGCATCATTCGGAATAGCTGTTCGATTGACGACTTCATAGGCAAAAATACAACCGAAACACTATACTCGTTAATCT
GGGGCGCACCGCGTTCCCAGTCTTTACCGTCTGTCGGCTCACCGTCCAACACATTTTTATAACGAATCTTTTCGCCGAAC
TTAGTGATTAAGCGCGTCGCCGTATTTCGTAATCGGTCATATTGTGCCATAGCTTACACCCGTATACTGATAAAACCGCC
ACCCGTTTGACAGTTCTTTTTCATTAGGCTAAATAATAACGCGTCGATTGCCGCAAAAACAGGCTTAACACCTGCGGCAA
TTGGGTCAGCATATTGAACTTCCAAATCGCCGACTTTCTCTTTAGTAACGTAATTAGACGCGCTTATTGTGGGCAATAGG
TCGAAACCGTTCGCCTGTTCAATAACGCCCTGCATTTGAGCCTTTCGCACAGCGTCAGGCACACCCAAACCAATTCGGGG
AAATGCTAAAGCCTGCGAATCGTTCAAACGCAGGCTTTTAAATTCACATTCTAAAGAGTTTAAATAATCGGCTGACTTAA
TAAGCTGAACGGCGACGTCGTCATCATTAGCCGAAAGGATAACACCGCGGTTTAACGCATAGTTTCTCGTTTCTTCAACC
GAAACGTATGTGTTTGCGTTGGCTAATCCTGTACCGTCTTCAATGACTAAAGTAATCGCCATATCATCACCTTATTGGTT
CGCGCCCCATGCAGGCGTGTTTTCTTTCTTGGTTGCGTCGCCTTGTGGTGGCGCATCGCTTGCCGAAGCTGTGCGAAGTT
CTTTCATTCGTGCCGCCGCTGCGTCCATCTTACTGCGAAGACCTTCGACCAATTCGTCGGCGCGTGGTAAGTGCGCGTAA
GAATCTGGAATGTAAGTCCCTGCAACAGCGTCGCAATGTTCTAACGTTTCACCGTCGACAATATATTGCGAATTACGGAA
CACTGTTTTAATGCCGAAGCTCATTGCTTCGAGTTTTTCGTCTTCACTTGGCGCAAATCCGTCAATGAAGTAAATAATTT
TTTCTGCCATGATTGTAAGCCCTAACAGGTGGAAAGAACCCCGTTACCGAAATAACAGGGCGTTTTATTATTAGTGAGAT
TTAAGCAACACACCCGCCAAATCTTTATGCGAAGTGCTGTAACGATCCCAGTTAGTCGAAGTGTGTAACGCAGCGTCGTT
CGGTGAAGCACCGCCGTTTGCTTTGTCCCAAGAGAAGCCTTTAATGCCCACATTGTACGACCATTCAGCTTGATAAGTAC
GGGTAATGTTTTCTTTACCAGTACCGTCAACAGTTGTATAGTCGAAATCGTTGTTTTGACCGACAAGAATCGCGCCTTGT
TGAAGACCCAACGAATAGAAACCAGTGTCCGCCGTTGGTGTAGTCGTAGACCATGCCAAAGCAGGCGAATCAGTGATAAC
GAATAAACGACCGAACGGGTCACGAACTACGTTAACAGTTTCGTATTTGAAAAGGTTTTCGGCGTTAGTCAACGCATTAA
CGTACAAAGTTGTTAACGGTGTGCTGTGCATAATCCAAGCACGTACAGCCGTTTGACGGTCGCCAAGTTTGCCCGCAGTC
TTAGCCAATGCAATGAAGCTTGTTTCGTCGGCAGGTGTAGCCGCTGCGGTAATATCGTTAACGTTGGTCGCAACTTGCGC
CAATGCAGTAACACCCGCACCGATTGCAGCGTTAAGCATGTCGGCTAATGAATCGCCCGCAAGCTGTTGCCCAATGGTTG
CGCCTGCTTCTTCTGGTGAACGTTGAATCCAACGGAATTGAGCAGGGTCGATAAGCATTTCTTGAGTACCTGCGGCAACT
TTAACCGAAGTATCTTTCAAGTGGTGAAGCGACGCGCTAGAAATTGCACCGTTTCCGTAAGCGTTACGGCGACGTACAAG
GTTAGCGATTTTCGCGAAGAATGCGACTTCGTCGAAGTCACCGCGATGCGCCGAAGGGGTTAAAATGATTGTACCGTCTG
ACGCTTCGTTAAACGCTGCGATTTGCTGGTCTAACACTTCGGTCATTGCGGCGTATGCGTATTCCGAGTATACGGCTAAA
TCTGATAATGCCATGTTGCGAACTCCTTAATCGTCTTCGCTGTTTGCTTTCTTTTCAGCAATGCGAGCCGCTAAGTCTTT
CGGGTTCATCTTGGAAAGGTTAGGGGTGTCGTCATTGCCTTGTGTATTTGTTTTCGGCGCACCGCCCCGATTTTGGTCTT
TATTGGTACTACCGCCAGACCCTTTACCTGCGATAATAATAGCAGAAAAATCTTTGTTTGCAATGAACTCCTTCGTTAGA
TCGTCAAGGCTCATGGTTGAATCCTTGCCGTCTGCGCTTAGTACCTTAGTTGTTGGGACATCGGCGTCCAAATCCGCCAC
TAAACGCGCTTTGATATGCGGCATAATTAGGGCAGGTGCGGTACTGATTTTCGTTGCAATTTTTAACGCTTCGTCTTCGA
TCAATGATTTTTTCAAAGCAAGTTCGCGTTTAGTCAATTTGCCTTCGAGTTCGGCTTTTTGATCGTCTAATTTTTTCTGC
CAAGATTTTTCTAGTGTTGCGATGTCGCCTTTCTTACGTGCGTCGTCGCCGTTGATGCGGTCAAGTTCTGCTTGCGCTTC
TTTCAATTTGTCTTCGGCGTCTTGACGCAATTGCTTCTCGCGGTCTTTCGCACGTTTTAAAGCGCCTGTGTCTTCGTCCC
CAGAAATGTCGAGCTTGTAGCCGTCACCTTCGACAAGATATTCGGTTTTAATATCCGCGGGTAACTTGTCGAATTCTTCT
TTCGTAATTACACGTTTAAGAGCCATGATTGTATTCCTCACTGTAGAATTAATTTGATTCGTTCGGCGAACTTGCCTAAC
GTCAAGGCTTCGTTTGCGCTATCTCTAACGCTTTTAGGTTGCGACGATAACCATGAATCGAAATCACGGTCATCGGGTGG
CGTTCCCGTATATGGCTCAATGTGCGAGCGACATCGGTAATGTGCGGGCGGTAATATACCAGAACCAAAGCGATAGCGTT
TACCGTTACGACTTCGGCAAATGTCACTTGTCGCTTTATCTAGGATAGAAACCCAAACATATTCTTTGTAATAAGCCGAC
ATAACGACGGCTTTCGATTGTAAGTAAATTTGCTGCATAGCCGTAGCGGTTGTTGCGCCATTCTGACCGCGAGCCTTGTC
GAAAGCTGCGACATAAGCGTCTAGCGTGTCTTTAATGGTGTCGCCATTCGACCATGCGTTACGGGTAATTTTGACGATGT
TTGCGACTGTTGAAGCTGCAACCGAACTGATTGTCGTTGCGATTAATGAACCGTTAACTTGCATCGGTCTTTTTGCGATA
GATGCCCACATTAATAACGGTAAAAAGGTCGTCTTGTCATCTTCAAGCGGTTCGCTTTTATCCGACCAATAGTTTTCCTT
TAGGTTTTCTTCGAGTTCTTCGTCGTCGTTCGTTATCCGCTTAACGGTTTCGTAAAACATAACCTGTAACACAAGCTTTC
GAGTTACTAACATGAATTGTTTCAGCCATGCAAGTAACTCTTTAGCGTGTTGGTTAAATACACGATTCATGCCACGGCGT
AGACGTTCGATCATTCGGTTCAAGTCTGCGCGACTTAATCCGTCTAATGTTTCATACTTGACATTTGATAACTCTTTCGT
TAACATTTTCTTTATGTCTTCGGTGACATGTCGGAACTCGTTAGCTTTAGACGCTTTCAATTGGTCAACGTACATCGACA
ACCGTGTTAATGCGTCATGTATTTTGGTCATTGTTCAATCCATCGTTAGGGGTGTTCGCATTCAGCGCTTCGATTTCGGC
TGCGCGTTCTGCGTCGATTTTCTTCTTAGCGTCTTCGTCTTTTTCAGTCGCGACGCCACTCTTACGCAATACGCTTCGCA
TTTCTTCGAAGGTCAACGCCCCGCCTTGCCATTCTTTAATGACTTGCGCTCGTTGTTCTGGTGAATATTTCGAAATGTCA
AAATCAGTATTCAAACGATATTTGACTTCGATTTCATCCGTACTTACGAATTGCGCTGCGGTTCTGAACGCCCATTCTAC
AACGTCACTGACATTGTTTGCAATATTTGCGAGAATTGAATTATTGGTTACTTCGTCTTGATTGGCTTCTGTCGCTGTAC
GCTGTACGGTTTTGTTTTCGACCAGTTTCGCGCCAAGCTGTAACATTTGCTTTTCTTTGTGTCCCATGCCTTCAAACGGC
ATAGTATTCGGCTGCATTTGCAAGATGCCCATTTGACCACCTTCGGGCAATGCAACACCACCAAGCGAGCCTAAACGGAC
TTTACCGCCTAACACGGTGTTTAACCAATTTTCTGTTAACCCAGACGCCCAAATTGTCGGCTGTCCCATTACGAAGCTTG
CTTCTTCATAGTCGGCACTGTTTCGATAATGTGCGATGTTGATTGCCGCCATGTCATACATGACAGGAATATCGACAGCG
CTATCGTTATTTTCTGCGCCACCAAACGAAAACGGGATTCGGTCAAAGTATGTACCGTCCGCACGCTGTAAATAAAATTC
TGTGTTGTCGTCCTTACGATACGTTTTCTTTTTTGGAACATTAACGCCGTCCCAGACTGACGGGTTAGGCTCACGCCAAA
GCGATACTTTAACACGATGCGCCATAACCTTATCGTTTTCTTTAGCGACACCGCCTTCGATATTCAAGCCTTCTAGTTCA
TACACACGGAATTGACAAGAGTTTTTGATTTCGAAACCGTCGTCAGCAAACGGGTATATTTCTGCAATAACGATTTTACT
GTAAACGACTTGGCTACCGATTTCCATAGTTCGCCAGTTAATAACGTGGTGCGGTGCGACTAAGTTAACCGTCGGCTTAA
TGTTGCCGTCTGTCATGTCCTTAACTGTGACAATCCCTTCGGTTGTAGGGTAGTCGACATATACGCCGTAACGTGCGTAT
GAGATTGCGAACGCAAGCATTTTGTGTGCTTGTTGCGACATGCTCAACCCTTCACCTGTTGCGTCTTTGTCAACGCCTTC
GAGAATTGTCGGGATGTCTTTGTCGATTGGTTTCGAGAACACTAACGAAACTAAACCGTTAACAGTTCGACCTGTAACGT
TATAGAATAAGGCACGGTTCTTGTATGCTTCATAACGTTTCTGGTTTTCGAAACTTGTGTCGTCTGGGTTAGGCTGCGGT
AAATATGTTTTACCCGCTTTTTTGATTCGATCTTGCCCGCTGATACAATCGCGAATCGCCGTATATAACGGCAGTACGTT
CGCAATTTCAGGACGGACAAAAGCAACGTTCGGAAATGTCATTTTTAAATCCTTTAGTGTGGTGCGACAACTTGCATTGT
CTTAGCGATTCGGTCTTTGTTTTGCAATACACGATACCGCACTTCGTCCCAAATATGGTCTTCGGAATCGGTGTCGATGT
CGTCCATATTCTTAGGGTCACGCGGCAATGTGGGCAATATGGCGAGTGTAGCACGGCAACAGTCCATAAAGTAGAGTCCC
ATGTCTTCACCCCCTTCGGATGCGTTTTCGAGCAATGTACGCGCCAACTCAAGCCCGTTTATTCGTGACCCTGCCGACTT
GTCTGACTTCAACCAAGAAATGCCCACATTTTGCATTTTCTTTTCAATGGTTTCGACATCGTCTTCGTTTACGTTACGAA
TCTGGTTATCTGCTGCCCCCGCTTTCGGCTGCGTTTTAATCCATCCCGCTTTCATTAATGCGATTTCGATTTCTTTGATA
CCTTCGGCAATCTTTTTCGATGACAAGCGCAAGCCTTCATTCGTGCCGATTTCTTTCGAGCCGTACCATTCGAATATGCG
AATAAGCGAACCCGCAGGCGGGCAGAATGTTTCGATAGTGCCGTCGGGGTGATAAATATAAGCTTCTTCGCCGTTCGCTT
CTGCCCACCAACCGACTGAAAACGGATGTGTCGAACCCCAGTCGAATGTGCGGTCAATGCGCCATGATTCAGGTACAACA
AAACGGCGTTTGACTTGCTTCGCTGCGTTCCATACGTCATCGAAACCGCCACCCGCTACGATGTCCCAGTCACCATTTAA
CCATGCTTTCTTTCGGTTTTCGTCTTTCTCGTTATGCAGTTCGGCAATGTATTCGGGGCTTAAATAAATGTTTTCAGTCC
ACGAACCGAAGATCGTGACTTGAACCTTTTCGACAGTAATGTTCTTTTTAGTTTTCGGGTCAAAGATTTCGGTGTAAGTC
TTTAACGGTACGCCGTAAGGCACTGGGTCAATGAAACGCTTTTTAACCCAGTTATGCCCCGCGCCATAAGGGTTCGTTGT
TGAAATTACTTCTAACGGCATCGGCGGCAAATCGGGGTCAGGTATTCCGCCTTGTTCGACGTAAATCTTTTCCCCAGTAT
CGTAATAGACGTCGGGGTCAATCTTTGGGGCATCTTTTTCGAGCGTGAACGACGAACGGTTCACCGACATCATCATGTCA
TAAAGTTTCGGTGTCGGGTATTTTGTTAATTCGTTCCAACCGATGAACGCGTATTCGTGCCCGTGGTACTTCCAATAATC
GTCCTCAACTTTGGCGACACGGAATAACAATTCTTCGCCTGTTTTCCAGACCCATTTTAATGATGAACCCGACGCAAGGA
ATTCGCACCCGTCGCCGAACTGTGGAAACCATCGTTTTGATTTAGTGATAATGTCTTCAAGGTTTTTATATTCACGGTCA
AAGATTACGCCACGCCAGAACGCCCCATAACCCAGACCAACGCGACGACGAAAACGCATTAATTGCGTGTCGGTCTTCAT
TGCGCCACGTTCACCCGCTAACAAAATATGATGCGCCCTAGCGTCGAGCGCGATTTCTTGGGAACTGTTAGGGATTGGCT
GCCAAATTACGTTATGGTGTTCGTTGTTGTTCTCGTTGCTCATTTCGTTGGTTCACTAGCTTGGCTTGTTGAATAGCTGC
GGCGTTTTCCCAATCGGAATTGTTGCCGAAGTCCTTGACGATCATAACTGCTTGAACAGCATTTCCGCCCATCCCACCGC
CTGCGCGTTGGTCGTAGATACCTGCGATTGCTGCGAATTCGCTTGCCGCTTTAATGCGGTCTTTAGCGTCTACAATAGGA
CTACTAGCGATAGACCAGTACAACATAGCGACGTCAAATTTCGACGCTATCTCGCGGATTGCCCGCGGGTCGTTCTTCAT
TGCTTTGATGATTCGGTCTAGTTCGTAAGAACGCGACCAGTGATGTGCGATAACCATTGCATCGCTTTGATTGCCGTTTG
TTAGCTCTAACGCTGCTTTATACCGATCAAGATTTGTTAGGCAGATTTTAGCGTAATCTTGAATGCTGTATCGGTCTAAA
ACTTCGGTTGCGTTATCGGTAACAACGGGCGTTGTGTTCCATTCCATAGCGTGACCCCGCTTTATTTAATTACACCGTAA
TTTTTCGGAATTATGCCCACATTAAGCCCGTTTTGTCAAAGTTAGTTACTTCTTAACGCCTTTTCGAATACCTGTGCGTA
TTCTGCGACTTTGTTCGCTCTGTCTTGCGAATTAATCACTCGACGCGCTCCGACATAGTCTTTCTTTGATTGACTGATAT
AACGCGTTAGAGCGTGCCCAGTGAACCAACCTTCCATCATGCCAGTAATTAGGATTTTTACAGCCCATTCTTTAATCATT
ACGTCGTCGGGATTCTTCGCAAAGTCATGTCCTAGTTTCAAGCCTGCTTTGACATAGTTTTCTAACCATGTTAATTGAAC
ATATCCGCGACCATAGTAAAGGGCGTTATATTCGGTCTGTAAATACGTCTTACCTTTGTCGTTAACATAGCCGTATTTTT
CGCCGTTCTTGTTAGTGAACCATTGCCCGTATTTTTTCTTTTTACCTAGCCCATACTCGCGAATAGGTAACATTGTACCG
TCACACTCAAGCCATGTCGTTGCGAGCATGTATGCGGCTTGCGGATAGCTGACATTCTTATGACGGTCAATTTCGCCGAC
AATGTAGTTTAGTTCGTCAACTTGACTTTGTGTTAAGCGCCCGAACCGTTCTTTAATGATTGCGAAACCGTTTTTCGTTA
GTACCATACAGTCACCTTTTTTGTTTGATTGCACGCCCAATAATAGCCGTTATTAAAATACCGACGGTTATAAACTGAAC
ATACTGCGGGGGGATTGTTTCTTTTAGCTCATTCGGTAGAACGTGCCAGATTTCGAGAATTGTTTCGGGTGCGACGATGA
ATATTGATTGAACAAAGCCCGCCAATACGACGAGCCATACGGAAAAAAATTTCCAGATACGACGGACGTCGTCAATCAAT
TCTATCTTTCGTTGGGATGACATTGTTTATATACTCCAAGCGTTGAATTCGTTCTTTTAGTTGTTCGTCTTTCGCTTTCA
GGTGTTCCAATTGCGAGTAAGACCAACCTACTAGACCGCTGCAAAGTGTGATTAGGAAAATTAACACGCGTCCAATGGTA
ACGTGTTTGACTAGGGTTTCGCTATTACGTTCGGCTTTCTTTTCGATACTCTCGACCTTCTCGATTGCGTGAACAATTTT
TTTGAGGTCTTGCGATATATCTTTCATGGATACTTTCATTTCGTCCGATGTGTCGGCTAGATGCTTGGTTCGTTCTTCGA
GAACGGCAAGTTTCATCGCATAATCTGCGGCGCTGTTGTTTGTCATGGTCGAAAACCCGATTAAGTTTTCAACATATTAG
CAGGCAAATAAAAACCCCTGCAATACTTTCCGACATTGCAGGGGTTTCGTTGGACGTAAGAAGTGCGTCAACACATACGC
CCAAAACATGCGACAACTATTCTCACGAACGGGTATTATATCAGGCAAAGAAAAAGGCGGCAAGTCCGTCGAAAAACTTT
GCCGCCTTCCCCCGTTTGAGGTACTACATTTTGCTTACACAGTCAGCCCAATTACAGTACCAGAACCGAACCAGTTACGC
AACTGTTTCAGGCTCAATGCGCCATACTGCTGCGCCCGCTTGACCTGCAAAGCCCCATGCCGCGCCGTCTTCAACTGGGC
GAACGATAAAGCGTTTGTTAAAACCTTTCTTCGGCACTGTTTCGCCTTTACGGTTCACCATTGTTTCGCCTTCGATTTCG
TAAGCGTGACGGTCATTAGCCGAAGTTACAGTCGAAGCTAAAGACTTCGCAGGGTTCGGCTTGTCTTCGCTTACTGGAAC
GAAGAATGATTGACCGATTTCAAGCTGTTCGAATGGGTAGATTGAAGACGATTCGCGAGTACGTGGAGTTACTGGAATTT
CAACGCCTGTTGCGATTGCGAAAGTTTGTGCTGTTGATTGAGTCACGGGACTTGTTCCTTTTGATTCGTTTTCTTTAACA
AAGTCGAAACCTGCTTGAGTTGCGCGAGTTGCGGTTTCTTGTTTGTCGTTTACTAAAGTTGCGTTGATTTCGGCGAAGCC
TGCGTCAACTAAAGCTTTTTGGTCTTTACCGCTTGCATATACGAAGCTGTTGTCCGCTGTCGCTGCTGCGATTGTGCCAA
GTAATGCGATTTGAGATTTTGTTAATTTAGCCATTTCGGTATTTCCTGAGTTTTGCTTGTTTGTTAATGGATTCGACTTT
AAACACTCGAAGTTTATTTGTCAATACATACCTTCGAATATTTTTGGTCATAGTCTGGGTGTATGTGTTGGTCGACACCT
TCGCAGTAAGCCGCGACAGCTTTTTGCGCGTCGTCGTAGTCCATGCGACCAACCAGACCAAACCCGAATAGGACACAAAG
AACGACACACGGTATAAAATACGGGTTAATTCTCATTTTAAACGTTGCTCCTTCATGTTTCGGGTTGCTTCTTCGATTAA
GCCTTTCAACGCAATGTTTTGGGCTTGTATCGTTGAGTTGATAAGGTAATCTATTTCGTCGCTTGCGTCAATACCTTTTA
ACAATAATTCTTCGCTTAATTTCGATAATCGAACCGCCACCATTTCGAGCGTTTGAAACATTACAGGCGACGACACAAAT
AAATGGTAATAGTCTTCGTGTACACTACTGTCTGCCATTATTGCCCGATTAGTTTCGATGTCGTAACAGTAACCATATTC
GCAAGGGTTAGTCGGGTTGTCTTTCGCCACTTCTATAAACTTGGCGTTTAAATACAATTCGCGCTTATCTGACATCGTGA
TTGTCCTTTATTGCTACCAGTGCGTCGACACGGGGTAGCGAACCGCGGTCATTGCACACGATGCACGGCGTACCTGCGCC
TTTACACTGTGGGCATCGAACAGGCTCGTTATAGTGCCACCCTTCCGAACCGCTAATCGTTTCGCCGTACCAATCTGGGC
AAACGTCGCACGGGTTGCCGCCTGCTGCAACGACGCCGCGTATGTAGTCGCCTAATGTTGTTAGTGCGAACCAACCGCCG
CAACGTAAACACTGAGCCTTTTCGCCCAATTGTATCTTTCCCAGTTTGAAGAAGTGACGCGGGCAATTGTCCAGTGTTAC
ACGATTGGCTTTGATTTCGTCTAACATTTCGTTTCGTTTCGTGGGACACACCCGAAAGATATACAAATCAGACCGAAGCA
ACTGCGCGTTACTTTGGTTGACTTTCTGCCATGTGCCACGGACAACGACTTCGACGTCGTTGCCTTTTTCCATTTCTGTT
TTGGCTTGTGAGCCTGTAAGTAATTCGCCGTACATATCAGTCGTCCCATTTTGTTGTGTTTGGATATTCGGTTTTGACAT
TGTAACGCTTGTCCGTCCAATGGTGCAATTCCATATCGAAGAATATTGCTTTTTGTTCTTCGGTCAATTCTTCGAGCGCG
TAGTCTTCGCCGTCAATTGTGTAAGTTGTTTCGCCTTCAACGTCGCTTTGTCCGCCGTCGTTTCCTGCGAAGCCAGTTAA
TAGCAATTCGAACTCATGTTCGCCATTATCAAAAGTTACTGTTGTTTCATAAAAAGACATCGCATAAACTCCTTAGCCTA
TGCGATGATTATAGCCGATCTATTTAGCCGACGCAAGCGTCCGATAAAAATAAAATCCTTGTTCGTTCTCACCGAACCGC
CAACCGTAAACGTCGTATAAATTGTCGTCTACTTTCGTTAGTCTTCGGTTACTAAATGCGTCGAGTGCTTCGTCTAGCGT
TTTGCATTTAGAAAGAATGGATTCATTTTTATAAATTCGTTCCTGTTGTTTCTTTATGCTCATACCCGCGTTAATAACTC
CTTTTCTTTTTGTTCGATATGTTCTTTTATTTTTTCATGCAAGCTTAGGTAACATACGATTACGTCGCGAGCTTCGCGCC
AAGTCTTGCAGGTCTTGACCGCGTAACCGTCACGGCGTAGCTGTGCTATGCGTGCTTTCTGTTCTTCGCTTTCGCGTCCA
CCTTTCGGCTTTTTCATTTCGATAAACAGACCGCTTAAAACATTGTTCGTTAGAACAGTGTCACCGAATACGGCTTGTAA
CTGGTTTTGATTGCGATATGTGACAACGACAGGCACAGGCAAGAACGTATCGGGTACACCTTTTCGGACACCTTCCGCGA
CCAGATTCGCCGCTGTTGCTGCATCACGTTTACCGCCGTTAGGGATTGCAAACATTTTCGATAAGTCTGCCGAAATGCCC
ACATTATTTAATAAAGCCGCCCAAGAAAATAGCGCCGTTTGGTGTCCGTGTTCGCTGTCCTTTTTACATAGGTCGTCGGG
CTGCGGGTTCGACCCCATGAAGTGACCGTCTAAAGCTGCATAAACTTGATGCTTATAACTAGCCGAAACGTCTTGCCAAA
CACCGAGCGAAGGAATAGCCGTTTGAGCTATCCAAATGCCGTCGTCGGGGTTGTACCATAGTTTTTCGCGTTTAGCCATT
GCGTCTTTCCCTCTCTGGTATGTGTGCATGAATTACAACGATGTCTTGTTCGTATTCAGTGACGAATGCGTTCAATAGTC
GTTCGGCTGTTTCTGCTGAAAGGTCGCCCATGCGCCAAAGATCGAACGCGCTATGTGCCGCCCCAAGTTTCATATAAAAA
TCACAGGTGAATTCAGTCATCAAACCGTTACAGTCGTAATCGTCCAACTTCTTAACGGTCATTTCAACCATTAAACCGAT
GTTCCTTAAATCTAAATGTTCCATCGTATAGACTCACAGATAAAAAAGAACCTGCATTATAGCAGGCTCCTTCGGCTAAG
TGTTAGTGAAATTTAGGCTTGTTCTCGCCGAATATCTTTTCCGCAATGTCTTTCGGGTCGCTCTTAATTAACTCGTCCAA
CGATGTGACCATAACCTTAACGTTATCTTTGCCGAATATGCTTTCCAACATTTCGACAATACCTTCGTCGCTTGTAGCCT
TGCCCATTTCGCTGTTTACTTCCTGTAAATATTCTTCACGCATCTTTTGAGCGTCTTCACAGTCGCAAGCGAAAGCGTGT
GCGATACGTGCCATTTGACCGAACTTGCCGTCCGTTTTCTTATCAAGCAATATTTGTACCGAATTCGGCATCTTGTTAAC
ATGCTCGAACACGATGTCGTTAAGATTGTCTAAAGCGACGATAGCAGTTTGAAGAAAGCCAACGCCTTCCATGTTGCCGT
TCTTAACGTCGTCTAAAGCCGAAAGCATTTGATTAAATAAAGTGTTCATTGTTTCGTTTCCCTTGTGAGTTGTTGAGTCT
GAATAATAACGCCGAAATCAAACGACGTCAAGCGGGTTGTGTTCAATTATCCGAATTATTTGCACGTTATCAAGATCGGG
GAAATTGTCGACATTACCTTCGCAGAATGCTTCGGCACGATGTCGAGTTTTAAAGCCGAATGCTTCGGCGCAAATACCTG
TGCGCTGTATACCTGTACCAGTAGGCAAAGGACGCGGCGCGGCGAATACGTCGCCTTCTGGGTACTTAATTACAAAGCTT
ATGCCGTTTTCTTTCATCGGTTAGACTTCTCATAGTTGAATGGAAATTGTGGCGAAAAACCGCCGTTAAGATTGACTAAA
GTTAATTCCGAAACTGGTAACTGGTCGCGTCCGTTGCGGTAATGTGTATAGCTGAAAAACAGTTCGTGTTTAACGCCGTC
TTTAACAACTTTAATGACGTTAGCACCTTCGTCAGCTTCGCCGATGTGACGCCACGTATTCGAACAGCAATATATACCGT
TGAAAGTTGCTTTCTGTTCACCTTTGACGAATACACCGTCGTTTTGAACGGCAACTTTGAACGCCGAACCGTCTATCAAA
AAGTTAGAAACATACATTTTCGATTGCTCCTGTTTGCGATTTTAAGCGTGTTTAGGGGCAGACTGGTACACCTGTACCAT
CCACCCCCGAATCGTTGAACGTACCCCCTATTTATGGGGCAAATTTCGCACGTTTAGCGGTTAAGTGGTGAACAGCGCGG
GCAATAGTTATTTTCCCATCCGACCTGCATGTTACCGCCGCATTTTTGGCACGTACTCGACCCAATGAACCGACGCTTAT
TGCCGACGTCTTCGGTCACTGGTTCGGGTTTCTGTTTCGGTATTGTATCACCGACGTTTTGTTCTGTCGACTGATAAATC
ACGGTTGTTATTAAATAATTGTGACGGTCTGCGAAGCCTGAAACGCTAATCGGTTCGACCCCTGCGCGTTCCATCCAATC
GTTCATTACGCGAGTTAATTCGAACTCGTCATCGGCTTTAAAAACTTTAATCCCTTTCATTGTTCTGACTCACTACATAA
CGGCGTTGTTCACAAATTTCGCAAATACTGCCCACATGTAACGGGTTCAATTTGCGGCTGCATATCGTGCATAGGTGCAA
TATTCGGGCTGCATTGTCGGTGTCAACCTTGTACGGCAGATTGATCGGCTTTCGCGGTAGTGCTGCGCGCTGAATAAGCG
ACGTTTCTCGACTGTTCCATACGCCTTGAACAAGCGTTCGTTGTTCTTCGATAGGCAGTTCAAGCATTTTTCGCATAAAG
TCGCTGTTATCCGTTAACGGGTTACAGGTTAGCCATATTTCACGCTTACGGTGTGCGTCTTCAAGTTCTTGTTTCAGTTC
TTCGCGTAGCTTTTCACGCTCACGACCCGACATCGCTGCGACCTTTTGAGCGATGATTGTTTCTTGTGCGCTTTTGACCA
TTTCTTCTTGATGCTTACGCATTCGGAACTGTTTTTCTTTCCAGTCGGCGCGAATAAAGCCGCCGTTCGGTAGGTCTTCG
TTATTCATTTCGGTTTACCCCTTCGGAATTTATATTCGCAATTATAACACGTATCACGCCAACGTAAAACAAAATGTTTA
CACTTTGGGCACTGTTTGGACAGGTTCGTAATTGTAGTATTGGACATCGCTAACGCCCTCCGCATTCGATACGGTTAACG
CGTAACCGATCATGTTGCCGTTTATGTCTAACAAGTGCGCTTCAAGCGCCGAATACATGCCGACGATATTCGTGAACTGT
GCCGTTACTGGGCAACGTTCTTCGGTCAATGCGACCGACCCAACTTGTGCATGTGTCTTCATTATCTGCGCCCCTTATAA
CGTTTACCTTTACGCTGCCACGGTTCGGGCTTGCGTTCGACATAGAAGTCCATGTCTTTGATGCGTTGATATTGCGGAAC
GATTGGCGTTTCGCGTTCGGCTTCTGCGATTGCAATTGCTTCGCCCATTTCGCGCATTGCGTCAGCCGCCCGAAGTGCTG
CCGCTGCTAGTGCCCTGCTGTTCATGCCGACCATTATCACTTTCATATTGTGCGTCCTTATATTCGACGGTGTGTATTTG
ACGAATGCGTTCTAACAATTCGTCGCTCTCTTTCTTGTAAGTATACAGGTTATACGACGTAATACAAAACCAAATTGTAA
CGATCAATATATTGCACGCAACGTACACATAAAAATAGCGGCGGTTAGCTTTCGCCAACCTTTCCGCCATTTGTTCGATG
TCGTCTTGTGTCATGTTCACCCGCAAGCCTTGCCGATAACTTCGTACCATGAATAATAGTAAACTACGCCCGCAACCATT
AGGACAAAGACACCTTTGCTAAATTCGATTAACCATTTCTTAAATAAGTTCTGGTCAATGTACGTCATAGCCCGATCAAA
GTGACGGATTGCGTCGCGGATGTCCATTATGATTAACGCCGCTGCAATCATAAACCAAATTGCTTCTAACATTTCGATTG
TTCCTTTTTCCAGTTCTTTGCGGCTGCTTCGACCGCTGCTTGTAACGATGTCAAATCATCGTCGCTTATTTCGTCAGCCA
TTGGACGGGGTACGCCCATCGTCTTAGCCAAACGCACCATGAACATTTGATGTTTGAGCAGGTGCGCGATTGTCATTGTA
TCACGCTCGTTTAGTTCGAGTGTAAGTTTCTTTTCTGTCATCCTTTTATTCCCCATACTGGTGCGACCATACCATACAGC
TTTAAGATTTCGGTCTTATTTTCGAGTAAGAAGGCTTTCATATCCTTCGGGTCTACGGTTTCAATCCAACGAACTTCGCC
AAACGCTTCGACCAAGTCAAGTATTAGTTGATGATTGACGGCTTCGTTCTCCTGTTCGAATAACTCGCCGTCGCTTGTTT
TAAACAGTTCAATCTTTTCGACCATTGCTGCCCCCTAGTTTGTTGGGTCTGCTGTTATGATGTTTAACAGCTTTAACAAT
ACTAACATACAACCGACGCCAATTGCGAGCCAATATAACTTTTTATTCATTCGAGATACCATTGTTTAAGTTGTGAACGT
ACAAGTCAATCGCTTCTTGTTCGGGTTTAGTTCCGATGATCATTGCGACATCATCGGGGTAACTGTCGAACCGTTCTTGA
CGAACGACGGTTTTGTCCCAGTCACCGAACTGTGGCGACCAGATACCATTTTCTTTGATTAACAGCGTCCAGTAAATGCG
GTTTATTGGTTTCGGCTCGACTTGGTTCAACTTAACGCGAACTTTGCCGTTAACTACTTCGACCTGTGCAATTCGAGCAG
TATAGCTGCCTGCTTCTAAACGGTCAGGAGTTTCGACAGTAATTTCGACTTTGTGAGTGCCCACATTACTAACCGAAGGC
TTTTTATTTGCTCGTTCACGTTTCCAAGCACGGTAAACGCCTTTGTGTTCGCTGCGAATCAAGCCGATGATTGTGTAGTG
AGTGTCGCGCATGATCTTACAAGCGTTGTAATCGTCTGCCGTGTTGTTCTTGCGTTTGAAACGAGCGTCAATTGCTTTTA
ACTTTGCGACAGCTTCGTCGAGTTTCGCAAATAATTCGGTGCGGTTTAAATTGCTAACTAATGAATTCGCCATTTTGTTT
CGTCCTATGGTTTCTTTAACCTATGCGGACATTGTATTCGATGTTGATTTCGATGTCAACTACCGTCTGTCGGTCTGTTA
AACCGAATATACCGCTGAAACTGTGGTATGAAATACTACTCCGAAACAGCCTCAAAGCCTTGATTTTAAAGGATTCTAAT
AATAATAATAGTATAATAGTATAAATAGTATATTTCGATTGTTTTTAAGCCGAATAATTAGCCCGAAAGCGATGCCCGAA
TAGACAGTCCGCATATATATTTACCCTTTTTATTTTATAGAAAACCTACTATCTACTATTCACACTACTGATTTGCTGAA
AGCTATATGTGCCAACGTTTTGAAGGCAATTCGGTCATAGTATCCTATATAACGCATTCGGTACTACTATTCGGAATAAC
AAACCGATGTAACGTTTCATTATCAATAAATCATACTATTCCTACTATTCTACTATTCACTTTAACAACGAAACGAACGT
CGAAACAAATCACCGAATGAATACACCGAAACAAACTATTCCAGATTGATTATTTCACACTCATATAAATTTTGGTTGAC
ACCCAATTATTTTTTGTGTACTGTCTGAGCCATATATCAACCCGACGAACTAATGTGGGCATCAAAGCAATGTACGAATC
ATCTTGGGCGAATACAGTCCACACAATGCTCCTGAATAAACCGTCGGACGTTTCATACAAAGACATTGCCGCACGTTCTG
GACTAGGTATCGGATTTATTGAAACGTTCGCCGCAGGCAAAACACCTAATCCAACCATAACCCGCGTAGAAAAATTATAT
AACACGCTTAAAGACATCAAAGCCGAACGAATTGAACAGGCGAAAGTATGGGGCGCGGATTTAAATGTTACCGAATGAAC
TAACAGCGCTTAACCAATGGGTCGTATGGCGCGAAGAACAAAACCCAGACCCAACCAAGAAACCGCGCAAAATTCCATAT
CGTCCGCATGACACGGCGAAACGCGCTTCGTCTAAAGACCCGTTCACATGGTCAAGTTATGCGTTGGCTGTTCAAGTGGC
GCTTGACCCTTCGAATAACTTCACAGGTATCGGCTTCGTATTACATGAAGATGACCCGTATTGTTGTATCGACCTTGACG
ACAGCGGTTTAACACCAGAACGTTGGGCGCTGCATTTAGACATTGTTAAACGGTTCAATTCTTATACCGAACGTTCGCAC
AGTAAAAAGGGCGTGCATATCTGGGTGAAAGCTGACAATCAAGCAGGTAATAAAGATTCGTCGAATGGTATCGAGATATA
TACACAAGAACGATTCATCGTAATGACGGGCGATGTTATTAGCGATTTGTCTACGGACGAAAGCATTAGTACCCACATAC
AAGACGCGCCGTTCTTAGTGTCGCAGCTTCGGGCATCGTTCTTTACTGAAAAGGCGCGTGAACTTAGCGAAATCGACATC
AAAACAACAAAGACCGATCAAGAAATATGGGAACTCGCAAACAGAAACCCGTTGTTCTCGCAATTGTTCTTCGGCACTTA
TGATAAAGAACGCTTGGGAAAATCAGAAGCCGATCTCGCATTCTGTAACTGTCTGTCGTGGTTCATGCAAGACCGTGACA
AAATCTTTTGGGCGTGGAAACAGTCGGCACTTTATCGCGATTACGCAGAACGCACGATGTTAGACTATACAATCAGCGAA
TCGTTTAACAACGTAATCGAGAAAATCGACAACACGGTTTTAATGGAAAAGATGCGAAAAGAAATCGAATTCAAAAACGC
ACAATCCGAAATACACGAAACAGAAGTCGAACCAATGAAAGAGATAGACGAAACGTTACCAATGCCGCAAGGCTTAATGC
AAGAAATTACGCGGTTCATTTATGAAGCTGCGCCGTTACCTGTATACGAAATCGCCCTAGCGGGTGCAATGTCGTTAATG
GCAGGCATTTGCGGGCGTTCGTATTCAATCAGTGGAACAGGTCTTAACCTTTATACGGTGTTACTTGCTGAAACTGGACG
CGGAAAGGATGCAGCGGCAAGCGGTATCACGACTTTATTGTCGGCTGTGCCAATCCCTAACGCAACCAAATACATTTTAC
CGTCGTCGATTGCGTCCGCGCCTGCATTACAAAAGCATTTAGCGAAACAACCGTCAGGCGTGTCGATGCTTGAGGAATTC
GGTTTATTGTTACAGAAGTGGACATCAAAGAAAGCGAACCCAAACACCGAAGACTTTCGTCGTTTAATTCTGCAATTATA
TTCGGCGTCATCACATGGTAAATTCTTATCAGAAAACATTCATTCAGACAGCGATAAAAACTCGAACCGTGTCGAACGCC
CTGCTTTCTCATTCTTTGGGGATTCTACACCGTCGACATTCTACACCGCATTGGACGAAGGTTTAGTCGGTGAAGGTTTA
TTGTCACGGTTTACGGTAATCCAGTACCGCGGCAAACGTGTATACGATAACCCGAATCGAATCGTCGAACCTAGCCCGAT
GTTAGTATCTAAATTAACGGACTTACTATCGTATGTTATGCGACTCGAAGCAAACAACCAAGTTTGTTATGTGGGAATGA
CCGAAGAAGCTAGTCAAATGTCGAAGGCGTACTCGCGCCGTGTAACGCAACTAATTAACGAATCGAACGACAGTACCGTC
GAAATGTGGAACCGTGCTAATTTAATGGCGTTACGTTTAGCCGCATTGCACGCCGTTAGTATCAATTACTTAAATCCAAT
CATCGACAAAGTTTCGCTTGACTGGGGTATCGCAATCGTCGAAAATAGTGTCGCAAGCTTTAAGCGCGAACTTGATAGCG
GTAACGTCGGCGACATTAACAGCGATATTCGCCAAATCAATGACGCGAAACGTAAAATCAAAGAGTATTACACGAAACCA
TACGAAGCATGTGCGAAAGGTTACAAGGTACGCAAAGACCTATGGGAAGCCAAAATTATAACATATTCGTACTTGCACAA
CAGTTTAACGAAACTAGCGTCGTTTAAGAAAGACAACTTAAAAGCGACGGACGTTTTGAACAAAGTTATAACGGCGCTAA
TTAGCAGCGGCGATATAAAGCTTTTATCCGAACAAGATATGTCAAAGCATAACTTTACGGGTAAAGGTTACATTCTGGTA
AATACGGCATTGCTACAATAATGCCCACATATAAAGGACAAATCGAAATGGCTAAATCAACAAAAGTGGTTGCAAACCTT
AGCGTCGCTACTGCGGCAACATATCAGCAAGGTGCGCTTCGTACAAAATCGGACAGTTACTTCGGTCAACACCAAAGCCG
AAATGTTCTGCGCGGTTATTTAAGTTTTATTATCGGCAATAATAACGAACTTGACCATATTAAAAAAGCAATGTTCTACG
GTCGCGGCTTAGGTGAACACACGCCAGTTTTAGGCAAAGATAATAACTTGCAAACAGGATGCCCGAAACTTCGCGACATC
ATTCATTCAATTATCGGAATTAACACCGAAGGCGGCGAGCTTGCCGAACGTCTGGACGCAATCTTAGCCCGTAACGAAGA
CGCAACACTCCCAGACGATTCGAGCGTCCTATTGACTGACGAAGACAAGGTCAACTTGTTCGAAGAAATGGGCGACGTTT
TATGGTATATCGCAATTGGTGCGGAAGCTTTAGGCGTTACGCTTGATCAAATCATGTTCGCTAACCTTGACAAATTGAAA
AAGCGCTTTCCTGAAAAGTTCACAGAAGACGCAGCGAATAACCGCGATGTCGAAGCCGAACAAAATAATTTAGAAAACAA
CTTGACGCAGTCGGCTGACTGGGGTAAAGTTGACGAACAAACTAAATAACCGAAACGGTACGTCGAACATGAACAGCAAA
TTTTCAAATCTCACAAACGATCAAATGATTCAACTTTGGCACAAGACGCAAGAACAATTGCGCTCGTTGAAGGAACACGA
AGCCGAACAACGTCAAGAAGTTCTTGACCGCATGTTTGCAAACAAAGCAGGTTCGGAAGGTACAACAAATATCGAACTTG
GTCACGGGTGGAAACTTAAAGCAACGTTTAAGAAAACAATCGGCTTTACAAGCGTCGACGAATTGAACGCAGCTTTAGAC
CGCATGGAAGACCATAGCCCAGAAGGTAAACTATTAGCTGACCGTTTAGTTAGTTGGAAACCTTCACTGTCATTAACCGA
ATTCAAGCAACTACCTTCGGACTTTGTCGGGATGATGAAAGACGTCATCACAATCAAAGACGCAACGCCGTCGGTTGAGC
TTGTAGCACCAAAGGCGAAATAAATGAACATTAAAGACCTTCGCCCCGCTGACTATTACGCCAAAATGTACGGCGTTAAA
ATGGTCGGCTATGGGGCGGCAGGTGGCGGCAAAACGCCGTTGATTGCCACCGCACCGCGTCCCGTAATGGTCGCAACAGA
AGCGGGCTTGTTATCGCTTCGCGGTGTGCAACACGTACCAGTTTATCAGGCGAATACATACCAGAAAATCAAAGAGTTCT
TTGACTGGTGTTTTAAGTCTAACGAAGTACGGAACTTTGATACAATTGCGGTCGACTCAATTAGTCAAATGTCTGAAATC
GTTTTGAACTACCATTTAGGCAGAAACAAAGACGGTCGAAAGGCTTATGGTGAAATGGCTCGCGATATGCTCGAATGGCT
TGAAGGTTTATACTACCAACAAGAAAAGCACGCTTACTTAATCGCTAAACAAGAAATCGGCGAAGAAGAAGGCGTACAAA
CCAAACGCCCATATTTAGCGGGTCAGGAATTGAAAATTAAAATTCCGCATCTTTACGACATCATTGCCCACATTGGTATG
AGTCCAGTCGTAGGAATGCCGACACCGCAACGCGTTATTAGAGTCAGCCCAACATTCGGCGTTATCGCTCGTCATCGTAG
CGGCAACCTAAACGAAATTGAACCGCCAGATTTAACGGCGTTGTTCAACAAAGCAATGTCAGCGCCAAGACTTCAAACGG
CGAATTAACGTTAATTTTAAACCCTTAGTTAAGGAACTCGAAAAATGGCTAAATTAATCGCAGCTTTTAACCCGCAACAG
TACGACCCGACACAAGGCGCGGCAATGTTGCCCGTTGGTCGTCACCGCGTAGTTATTACGAATTCAGAAGTTAAACCGAC
AGCGGACAACGCAAACGGTTATGTACAGTTCGACGTACAAATTATTGACGGCGACTTAAACGGTGTTACGGGCGCATATC
GCTTGAACCTTTACCATTCAAGCCCGCAAGCAAGCGAAATCGCGCATCGCCGTTTATCAGCACTTTGCCACGTTTGCGGC
GTACTTGGTTCAATCCAAGATACAGCACAGCTTCACAACATCCCGTTTATGATCGAAGTTGTTAAGCAAACTAAAGGCGA
AGGCGCTGAAAAAGGTTATACCGAAGTTTCGAAAGTATTCGACGCAAACGGTAACGAACCAAAACAAGGCGGCAATTCAG
CGGCGGCAGTTGCTCAAAACGCAGGTCAAACACCGCCAAACGGTAACGGTGGCGCATGGGGTGGACAACAGCAAGGCGGT
TTTAATACTGCTAATAACGTACCTGTTCCACAAGACAACAGCAATCAAGGCGGCTTCGGCGGTCAGCAACAAGGTAACGG
CGGCGCTTGGGGCGGTCAGCAAAATAACCAACAAGGCAACCAACAGGGCGGCGCACCTGCTTGGGGTGGCGGACAACAAC
AGGGCAACCAACAGCAAAATAATGGCGGTCAACCTTCATGGGGCGGCGGTCAAGGCAATGGTAACGCACCTGCATGGGGT
CAAGGCTAACACGTAAGCCGAAAACGGGGTGTGATTCGTCACGCCCTTTTTTATTGTCCAATGTTTAGGGGTTATTATGA
AAGTTGATTTGAAACAAAACGGAATGCCGAAGATGCTCGCAAAGCGCATCGCCGAAGATATAGACCGTTGGGCTATTAAA
GAATATGACGACGGACATCGTTCGCATTTAGGCGCGTCATTGATCGGTGACGAATGCCGTCGCAAATTGCAATTAGTTTT
TCGTTGGGTTAAACATGAAGAATTCAGCGGGCGCATGTTGCGACTGTTTCAACGCGGACACCGCGAAGAACATATCTTCA
CCGAATACCTGCGCGGCATTGGATGCACGGTTTACCCGTTCTATGATGACGAATTGATTGAACGTTTAGGCTTGACAGGT
AAACACAATATCGGCGCAAGTGAACCAGACAGCGCAAACAAGGGCGCTAGACAGTTCCGCGTAACTGGTGCGAATGGTCA
TTTCGGTGGGTCGCTCGACGGTATTGTATTTTTACCGCCCGAATACGGTTACGATAAACCATTACTGCTTGAGTACAAAA
CTAACAGTACAGGCGCAGGGTTCAACAAATTACGCGAAAAAGGTGTGTCAATTGCCAAGCCGCAACACCATACACAAACG
AACGTTTACGGCTCCGCTTACGAACTAGAATTCGTTTTGTACCTTAACGTAAACAAAAATGATGACGAAATATATATCGA
AATCATGCCGCTGAACGATACTTTCGGACAGCAACAGTTCGAGAAAGCCGAACACATTATCATGGCAGAAGAACCTTTAC
CGCCGATAAGTAAATCGCCGAATCAAATGCCTTGTTCGTATTGCAACTTTAAGGGTATTTGTCATTCTAAAGAATTGCCC
GAAAAGAACTGCCGAAGCTGTAAAAATGCTGTTCCAATCGAGGGCGGTAAATGGGGCTGTCGTCAATGGAATGCGGTAAT
ACCGAACAAACAAGCAATCCTTGAAGGTTGCGGAAACTGGGTTCCATTTATTAACGGGTAAGTACAATGCAGCTTCGGTT
TTATCAGCGCGAATCTATCGACGCAATCTATAACTATTTTAATGCAGGTAACAAGGGAAACCCAGTTATCGCACTACAAA
CGGGCTTAGGTAAAAGCGTCGTATTGGGCGGCGCTGTCTGCGAAATCATGTACCAATACCCAAGCCAACGATTAATCATG
GCAACCCATGTTAAAGAACTGGTCGAACAGAATGCGAAGAAGCTCACTAAAATGTGGGCATCCGCGCCAATCGGTATTTA
TTCGGCAGGTCTAAAACAAAAGGATTCGCACGCCCCTATTGTCTATGGTTCCATACAATCAATGGCGAATAATCCCGCCG
CATTCGGACACCGTGATTTAATGTTCGTTGATGAATGCCAACTTGTAGGCGATAAAGCGAATTCGCAATATATTTCGTTT
ATTGGCGGACTTGCCGAAATTAATCCCCACATTAAAATCATCGGTTTAAGCGCCACGCCGTACCGCATGAAAATGGGCAT
GATTACCGAAGGCGGGATATTCACGGACGTAATTTACGACACCACGAACCTTGAAGGGTGGACGCGAATGATTGCCGAAG
GCTTTCTCTGTCCGCCAGTGTCGAAAGTCACAGACGAATGGTTAAGCGCCGAAGGTGTTCGCAAGGTTGACGGCGACTTC
AATATTAAACAGCTACAAGACGCCGTTGACACATCCGAAAAAACTTTCAAGTGCTGCGTCGAATCAATCGAAAAATGTTA
CGACAGACATTCGATTCTAGTGTTCGCAACAGGTATCGAACACGCTGAACATGTAGCCGAAACACTTAACGCACTTGGTC
AAAATGCGGCGTATGTTCATTCGAAAATGAAAGGCGCAGACCGTGACCGAGTTATCGAAGATTTTAAACAAGGTAAAATT
CGTTGGTTAGTTAACAACGGTATTCTAACAACGGGTTTCGATCACCCGCCGCTTGACGCTATCATAATGTTACGTCCGAC
TTTGTCCGTCGGCTTATGGGTGCAAATGGTAGGTCGTGGGACTCGCCCGTATGATTTCCGAATGTTAGACCAATATGTTA
AGGGGTTCGAGTATGTAAAACAAAATTGTCTAATCCTAGATTTTGCCCGAAACACTGACCGCTTGGGCGCAGTAAATCAA
CCAGTCCCGCCGCGTAAGAAAGGCGAATCGACAGGCGACGCACCTGTAAAAATTTGCCCTAACCCTGCATGTAAAATGTA
TAATCACGCGTCGGCTAGGTACTGCGGCGGGGAACCGTTCCCAACGTTTAGCGGCTGCGGTTACGAATTCATATATGACC
CGAACGACAGACTTTATCATCATGCAAGTGAAAAGCCGATTCTAGTGTCGGACTTGCCAGAACTTGAAATGATGAAAGTT
ACTAAAGTTTTATATTCGGTTCACAATAAAGAAAACATGCCGCCGTCAATGAAGGTTACATATATCTGTGGTGTGAAATC
ATTCACCGAATATATTTGCCTACAACATAGCGGAATGGCACAGCGTAAAGCCTTCGCATGGTGGACGCAAAGAACAGGTT
ACACGGGCGACCAAATGCCAACAACGGCGCAAGCTGTCAATTATTCTTCGCATTTGCCTATACCGAATCGCATTAAAGTA
TGGACAAACAAGAAGTACCCCGAAATTATGAGCTACGAGTTTTAAAGGTGAGTTATGCCAAAGTGTGAAAAATGTCAATT
AGGTACTGTATGCCGCTGTTACAATGAGCCGCAACACACAACCGATAAATATGTTAATATGAACATTGAACTTTTGAAAG
AAAGATCAAACAACGGCTTACAGAAATACGGTGTAAACTTGGAACGCGAAGACCTTAACCCGACAGACTGGGCGCAACAT
TTAATAGAAGAACTATTAGACGGGGCGAATTACGCGCAGGTTTTGAAAGACAAATTACACCTAGCAATCGAGTCGGCTTT
TAAAGAAGGTTTCCGCATGGGTCAAGAAATGGATACTTACGAACCTTTTGTATTCTGTTGGCGCGGCGGTGAAAAAGAAG
CATGGGTCAACAGTGACACATACGAAAACTTATTCGAAAAGGGGTCAAGCAATGGCGAAGACAGTTAAGGAACGCGCAAG
AAAGCCGAAATCGGTAAACGCAGCACAGGGGCTAATTGATGCCCTAAAGTTCGTTAGCGCGGCACAAAAAAAGAATGATC
ATATTTTTCAAAAGTATGTCGTTCTGCAAGACAAAACACTTATCGCAACAGACGGCACGTTAGCAATCGGCACACGCATC
GAAGAAGAAATCAATGCTTGTCCGCGGTCTGACATGCTTTTAGCTGCATTGAGTAAAGTCGGCGAACGTTTTAGCCTAAC
AGTTGAAGACGAACAGCTTTGTATTGTGTCAGGCGATTTTACTGCCCACATACCTTGTATACCACTCGAACAAATCCCCG
TGACTTTCACAAGTCCGAACATGATGCCGTTGGACGATAGCTTAAAAGCTGCGTTTAGCGCGGTCATGGACATCGCGAAA
GAAGGTGCGCCGCATATTATGACGGCATCGCTAATGCTTCGGGACAATACAGTCGTCGCAGCCAATAACGAAATGATAAA
AGAATATTGGCACGGTTTCCGTTTTCCAATGGTCTTTATTGTTCCGAAGTTAGCGGCGCAATGTGTAGCCAAAACAAATA
AAACGCTTGTCGGTGTTGGCGGGTCTACTGATTCGCTGACGTTCTGGTTCTCCGATCAATCGTTCATTCAAACGACGCTA
ATGCCGAACGAATGGAATGACGTAGACACAATGTTAAACCAACCGACAAACGCTTTACCGTTACCGTCTAACTTTTGGCA
AGCAATCAATTCAATCGTCGACTTTGGCGAATCTAACCTTGTTTTATTCCACGATGATTGTGTTACGACTGAATCAGGAA
AAGCGCGTTTCGAAATCGAAGGGCTGCAAGGCGGTCAGAAATTCGACGGTAAACTATTGAAATCGGCATCGGCTCATATT
AAACGAATTGATTGCCGAACTCACAAAAACCGTTTATATTTCTTCGGTGAGAAGTTACGCGGCTTGTTAGGGGGACACTA
ATGTCGTTATTCGATACTGAAACAATGGTCGTAAACAAACGATCTAAAAAGAAACCGAAAGACATACCGAAAGTGTTAAA
ACATTTTCCAATCGTTAACCGCCCTTATGTAGAGTTTACAGACATGGAACTTTACGCCGCTAGGGGCGGCACTTTAACTT
TTGATATTGAAACCTATAAGAACTATTTTCTTATAGCGTTTAAGTGTGTCGAAACTAAGCGCGTCGTGACGTTCGAAAAG
TACGGCGATATTGACTTCAACAAAGAAAAGTTAAATTGGGTACTGTTTAACTTTCGGTTGATTTCGTTCAATGGTCGAAA
GTTTGACATGCCGTTAGCTTGGCTTGCAGTCTTTGGCAAACCTGTATGGGTAATTAACGAAGTCGCACAGAAGCTAATCA
CCGACGACAAGTATCGGGTTCGGGATGTTGAGCGCGAATATAACTTCAAAATGCCCACATTGAACCATATCGACCTTATC
GAAGTCGCACCGCTGCAAGCGTCTTTGAAGACATATTCGGGGCGCTTACATGCTCCGCGTATGCAGGACTTACCATACGA
CCCGCATAAAATCTTAACAGTCGACGAAATGGTTAACGTCAAATACTATTGCGTAAATGACCTTGACAACACCGAACTGT
TATTTAAGGCGCTCGCGGGTGACATATCCTTACGCGAAACACTAAGCGTTGAATATGGTCAAGACTTGCGTTCGTTATCC
GATGCCCAAATCGCCGAACATGTTCTTAGCGCCGAATGTGCAAAGATCAATGGTTATCATTCGTTTGCGCCAAAGATTGC
CGTCGGTTCTATCTATAAATATTACAAGCCCGATTTTATCCACTTTCAAACGCCAATGATGCAAAAAGTATTATCGGATT
TGCTCGAAGCGGACTTCGTAATTATTGAAAACGGTTCGCCGAAATGTGCGTATCTGGACGGTCTGAAAATATCTATCGGC
GAACAGGTTTACACAATGGGCGTCGGCGGTCTGCATTCAACAGAATCATGTATCGCACATAAAGCCGAAAACGGTTACAT
GTTAATCGACCGTGACGTCGCCAGTTATTACCCGTACATTATCCTTAACAATAAGTTCTATCCGAAACACTTGGGCGAAA
CATTCTTGATTGTGTACCAAACAATCGTAGACCGTCGAATCTATGCTAAACACATGGCAAAGAGTGACGACGCAAAGATT
GCGAAGGACAGTAAACAAGAAGCCGATTCGTTAAAGATTACGATTAACGGTTCGTTCGGTAAACTTGGTTCGAAATGGTC
GAAGTTATATAGCCCCGACTTATTGATTCAAGTAACCGTCACAGGGCAATTGTGCTTGCTAATGCTTATCGAAATGTTAG
AGCTAAACGGCATCAAAGTCGTATCGGCGAACACTGACGGTATTGTTATTATGCCGCACGAATCCCAGTATGACCGCTTG
AATGAAATTGTTAAAATGTGGGAATCGCTAACCAATTTCGAAACCGAAGAAACCAGATACAGCGCCGTATATAGTCGTGA
TGTGAATAACTACATCGCAATTTATGACAAACCTAAGAAGGACGAATATTACAAAGGTAAAGGCGTATTCGGTGACAACA
CTTTGAAAAAGCAACCGCAAAACGAAATATGTGCCAAAGCTGCGGCGCAGTTTCTTATTGACGGTACGCCAGTTCGAAAG
ACTATCGAAGATTGTACGGACATATCGCAGTTTATAACAGCTAAGACCGTTAAGGGTGGCGCACACAAAGACGGGTGGCT
TTTAGGAAAGGCGATTCGTTGGTATTACGCGAACGACATCGAAGGAACGATCAATTATATAACGAACGGAAACACGGTTC
CATTGTCCGAAGGTGCAAAGCCTTGTATGGATTTACCCGCCGAATTTCCGACGGATATTAATTACGACTATTACGTCGAA
ATGACTAACGCAATGTTGCATGACATGGGCGTGTACGGTCACAAAAAGACTAAAAAGTCGTCCTTGTTCGATTGATTCTC
GCCATTTTTTCGGGGGTACACGCGCTTTTAGCGTTGCCCCTGCTACTACCCTACCCGTTGACACATTGAACGCAGACTGT
GACGCTCACCGTCGTTTTTATGGTGTCGGC
>AB_SZ6
CCCCCCCCATACACCTCTTCTGGAGGAATTTCTAGGAACTCTCTTATCAAGAGTCCTTATCAAGGTTCTTATCACTGAGT
CTATTCACTCATTAGATATACATATAGCATCATGTTTAGAACTATTATGTATAGAACGATTAGAACTATCGTATCTGCAT
TCATTGGATTATTCCTTATCAACTTTATGGAATGCATCTTATCAACTATCTTATCAGTTGTCTACACCTTTCTTATTATA
TTTATATAGAACATCACTCTCCGAGTGTACAGTGCTAGGGATATCACTAGGAAGATCGGTAGAGAGATCACTTATCAGCT
ACACTTATCAACGTATATAGGAAGGTTCTAGGTTCTTTCTCGGAACGTCTGTATTGGTTCGGTAGCTTGCCTCTATGTCG
TTCTAGTGCCTCTTTGTTCTTTTCTGTCTATACCTCTATGCATTCGCTCTATACATCTCTACTAACTTTATATGAGTACT
TATCTCTATCACTCTCTTATCACTATTCTTATATTTATACTTATATCTATATTCTTATTACTTTCTTATATAGTTCTTAT
CTATATATTCTTATCAGTACTTATATAGATAGTTCTATAAGTATATTCTTATATTAATATTTATTAGATGTTTTATCGTA
GTTCTTATTCTATTCTATTCTAGTAGTGTAACTTCAAATATTATCTATATATATTAATAACTTAGTATACCCCTGAAAAC
GTATAGACTAGGTTCAGAAGTGCTAGTATTGATTAATTTATGATCATATGAATAAAATTATTTATAGAAAGTGCTTGACG
TATAAATTCTATCGTATTACTATGCACTCATACCAAGCGATGACGAATCTCTTGAGTTACTCTTTAAAGTATTTATTCAG
ATAGTTCTTATCAGTGTATCAATCGACATGGACTACATCATGGAATTATTTGACCACTACTCGAACATACCGACATATGA
CTATTGGACTACACAACGTAGCACTATAGGTATTATGGATGATTATGGTAACTGTGTACCCATAGGTACGCAAGCATATG
ATCATTACTTTCGTGGGTACTATCAGTCTAAATAGGCTGATACACTGATAAGAATTAAATTGAATAAATATGAAATTAAG
TGTTGACAACGAAATCAAACATGATTAAGATGGCAACCATAGCAAACGAGCTAGGCTAGAGACAGAAGCTTCTTAGAGGT
GGATGTTGAAGGTGAATCGTAAGGCAGTAGCAAGCCGTTAACGATGTAATGTGCTACATAGGCGGTGTAAGGTAAGCCAG
AACAAATTACCTGAGCGGTGAATCCCGTCCTCTAGCCGATATTAGAGGGAAGTACTAAGTCCTTTACGGATAAACTTATT
ACTTAGGTAGTAAGCTCTTATCGAACTAGGCTTTAAGGCGTTAAGTCTTTTAATTAAATCTACTATCTATCTTATGCTTA
AGCAATACGTAAGACTCATTAAGACCTTGATAGATAGTTAAGGATTTATATAGTTGTATTGGCTGCACTTGCAATCGATA
CAACGCTTATAAATCTTTCTAACCACAACTACCGTAAGGTGAACACTATGAAACTTTTAATTACTGTTGAAGATATTAAC
AAAGCAATCGCGTCTATCTCTAAACGTGGTAAGCAACTGGACAATGACATCCATGTCGCTGGTGTTAGTTGTCTTAAGCA
CTGTGATGCACACGGTGATAGCACACTGTTGGATAAGCTAGTTCAAGCTATGCCTAAAGGTTCACGCAAAGCAGCATTCT
GTGAATGGGCTTTAGCGTATGGAAATGTTCGTATGCTTGACCGTGAGAACAAAGCGGATAAAAGTGCTATCGAACAAGGT
CGATTGTTCGCTAAGGATAAATCTAAAACCTACGATGAAGCTGGTGCTATTGCTAATCATTGGGTAGATTTTAAACCTGA
ACCCGACCTGTTAACGACTTTCGATGTTCATGCTCAAGTGGCTGCGCTTATCAGTAAGTACAATAAAGCGATTAATAAAG
GCGTAGATATTGAAGGTAAAGCAGATGCGGCTAAAGAGTTGCGTACGTTGTTAAGCCAATTGGAAGTAGAGGTTTAATAT
GAAACCGACTGTTAAACAACTGCAAGACACTATTGCACAACTCAATGAAGCACTGGATAATTGGGACTATGTTGTAGTGC
AAGATGGTGCGCTAGTACAGTTACCTATCACTAAAAAGGTGGTAGATGCTAATCGTGGTCTATGTTTAGCATTCTTTAGG
AATTATCCTGACTGGTTTGTTGATGAAATGTGGGATCAATTAAAGAATCCAGAAGGTACGTGGTTATACCCTGTTGGAGG
TCGGGAAGAGTTTTATACTTATAACCGATGGGCTAACCCTAAACGCAAGGAATTAGCTGAACGTTGTGTCCCGTACTTAC
AAGCTAAACTTGAAGCTGCATTGCTTAAGGAAGGTGACACATGTTCTTAGGATTACCTTATCACTTCTGGTACGGTGTAT
ATTTAGCTACACTCGTTGTTATATTAGCTGAAATTGTAGCACGTTATAAGGGGAAGTGATATGTCAGTAATCGAACAAGT
ACTTGTATTCTCCCTATGCATAGCTGCTGGATGCATCCTCTCTTATTTTATCTGTAAGGATTGTTAATCATGTTAATTAA
ATCAAACCCTAATGTATTAGTTACTTTAAACATCGGCTTGGCTAGTTCCCTTAATTGGGGAGGCTATAAGGCGCACACAG
CTAAGCATGGCGAAGTTTTAACGCTGCTTGATGTGTTAGATGCACCACATCGAATCGCTCGTATAGTGGAAATGGTGCGT
AATATCACGTTCTCACCTAGTGGTTATACTAATCAACCACGTCCGTATCAATTGCAGCCTTATGGTATTGACTACGGTCA
TGAAGATGATCGTAAGGTTAAGTTTAAGCTTGTTGAATCTGGAACCGAACCAACATTAGTTGTGCAGTTTGAAGCTGTAG
GTCGTGAGATCATAGGTCAGGTGTTTGCACTAGCGGAAGAGCTTAAGCAAGATGCTATTGCGGTGTGGATTCACAACGAT
GTGAATGGAGGTATCGGTCAATTGATCGGACGTTACAACTATGTATGGGGAGACTTCAATGAAGAGTACTTTGTACACAT
TTAAAGATTACTACTATTGTCCACAATGTAACTTCACTTATATTAACTGTGTATGTGATTTACATACAGGAGGTACTAGC
TTTTGAAAGGCGTACTTACAACTGGTTTATTCTGTTTAACATATGCGGTGTTGTCTGCATATGAATGGTTAGCTAATCCT
AGCAAGGAAGACCATGAACATACTTGAGTGGTTATTTGTAATACACTACTTTATAGGTGCAGCGCTGTGTTTCTCTATAT
GGGTGCTGCCTATAGCTAATAAGTGGAAATGTATTATTCTATTCTATTTCATTCTAGCTATACCTGTGTTTGCATGGTTA
GCTAACAAATATACATAGGTGATGTTATGGACGTAAGACTTCAACAAGTTATTGAACAGTACAAAGATAAGACTACACCG
ATTCGCTTGTTCTACATGGATGATGACGGTACCGATTGGTTGGAAGAAAGTGGTTGTATTGGTTATGTTATTTATCCACA
AGGTGCGGTATCTGCTCATGACTTTGAGTTAGTAGGTGCTGGGACTGTACTACATAATGCAATTGGTAAGGTTGTTGATA
TGCAGACTGGACGTGTCTTATATCAGCATGGGAAGTACCAGAATCCAAACTTATATGTATTCGGTAGTCACCTACATGGT
TGGTCTGTAAAGACTCCTGACGGACGTGTGGTAGCGTTCTATCGCACAAAAGGACCAGCTACACGATTAGCTAACTACTT
AAACGGTGTGACTAACTCTATCTAGTATATTTATAGCAGCATTCTACATGGATGCTGTTAGTAAATATTCTAATATTCTC
AACAACTCTAAAGGAGTTAAACAATGACTAAACGCAACGCTTATCCTGTCGGTAAATTTGATAATGTAGAGTGGAACGGT
AATCCTATCTATAATCACAAAGTGGAGCAGGTACTCCGTGCTGTGTTAGTACCTGATGCTGGTGTTAATAATGTTAATGC
ATTGAGTGGCGGGTTTACTTACAACCAACAACCTACGGACCATGTTCGTGTAGGTAAGAGTACTGTACGTGGTTGGTGTT
TCGAACCCACAACGAACAGCTTCTTAATTCGCTTAGGTATTAAACCGAGTGCTTTGTTATTACGATTAGCTCAACAGCAT
CTTAATGGTGTGATGTTATTACGTGAACAAGGTGAGGACCTATTCATCCCATTCGCTGCATTATACCAAGCTGCATACCT
AGCAGTATTTAAACCTGAGTTACTCAACAAAGAACTCAACGAGTATGTTAGTAAACACGGTACACCTAAACATTTTGCTG
TAGAAGTCAAAGGAGCTAAATAATATGACTACTGAAAATAAATATCCTGATTTCTGTGTTGCTAACTACTCCCCTGAACA
TTGGAAAGCAACTCAAAAGGTACTCACTGATTGTGGTATTGCGGTTCGATTCCTGTTAGCGGATTATGTTACAATTACAG
ATGAGGAATCAAATAATCCTAAAGGATTATATGTGCGTAATGGTGTCGCTACTGTGTTGGTTACTGATGGAGGTTTTGAA
ACAGCACAAGAGGTATACCCACTTACAATCAAAACTAGAAACATCTATCGACATGTAGGTAAACTAAACATATTTGATAG
TGCTGAACTAACTGATTACTCACCTAATGCTAAGGTTGTTGAACTTAAGCCATTGGTGGGATACACGTCGAAAGGTGTAA
AGACATCACTGTTTAAGAAGTTCTTAATTACCCTTAAGGCTATCATCAATCACTTTCGTTAATAGGTAGAACATGTCAAT
TAAAGGTTATAGTATTACACAAGTTTATGTTGATGAGCTTCAAGAACTAACTAACTATGAACAGCGTAAGCGTGAACAAC
GTGAGCGTAAGAACATTGTCAAAGAGCGTAAGTTAGATCGTCGCTCTAAGCGTGAGGCTAAACGAAATGCATGGGCATAA
GTATAATGTAGGTGATCGTGTTTACCGAACAGTTTCGAGTCCCGTTATACCAAAAGGGACTAAAGGTACTGTAGGTCATT
GTCGTATGAGTCACGGTATACAGGTAAACTTTGACAACGGGTCTATCTGGTATTGTTCAGATAAATTTATTAAACCTTTA
GTGGGGGTAGTCGGATGAAGTTCGGTAAAGTTAAAGTAGGTATGCGTGTTCGTATTGCGAGTAATGCGGAAGGTAATACT
TTTGAACGTAGGTCTCATGGTCGTATCGGTGTAGTATATGCTCGTGAGGGTGCTGCCTATAACCGTAACCTACACAGTTT
TAAACTATCTACTTGTGTACAGTTTTCGGATGATGCATTGGATTGGGGTTCACATTTAAACTTGGAGGAAGTTAAAGATG
AAGCGTAATAATTGTGTTGTAGGTCAACGTGTTCAGGTTAAACACTTAATCGGTTTTGATAGAGAACACTTTAGTGAGGG
TGCTACAGGTATTATCATGCGTATAGAGGACGAAGGAGATTCAGAGCTACATGTATATGTAAAATTTGACGGTAGCGTAG
AAACTTGTGAACGCTTCATATACCCTAACCAATTACGTAAGGTGAAAGGAGATGCTTCATAGCAGTGAATGGATCGACTT
AGCTCGGTCCGTACCACTAGGTCAGAAGCGCCGTGTATACCACGGTGCCGAAAATACTAAGGCAATGGATGTGTACAACA
ACTTAGACAGTTGGTCATGTTGGTGTCACCGTTGTCATGAAGGTGGTAAGGTCTGGAAGACACACTTAGCTAGAGAGACA
TTAGTTCAAGCACCTGTCATTAAGCACTTCTTGAACTATAAGCAGCTATGTACGCTTACAGAATTAGCGGAGAAGCACGA
AAGTAAGTATAGCCGTATGGTTGTACTACTCCAAAGCAAAGGTGTCTCTACGACGATTCTACAGCCATATAGACCTATGT
ATAATTTAGAGGATGATCGGTTAGTATTTAGCTTTGAAGGTGTTGACATCGGTAGAGATTGTACTGGTGTCTCGCCTATG
AAGTGGTACAAATACTATAAAGAGAATCCTAAGAGCTTTGTGTACTTGCAAGGCAAAAATCAATTCGATACACGAGAGCC
TGTGGCTGTTACTGAGGATTTGTTTTCAAGTATGAAGATAAAACATTACTCAGGTTGCAGTGCGATGTGTTTACTAGGAA
CTAATTTTGAAGATGAAAAACTTAACTTCTTGTTATCACGTAAGCCAGTTCTCGCATTGGATGGCGATCTTGCAGGACAA
ACTGCTGAAAGGCTTATTAGTAATCGTCTTAGTCTTTTTGGTGTACCTTACTTGCGGGTTAGTATTCCTTTAGGACTTGA
CCCAAAGGATTTAAAACCTAATGAAATCAAACAGTTATTTGGAGCTATCTAATGCGTGATAATTATCGCTTTATTAAGTT
TAATGTGAACACTCGCAGTGAATGGGTATTAGCTATTCAACATGCAGAGAACAATGGGTTTCCTGTAGCTGACACTCATA
CTTATGAACTAGATATGTATAAGGGTGGTTGTGGTGTGGTCTGTATACGTTTGCATAATGATACAACGGGTTTGAACCCC
TACCGTCATGAGCCTTGTGGGTATGATAAATTAGAGGTTACATCTATAGAGCAATTTAAACATGCTGTGAATTGCTTCTG
TCATGATGGTTATTTAAATGATGAAAACTTAGGAGAAATCTGATGTTATACAATGGTATTAATATTGACGTAAACGCTGA
ACAACACAAGGTTATTGTAGATTTCCTAAATAATCAAGATAATTCAAAATTTAAACTTTTTATGCCTTATGGTTCTGATG
ATGTTAATGTTGAGATTTGGTGGGAGGCTTTATATCGACACCCTGCGTTTGGAGGTACAGACGGTCCAAGTATGAATGCA
GACGGTAGTCGTAACATCGTTACAGAGAATAGTTACGATGCTAAATCTCCTGATGACTTCATCAACGCCTTCAACCATTG
GAAAGAACATGGTGTACTTGATTCGGAGGTATTTAATTAATGGCTATCTTACGTGTTGTACCTAAGACACCTGCTGAATG
TAATCAGTTAATTTCTATATTGCACTCTAAAGGGTTAGAATGTAACGACCCTAAACCAACTAGCGTTATTAAACCTAATG
AGCCTGTATGTATATGGACAAACCTTTATGGGTATAGAGCCAACCGTGTTGGCGAGTTCCCAGAACGGGCACAAACAATT
ACTGTGAACCAAGTATATAAAGCATTGAACTAATTAGGAAATTTTATGTCTGACCGTGAACCAATTGATCGGAATGTGTT
ACATGCACTGAGTGATAAGAAGCGTTTCGATCTTCTTTATACATCTGTACCTAAAGACATGTTAGACGCTAACACAGTCC
GATTACTGGATTGGTTTGGTGTTTACTTTAAGGAGTATCCAGAGCATCAATATGTAGATTGGTCTGCATTTGATACGCTG
GTGAAACTTAAAGGTAACATGACGAAAGAGCAAATCACTGCTATGGCTGCACTGACTACTTTGTTACGTAAGCCTGTGAG
TGATGATATTATCAAGAATACTTGCGATCAGCTTGAAGTACTACGGTTCGAAGGCGAAGTGGGAATGATCCTTAAGCGCT
TCCAGAGCGGTGAGGAGTTCGATTTAGCAAGTGAGCTTGAGGTAGCTACCCAAACACACAAACAACGCGTTACAACGCAA
GTAGAAGCGCTATGGTGTGATACAGATATTGCAGAGTTAATTGACTTATCTGCTGATGATAGTGGTTATAAGTTCGATTG
TTTACCTGATGTTATCTGTGATGATCTTAAAGGTGTAACTGCTGGTAAGAACATTGCACTAGCTATGCCTACCAACGCAG
GTAAAACATCATTATTCTGTGCGATTGCTAAGTCATTTGCAGTACAGCATAAGGACTTGGTAGAAGCTGGTGAGGCAGAG
TTCCAGCCTATCTTGTACTTGATTAATGAAGGTACAGCAGAGGACATTATGCCTCGTGTATATAGCACTGTGCTTGGTGT
TGATAGTAGTAAACTATTCGAAATGCGTAAAGAGTTAGGTGGTGATGGTTTACGTGAAGCTTATAAGAAAGTAGTTGGAC
GTATTGATGCTATTCGATTAGTGAATATTCATGGTGCTACAACTGCGGATGTTAATAAGTTAATCAGTAAACATAAACCA
TTCTGTGTAATTACAGACATGACTGGACGTATTCGCTGTGTAGGTGCTCAAGCTGCTAACGATGTACAGCAGTTAGAAAC
GGTGTGGGATACGATGCGACAGTTCGCAGCGATTCACAAGATGATTCATATCGGAAGTATTCAGGTGAGTGCTGAGGGTA
TGGATATGTTATTCCCACCACTATCTGCATTGCAGAATAGTAAAACAGGTGTACAAACTACACTCGACTTAGCCATCTTT
GGTGGTGCTTGGATGCAACCTACAGAGGATATTGAGTACCAGCGTGGTATCAGTACACCGAAGAATAAACTTAAACGTGC
AGGTAAGAAATCGTATCTCAAAGCTGAGACATTCTTTAACCCTGACTTAAACACTTGGAAATGATTATGAATATATTTGA
TTCAATTGAGGAATACTTAGCTAAGACTAAGAACCCTGTGCAGCTTGTCAAGCACTTTGATGAAGTACCTGAAAGTAAGA
TTGACTACCCTTTGATCGGTCAGATTAAATACGACGGTGTTTATATCTTAATTGCTGTATCGGGTGGTACTGTACGCGCT
TATAGTCGAACTGGTAAAGAGTATTACCCTGAATTATACGATACGTATTATTTCTTGAGTCTTCAAGACTTAGAGGACGG
TATTTATATAGGTGAGCTAGTTGCCCCTACAATCACGTTAGAGGAACTTTCTGGTTTAGTAAGTACTAACCGTAAGGTAG
AGTGGGAAACATCCGATATAGAGGCAATGGAGCAATCCTACGTGATGTTACATGACGCACTAGACTTTGATGAGTTCTTG
TCAGGTAAATCTGTATGGGATTACGATGATCGTTATCGAGATTTACGTCGTATGTTGCGTCGGGCTAATCTTGAACAGTA
CTTAGTATCTAATGTTACCGTACACTCTAAAGAGGATGCGGAAGCATATGCTGACGGGCTTATTAAACAAGGTCACGAAG
GTGCTGTGTTTAAGCAGGACCTTGATTGGGTAGCAGGTCATAAGGGTTATCGAGCAATGAAGATTGTTCGTGGTCTTCAT
CTTGATCTACTTTGTGTAGGGGTTGAGTATGGTAAAGGTAAACGTGAAGGTCAAATTGCTAAGCTTAAATTCTCTTATAA
GGGCAATGTGTTCTCCGCAGACTTGGGTAAAGGATGGACTGACGAGAAACGGTATGCACTTACAAAAGCATTTGAGTACA
ACAAACAAGCAGTGATTAATGGTTTAGGTGATTCATGTATTGTAATGAACCCACCTGTAGGTAAGATTTGGGAAGTTAAA
GCACTTCAAGAATCAAGTACAGGTAAGGCGTTACGATTACCTAAAGTGGTTCGGGTACGTGAAGATAAGGAGGAACCTGA
TGCTTGAATGGTGGAATGCTCTTGAATGATGGCAACAAACACTATTTATATCTGTAGTAGGGTTCCTAATTAGTCATTAA
TTGGGTACTGTAAGTAACTGATTTAGTAGTTAGTTATTTGAAGTTACACTAATAGAAGGAGATATAAATATGATATTAAA
TATTATAAATATAACTATAATAATATACATAAGTAATATTATAGTATTCTTATTTATACTTCTCCTTATAAATATACTTA
AAGGTAAATAATATGGCATGGTTAATCCACGATTATGAAACAGAGAACTATGAGTATTGTGGTTCTTTAGCAAGTCCTCA
TTGTCCTGAGAATTACATTGTAGCTACTGGTTGGGCAATTGATAATGGACCTGTACAGAGTCTTTACTTTAACAATAAGG
AAGAAGGTTTAACTTCTAACTGGTTGGAGAAAGCTTTAGAGGGTCAGCAAGTTTATGTGGCTCACAATGCTACATTTGAG
ATCCATTGGAATCTTAAATACTATGGTGATGTGTTCCTTAACTGGATTAAGAATGGTGGTCGTATTTGGTGTACACAGTT
TGCAGAGTTCTTAATTACACATCAAACTGAAATGTATCCTAAGCTTGAAGATTGTTCTATTAAGTACGGTGGTACCAAAA
AGATTGATGCGGTTAAGTTACTTTGGGAACAAGGTTATAAGACTTCTGAAATCGACCAAGCATTATTAATGGAATACTTA
GCTGATGAGCATAGTGGTGACGTAGCGAATACACGTCGAGTATGTTTTGCTCAGGTAGCGTATATGCAAGAAGTTGGTAT
GTACGAAATGGCTAAGATGCGTATGGATAGTTTATTATTTAATGCTATCGCAACGTATAACGGCTTGTACGTAAACATGG
ATGTGGCTAAGAAGAACATGGATGAGCAGTACAAACGTATTGCTGAGTTACAGGAAGATGTTCGTAGTTATCTACCTAAA
GATTTACCTGATGAGTTAGAGTTCTCATTCACTTCTGGTTATCATATGAGTGCGTTCTTATTTGGTGGTACGATTACCTA
TGATAAGAAAGTTCCGTATGATCCTCCTAAATTTGAGCAGATTGAAGTTTACCAGTTCATACGTGACGATGGTACAGTAG
AGTACTTAGAACCTGACACAATCAACAAGATCGAAGACTGTGAGATCGAACGTGGTGGGGTTATTACTAAGTATAAAGCT
GGACGTAATAAGGGATTACCTAAAACATTTAAGATTGATTCTGATGTACCTAAATTAAAATGGGGCAAAGGAACATACCA
CTTCGAAGGTTTGGTAAACTTCAATGAACTACCTAAGCATGTATCTGAACAGTTCACAGGTGATCGTGCAGAGTTCAAAG
GTAAACGTGTACACGCAGCTTGTGGTACTCCTGTATATTCAACAGGTGATGATGCTTTAGACTTAGTAGCTAAGTTCACA
GAAGCAGCACAACCGTTACGTGACATGAAGAAGTTAATCAAAGATACCACTACATATTATCTTGTTGAAGATGATAAGGG
TAAACAGTCTGGTATGCTTCAATATGTTGAACCCAACGGAATCATCCATCACCAACTAAACAACTGTGCAACCGTTACAG
GTCGCTTATCAGGTTCTCGACCGAATATGCAGAACATTCCCCGAGATGGCACAAGCCGAGTCAAGGAGATGTTCGAATCT
CGTTTCGGTAAAGAAGGACGTATTGTTGAGGTCGATTACTCAGCACTTGAGGTCGTAGCGTTAGCCAGTATCTCAGGAGA
TAAGAACTTACTTCAACAGTTGATTGATGGTACAGACATGCACTGCTATCGTTTAGCAGGTGCTTTAGGAGAAGATTATG
AAACTGTGTTTGAGAAGTGCCATGATAAGTCTCATCCTGAACACAAGAAATATAAACAACTACGTACCGACATCAAGCCT
CGTGCCTTCGCTAACCAATACGGGGCTTCCGCTATGGGCATTAGCTTCTCAACAGGATGTTCACTTGAAGAGGCTGAGCA
ATTTAAAGAGACAGAGCGTAAGTTATTTCCAGAGTCTTCCACATACGCTGAACGAGTTGTACGTCCACAAGTCGAACAAA
ACGGACTCACAGTCCCGATGGAATCAGAACTCGTTAACGGTGTATGGAAACACTTCCGACGTGGATTTTTTAAAGCTAAC
AGTGGAACCTGCTATAGCTTTCGTCAATTTCCAAAGTACGTTAAAGGCGTAGGTGAGAAGTATGATTATAAAGATACACA
GCTTGCGAACTATTGGTGTCAAGGGGAAGCGTCATTTATTGTGCAAGTCGCATGCGGTCGGGTTATTAGAGAACTTATTG
CTCGGAACTTCGCTGGCGGTTTGGTGTTACCTATCAATACTGTGCATGATGCTATATATCTCGATTGTGCAACCGAATCT
TTAGCGAATGAGTATGGTAAACTCGTAAAGGAAATTATGGAATCGACACCTAAGTATATGGCGGAGATTATCCCAGTATT
GAAAGAGTGGCGATATGATACAACACCATTCCCAGCGTCAGCCGAGTACGGAATTAACATGATGGAGAAGGTAGATGTTA
CTTAATGAAGACATAGAGTATGCATTAAAGACGTTCTATCTAAACAGTCTTAGCGGTGATCGTTTAAAGCACTGTTTAGC
ATTAGTACGCCAAACAGGTTCGGTAAGAATACCATTACCACAACGAAGTAAATACAGACGATATGAATCAGTTCCAGTGG
TTAGAACAGTGGACTGTATCACGATTACAATTGACGATCTTTATGAAATTTTAGGAGTATCAGTATGAACGCATTATTAG
CACAAGCAGCAGCAGCAATCGAAGCAGGTAAAGTACAATTAGACATGACTGAAACTACATCGGGTGGTTTTGAGAAACGT
CTGTTAGGTGAAGGTACAGCGATTGTACAGTTCACACAATATATTGATCATGGTATTCAGAAACAGAAACCATTCAAAGG
TCAACCTAAGAAACCAGCTAAGACTGCTTCTTTAGGATTCCACATCCTTGCTGGTATTGGTACTCTTCCTGATGGTACAA
AAGAACCATACGTACAAGACGGTAAACTTGAAAAGATTCGTACACGTTTTGATATTGCTTTGCACCAAAATGAAAAAGCT
GGTGCTGTTAAAATCTTCAATGCATTGAACTACGCTAAAGACGCAACACACTTTGTACAGAAACTTGGTAGCATTTACTT
ATTATCAATTGGTATTGAGAAAGGTAAAGATGGTAAAGAATATAACACTTATGACTTCTCCCAATTACAGAAACCAATTG
CTAATGCGATGACTGGTGCTATGTATGAAGCAGGTAAGGATGGTGTAGCAGATACCCCAGCAGAAGAATATCAATTGTTC
TTGTGGGATGCACCTACTAAAGAACAATGGGATTCGATCTTCATTGAAGGTGAGTACGATAAGAAAACTAAGGATGCAAA
CGGTAATGAAGTTGTCGAGAAGAAAAGTAAGAACTTTATCCAAGAGAAAATCCGTAGTGCTACTAACTTTAAAGGTTCAC
CAATCGACCTATTGTTGATTAGTCAAGGTGAGGATTTACCAGCACTTGAGGCTGAGGTGGAAGACTCAGACCCTAATGAT
CAGCATGTTAATGAGGATCAGACTGATATTCCAGCAGTACCAGTAGCAGACATCCCAGCAGTTCCAACCGTTTAAGCCTA
CTTACAATCAAATTATAAGCCTCCTTCGGGAGGCAACCTCTAGGAGATTACATGTACACTTATATCGAAGATGAAGACGT
TCAACCAGCAACACCAATGAATTGCCCTAATTGTGGATTAGTAGCAACTTATACTGGAACTTGTCATTACTGTGGGGAGA
AGTGCGAATGAGTTTAAATGTTGAAGATACTAAACGTGCAACAGGTCGCACAACTCGTATGATATTAAAGGCTGCTGAAT
ACTTAGTTAAACATCCAGATGAATGCGTAGTTATTGTAGGGCATGATCATTATTCTATGCGTTGGTTGAAGCAGCATGTG
GAAAGTATATTAAACACAACGTTAGCAGAACGTATTAGTTATAAGTATATGCACCAAACTCTGGGACTTGATACACAGAA
AGAAAACTACTTCTTTGATCATCACTGTTTCTATGTTAAACGTCAGAAGTTAATTTCCGATTTGGAATTTGTCAATAAGT
ATTATGGACGTTGGGATGAATAATATTCTATCACGCTTTGGCGTAACCTCGGACAGTATCTCTAAAGTGGATGCATACAA
AGCAGGTCATCAAGGGGATGTTTTATTACATGATGGCGATAGTGACTGCTATTACGTATGTACTCAGTATCGTAAGATGC
AAACTATTCTTAATAACTTCGAGATTGCTATTCAGGAAAAGATGTTCTTGACAGGTGCAACAACTGCACGAGTTCATTTA
ACTCCTACAGGTTGTGCTAAGAACGGACGTCATTTATTGAATACAGTTAAACCATATCAAGGGAACCGAGAAGGTAAACA
AAAACCTGCTAACTTAGAAGAGTTACGTAACATTGCACCTGAGTATTTCAAAGATCATCCTACGATCAAGGTGTTTAGTC
ATTATGATATTGAAGCCGATGACGCTTTGATGATTGATCATTATCATTATCAGAACGGTATCTTAGTAAGTGCGGATAAA
GATTTACAAATATCTCCACACAAATCCTATAACATGGATGAGGGTAAATTCGAAACACTACTTAAAGGTGATCGTTTTGG
ATGGATTGCTAAGAAAGAGTGGTTGACACCAAGTTTAAAACCTGCATCTAAAATCGTTGGTAAAGGTACAAAGTTCTTCT
TTGCACAACTACTAATGGGTGATGTAGCGGATAACGTTAAAGGTATCATTAAATTGAACGGTAAGGCTTGTGGTGAGGCT
TTAGCGTTAGCTACCTTAGAACCTATCAAGGATGAGAATGAAGCCTGTAACGTCGTCCTAGACGGTTATAGGGCTATTAA
TCAAAACGTACTACCAGAAGCAGAAGCTATGTGGTTGTTACGTAATCGTGAAGATAGTGCTTATAAGTTCTTAAAGGAAC
ATGATCTTAGCCCAGCAAATTTACAATTCTTAGAGGATTGTTTTGGTGGTGATTGGAAACGTATAGAGGATGAGTCTTAT
GACAACTAAAGTTGAGTTACCAGAAGAAATTCAAAATGTTTTGAGTTGGTTAAAAGATAATGGTTTTACAGCAGCATTGG
TTGGAGGTTATTGTCGTAAACTTAAGTATGGTAAAGATACTTCGGATATTGATATTGCAGTACTTGTTAAAGATATAGAA
GATGTTGAAAAACTTCAAGATGAATTTGGTTTACCTGCACACTTTCAACACTTAGTAACTAAAGCTGAACGTTCCCTATA
TGAGGGTCATACAGGATTCGTAGCAGACTGGCGAGAAGGTAATATCAATATCGTGGCATATGATCGTGAGTATCATCGTA
GTATTCCACGCCTTGTAGAAAGCTTCGATTTTAATTTTAATATGTGGTACGTAGATGAGGATGGTATTTTAAAGAACCCT
GACCCATTTGTAGAGGTACATAAGGTACGCTTAGGTAACTCATTAGGGAGTCGTCCAAGTACGGCACGATTAGCCCGCTT
CTATAATGAGTTCAGTGCATGGGATTGGAAATTAGCCGACGAGCAACTACAATTCGAGAAAGAGATATTCGGGAATTTAT
TAGGATGACAGCACGTAAGATTTCCAGAGGTCAACTAAGACCTATCGCTATGAAGCTCTATAAAGAGCAAGGTGAGAAGT
GTTTACTATGTCACAAGCCGATTGACTTTACTAAGATGGGTAGAGATTCAGATTACGCAGTGGACCATGACCATGTGACA
GGTTTAATACGAGGTACACTTCATCGTTCTTGTAACGCTGGTGAAGGTAAGGTAATTAATGCAGTAGGTTCTTGGGGCAG
TAAGTCTAAAGAGCATGCAGCAATCCGAGAGTGGTTGCAGAACCTACTTAATTATTATGCTTATTGTGATGCACATCCAA
CGACTATGATTTACCCAAGTCACAAAACAGCCGATGAGAAGAAAGAAGCTCAGCGTGTGAAGCGAAATGCAGCAGCACGA
AAAGCACGAGCAGTAGTTAAACAACGTAAACAGAAAGGTGATTAATTTATGTCTAAAGTAGTATTCAGCAGTTTAAAAGA
ATGGAAACAACGTGCCCTTCGTATGCACTTTCAAGGTCTAACTAGCTCAGAGATTGCTACAGAGTTAGGTATTTCTGATC
GAACTATTCGAGATAACATTCAGAAGTTAGCTCATCGTGTTGACAAGAGTGTAGCATTGAAGCCACGTAAGCCTACAATC
TTTGTAATTGGTGATACTCAGGTTAAACAAGGTATTAGTCTTGATTATATCCACTGGATTGCAAACTATATCAAAATCAA
ACAACCTGACATTATTGTACAGATTGGTGATCATTATGATATGGCATCGTTAAGCACATATGATAAAGGGCAACTTAGTG
CAGAAGGTCGTCGATTCGTATTAGATATTGAGGCAGGTGATGAAGCACTAGGTATCATTGAAGATTATATCCGATCTGTT
AAAGGTTATAATCCACGTAAGGTTGTGGTGTTAGGTAATCATGAAGATCGTATTGATCGTTTTGTTAAGACTCATCCAGA
GTTTGAAGGTCTAATCGGTACAGATAAATTAGCCTTTCATGATTATGGTTGGGAAGTTATCCCGTTCTTACAACCACATA
ATATTTGTGGTATTCACTTTGTACACTACGTAATTAACGTGAACACAGGTAAACCACTAGGCGGTAATCTTGATCTACGT
CTTAAGACAGTTGGTGAATCTTTCGTAATGGGGCATCAACAAATGTATGCTTATGCAGAGCGTCAATTACCTATGACAGG
TCGTAAACAGTTTGCAGCCGTGGTTGGTGCATGCTATGTACATGATGAACCATATAAAGGCTGGCAGGGTAATCACCACT
TCCGAGGTTGTTTGATGTTATATGGTTGTGCTGATGGTTACGCCATGCAGAAGAAAGTTGAACTTGAGCATATGCGCGAA
ATTTATGAAGGAGAGCATACCTAATGAGTATATTATTAAGTACAGATGATTCAGCATTTATTGAACGTGCTATAGATCGT
GCTATAGATAAATTAGAGAACTTACACGCTGATGAGTGTGATGAATATGATGACCTTAAAGAGGCTTTGGAGTTACTTAA
ATGAGTTATAAGATCGGTTTAATTGGACTTGCTGGAGCAGGTAAAGATACAGTAGCAGTTATCTTACAAGAAGCTTTAAA
AGGGATTGGTCAAGCGTTTGAAATTGATCGTTATGCAGGATTACTTAAAGAAGCAGCACGACAAGTTTTCGGTGAGAACT
TTGATGGTCGTAATGTGAAGGAGGTGGATAAGTTCGTAGATTTATATCTAGCTGATAAGATTATTGATGCTACTGATTAT
GTGTACCTTAAGCTTAATAGGTCTGATATAGATTTAGATGAATGGAATTCTTTATGCCAAAAACATATTGACTCGTGTAC
TTGGATGAGTCCTCGTAAGTTCCAACAACTATTAGGTACAGAAGTAGGGCGTGCTATTGATCCTGATATTTGGGTTAATT
ATCTTAAGAATCAAGACCGTAACCTAATCATCCCTGATGTTCGTTTTGGTAATGAGGATGTGGACTTTAATATCCTAATT
ACCCGCCATCCTGTACCAAAAGGTACACTACATGCTTCGGAAGTCTATGCTGCTGAATTACAGTTATCTGATAATCCTTA
TGATTACGTAGATTATATAATTCATAATGATGGCTCTATCGAAGACCTCAAACGTAAAGTTCAACAGTTAGTAAACAAAA
TTAAAGTTTAGGAGATATAATGTCTGATCTATACCAACGCCAAGTAGCTCTTGAAGAATCATATAGTCACGATAGTATTA
TTGCTGGTCAGAAGCAGGTACTAGATGCATATCAGCAAGGTCGTGCTGCGGACGTAGGTACAGGTCGTATCCTATTAGCC
AAAGCATTTGAAGTCGGTGTAGAAGCTTTAAATGCAGTTAAGAAACAAAAGATTCGGGGTGTTGGCGGTAAATACTTAAA
ACTACTTTCTATCGCTGATCCAGAAGTTTTAGTAATGGCTGCATTACGTGATATTATTAATGCATGTGCTGTACCTGAAC
CAGTGTCTATGCAGAAAGTACTTACGGGTATTGGTCGTATGATTGAGTCAGAGTCTATGTTGGTATTTATGCAAGAGTTA
AACCCTGCATATACTGACAAGACTATCCAGTATTTAGACAACACAGGTACAAAATCAGTTACCCACCGTTATCGTACATT
CTTAGCAGGTTCTAAGTCTATTCAACTAGATTGGGAACAGTGGTCACAAGAGGAGCGTATAGGTGTAGCTAAGTTGTTGG
TAAGTTGTTTATATGACGCTACAGGATTATTCCAATGGGCTAAACTGGATAGCGGTATGTACCACATTAAAGCTTCTGAA
CCCTTAGAGAAGCACTTTCAGGATGCAGCGAGTGCAGCGAGAGCAGTTGTTAAATATCCCCCTATGTTGATCAAACCTAT
GGATTGGGAAGGACAGTATAACGGTGGGTATTTAACTGAATGGTTTAAACATAACTCACCTATGTGTGGTATTCGCTTTA
TTAAGAAAGAGCACAAGCATTGGGTTATTGATAACTTAAACAATGGTGCAGAGCTAGTTAAGGCTGCAATGAATAAAGCA
CAGTCTGTACCTTACCGTATCAATAAAGACATCTTAGCAATCTTACGTAAAGCAGTTGCTATGCGTGTAGGTATTTTAGG
TTTACCAAGCTATCAACCTGCACCGAAACCTGCATTTCCATTTACTGAGGATTGGTTAAAGTCAGAAGCTACTGAGGAAG
AATTAGATCAGTTCCAATTCTGGAAAGGTTTAATGAGTTCATGGTACACACAAGAAGCTAAACGTGTTGGTCGTCAACAT
GGTATCTTAAGTCGTATTCAAGAACTGGTTAAATATCAGGACGAAGAACGTTTGTATTTTCCAACATTTATTGATTGGAG
AGGTCGTCTTTATTTCCGTAGCAGTATTAACCCGCAGTCAAACGATTGTATTAAAGGTTGCCTTGAGTTTGCAGAGGGTA
AACCTCTAGGTAAAACAGGACTTAAATGGTTAAAGATTCATGTTGCGAACTGTTGTGGTTACGATAAACATGATCCTGAT
TTAAAGGAGAAATGGTGTGATGAAAACTGGAACTACATTCAGAATTTTATCAATAACCCGTTTGATGTGGACGCGCCTGA
ACCTGACACTGCTTTCACTTTGTTACAGGCGGGATTGGCTCTACAAGAAGCATTATCTTTACCGAACCCTGAAACATACA
TATGTCATGTCCCCGTTGCAATGGATGCTACATGCTCAGGACTACAGCATTTATCTGCGCTCACGAGAGATGAGGTAGGT
GGTTTATACACGAACTTACTAGATAACGGTGAAGATCAGAAGTCTGATATTTATATGCGTGTAGCCCACATAGCCGATAA
GTCTAAACTAGAATTATCGGATTCACCTGCTGTACGTCAGTATTGGTCGGATAAACCTATTAGTCGTAATATGGCGAAGA
AACCTGTGATGACTTACGTATACGGTTCGAAGTTATTATCAACTATTCAAGGCTTAGCTAATGATATGTATGAAGCAGGT
ATGGATGAGATTCAGTTAGATGGTAAGACAGTCTTTACTTACAACCGATTAGCTAAACCAGTTGGTAAGGCATTACGTAA
AGGTGTCGAAGATACTGTACCTAAAGCTGCTGAGATGATGAACTACTTGCAGAATGTTGTACGTAAAAATAAAGCTGATG
CTATGCGTTGGTTTAGTCCAGTAGGTGTTCCTGTTGTGAATTGGGCAGAAGGTATGGTGACTAAACTTGTAGCAATTCGT
TCGATGGGAATCTCCAGAATTGCTTATAATTATCCAGATAACCAATATAATACCTTAAGAGCAGCTAACGGTATTGTACC
TAACTTTGTACATAGTATGGATAGCAGTCACTTATGTTTAACTATCTTAGATTTTGATGGACAGGTTCTACCGATTCATG
ATTCATTTGCGACGCATCCTAGTGATGTAGAAGCTATGCATATATCATTACGTAAGACATTTATTAAGATGTATAATAAT
TTTAAAATTGAGGATTTCTTACAGTTTAACGGTGTAGATATTGAGGAGTATCAACCGCCTATGCAAGGTAACTTAGAGTT
AGGCTGTATCGAAAATGCTCGTTTTATGTTTTGTTAAGGAGATTTATTATGTTAGTTAGTATACTGCTTCTGTTAATTAT
TTTATTAGGTTGGGGCTTATACCGAGATTTAATCATTGAGTACTATGATGATTTCATACGTGGTAATTTAGATGAGTATG
GTAAGGAGTTATTAAGTGCGTGGCGTAAGTTTGTAAAAGCTATGGCTATCTTCGTTGGAACATTACTATACTTCCCTACC
ATCTGGTTAAGTTTAATACCTACGGTTGTTGTTCAGGACTTAATAAATCGTTATAGAAAATAACTAAAGCCCATGTGCCT
TGAGCATGTGGGCTTTTTTTTTTTTTGAAGTTACACTTATAGAAGGGAAGAACCTTATTTGAAGTTACACTTATAGAAGG
AGAGAAGGAATGAGTGCAAGAGACATTCCGTTATTCACTCAAGAGCAATATGATTACTTAGATAAGTATTGTTTTGCAGA
GAATACAGAACTACTTACACCAGAAGAATTAACCTATAAAGCTGGTCAACGTAGTGTAATGTATAAGATACAAACATTAA
TTAACCAACAAGGTCCTACATTGGTCCGTAAGGAGATTAAACGATGAGCTGGTTAAGTAAAGCTTTAGGTAGTGTTATGA
GTATATTTGGTATTGGTGGGCAGGATGATCTCGGAAAGAAGTATGAGGAAGAAATGCGTCGTCAAGCAGAAGCTCAGAAA
CTCCAACAGGCTAACGAACAGAAAGAAGTAACACAATTTGATGATACAGGAGGTAGTACCTTCACAGGTGCAGACGGTCC
TCGTAAGAAACGACCCACAGGTGGTTATTCAAGCTTAGGGATTAATGCTTATTAGGAGGTTTTATGAAGTCCAAAGGAAA
TGATTTTACAAAGACTATTCGAGCTTTGTACGATGAATACACGGACGATTCTTTAAAAACAAGATTAGAAATGTATGCAC
TTTGGACTCTACCTAGCGTGTTCCCGACAGGTGAGATTACGGTAGATAATGGAAATGCTGAGATTGAGCATGACTACCAA
AGTGTAGGTGCATATCTAGTGAATCGGTTAGCGTCACGTTTAGCTAGTACGTTATTTCCCGTAAGCACATCTTTCTTTAG
AATCGAACCTAGTCAAGAGTTGAAAGACTTAGTTGATAAACGCGGTACAAGTACCCTTATCGACTTAGAGAACAAAGCTT
GTCGTCGTTTATTCTTTAACGCATCTTACGCACAGATTGTGCAAGCACTGCGTTTACTTATTATCACTGGTGAAGTTTTA
TTACTTCGTAGAGATAATCGCCTACGTGTTTTTAGTTTAAAGAATTATGCGTTATTACGCAACAATGTAGGAGAAGTACT
TGAGATCATCACACGAGAACCTAAACGTTATCGGGAATTAGATGCTGAGACTCAGGAACTACTACAAGATCGTAACGAGG
ACGAAACCCTTGATCTTTATACTAGAATCCGTAAGCGTAATATCAATGGGGTAATCTCATGGAAGATTACACAAGAAATA
GATGGTGTACGTTTACCAAACTATGAAATCTACCGAGATAAGTTATGCCCATATATTCCTGTAACGTGGAGTTATATGAA
TGGTGATGCTTATGGTCGTGGTTACGTAGAAGAGTACGCAGGTGACTTTGCTAAGTTATCTGAACTCTCACAAGGTTTAA
CAGAATATCAGATTGAATCGTTAATTATCCGTCATGTGTATAATGCACAAGGTGGTTTTGATGTCGAATCTGCTGTGAAC
TCACGTAACGGTGATTGGATTAGTGGTAACGTTAATGCTGTACAGAACTATGAATCTGGATCATATCAAAAGATGAATGA
GGTTCGATTAGGTTTAGAAGCTATTATGCAACGTCTAAACGTAGCGTTCATGTACACAGGTAATATGCGAGAAGGTGATC
GTGTAACAGCCTATGAGATTGCACGTAATGCTGATGAAGCAGAGCAAGTCCTCGGTGGTGTGTACTCGCAACTATCTCAG
AATATGCATTTACCTTTAGCGTATCTATTACTCTATGAAGTTCGTAAAGACTTTATTCAGGCGATTGATAGACAAGAAAT
CGAATTAAATATTCTAACTGGTTTACAAGCATTATCACGTAGTTCAGAGAACCAAGCTTTATTAGTAGCAGCCAATGAGA
TTGCTACAGTTGCTCAAGTATTCTCCCAAGTAAGCAAACGATTTAATATTGATGCTATTGTAGATAAGATTCTACTTTCT
AACGGTATCGACATTTCAGAGATTACATACAGTGAAGAAGAGATGAGAGCTAAGGCTATGGAAGAACAACGTGCAGCAGA
AGCACAGCGACAACAAGTAATACAACAAGCTGGCGCACAGTTAGGCGGTAATCAATTAGAAAATACACAGGCTGCTCAAT
TGGCAGCAGGTATTCAATAGGAGTATTTATGAGTGAATTTAATCAAGGTGGTCAAGAGAACCCTCAAGGAAATGCACCAC
AAGGTGGTCAAGGTAATCCAGCACCACAAGAATTTAATCAAGGTGGACAAGGTAACTTCCAACAGCAATTTAATCCTAAC
TTTAATCAGGGTCAATTCGGGTTCCAACAGAACCAAGCTTACCAAGCACCACAAGGTAATCCAACACCTGCACCAGTTGA
AGACCCAACGCCTACTCAACCAGCTAAGGTATATACACCAGAAGATTTCGCAGGTGATAGTCCGTTGGATGTTAGCATTA
AGGTTGTATCGGCTAATGCTGGATTAAGTGAAGAAGCGTTCGGAGCAGCTATTAAGAATGCTGTTCAGTACGGTAATGCT
GACTTAATTGATATTGCAACATTAACTAAAGGTTTAGAACCTAATATTGCAGCACAGGTGGTAGCTACGGCTCGTGCAGC
TTATCAACATGCTACACAACTTAAAGCACAGATCGTACAGAAAGCACATACTGCTGCTGGTGGTGCTGAGCAATGGCAAG
AAGCTATTAACAGTTTTAACACATCCGCACCTCAAGATGTACGTGGTTATGCCATCTACCTTGAGAGTATCGGTAAACAA
GATGAAGCTATCCAAGTTATTATGAACCATGTTCGCGGTGCTGGGTTAGTTAATTCTAACAACGGTGCATTGATCAATGG
CAGTACTGGTGGTACAGGTGGTAAAGCTATGTCACACCAAGAGTTCTTGGTCGAGTGGGGTAAATTAGATCGTCAATATG
GACATCAATTATACTCAAATAAAGAGGCACAGTTAAAGATTGCTGATTTACAGCGTCGTCGTGCTTTAGGCAAACAACAA
GGTATTTAATAGGAGATTTATAATATGGCAGGTGCTAATTACTTCGCAGATGGTTCAACACGATTTCATTGGGGTGGTGA
TGAATCTAATATCGACCAACATTTAGAAATTTATGAAGGTACGGTAGATACTCAGTTTGAGTATACACAAATTTTCAAAT
CGTTATCAACACAGAAATCTGTGGCTGAACGTTCTAACCAAATCCGTATTGACCGTTTAGGTGCATCTCAAGCATTATAT
CGTCAATCTGGTGAAGACATTCTCGACCAACGTGTTAAGTCTGATAAACTTAACGTAGTTGTAGAGGCTATGCTTTACAT
CCGTAACCCTGTCGATAAGATGGATGAATGGACTGCACCTAGCTTCTGGACTGAGATGGGACGTAACAACGGTACTACTT
TTGGTTTAGAGTACGACCAAGCACATATCATCCGTTTACAGAAAGCCCCAGCTTGGACAGCACCAGCGCACTTGAAAGAG
CATGGTGAGTTCCACGATGGCTTCTTCGTTCCTGTAACGCTTAAGGGCGGTGATAACTTAACTGATGCTGAGTTAGAGCA
AAATGCTTCTGCACTTGTGAAAGCTCACGCTAAGGCTCGTGACACATTAGCTAAACGTCGTGTACCTTTACAGGACATGG
TTACTTTAGTTGATGTAGATACGTTCTCAGCGTTATTACATCATCCTAAGTTGATCAACAAGGATTACACAGCAGACAAC
GGTGACTTTGCTAACCGTCGTGTGGTGAACGTGAACGGTATCCCAGTAGTAGAGAATACTGCATTCCCTACAGCAGCTAT
CACTGGTCATGGTTTATCTACTACTGAAAATGGTAACGCATTTGACGTAACTGCTGATGAGATTAAAGGTCGTATGATCA
TCTTCTCTAAAGCGTTATCGCTTGTGACTGTAACTGCTCAGGAATGGACTGTTGAGCCGTGGTATGATCCACGTTCTAAA
TCTAAGATTCTTGACTGCTACTCTATGTTCACTGTAGATGTACGTCGTCCAGACACAGTTGGTGTTGTTCGTATTACTGA
ACAAACTACACCTTAATAATAATAACATGGAGGGCTTAACGGCTCTCCTTTCTATTTAGGAGATTCAAACTATGGCAGGT
GCATTATGTGAACCAATCGTATCTTTAGCATTAACTCAAACTTCTGAGGATACAGCTATCGCAGATACACAAGCACAGAT
GGCTGAATTATTAGAGCAGGTACGTGCGTTACAGGCTAAGGTAGAAGAACAGGATAAAACCCCAACACGTTCTAAGACAG
CAACTAAAGCTGAGTAATAGGAGGTGATATGGCTGGTGCTATTGGTCCACCGATTGTTTCAGAAGCTATTACAGGTGGCT
CATCTGATCCACAGTTGGGTGCTATTCAAGCTTCTATTGATGAAATAAAGACTGCGGTTGCAGCAGTTAAAACGGTTGTT
GATTTGAACAAGACAGAGATTGCTACAGTTAAGACTAACGTAGGAACTATTAATACGAATACCAATACAATCAAAACAGA
TGTTGGTACTGTTAAGACCGACACAGCAACAATTAAGGCTGATGTAGCTGTTATTAAAACTAACACTACACCTGCTGGGT
AAACTCGAAAGGGTTTACTTTAAGATAGGAGTCACCCATTAATAGCCAAACTAATTACGGCTCCTATCTTAAAGTAAATC
AACATAACAAGGAGGATGTACTTATGACTCTACTTGAAGCTGTAAATGCTATCCTACCTTACTTAGGGCAGCATGTTATT
ACACGTGTAGAAGATTCACGAAACCCTACAGTATCTCGTATCGTTGCAGCTATTGATCGACAACGTAAGAGTGTACTTGC
AGAGGGTCACTGGTTTAATGAAGTTCCTAATAAGGTACTATTGTTAAACACGGACAAAACAATTGATGCGCCACTTAATA
CATTAGCTATTTATGGTAATACCAAACGCGTAGCTAAACGTGGTCCTAAACTATATGATATTGACAATGACACACGGTAC
TTTACTGGACCTGTTAAAGTTAAGGTTATCTATGATTACCCATTTGAAGAACTACCAGAATATGCTGCACAGTACATTAC
GTATTTAGCAGGTATTGAAGTGTATGTTTCTGATTATGGTTTAGAGAACTCTATACAACTTATGACAGAACGTAAAGAAG
CTAACCGTTTATTATTGGTTCAAGAGAATATGCGTAATCGTAAATGGAACAGTAATGATGCAGCTATGCGTCGTAGTCGC
TTCCAACGATATTTAAGACGATAGGAGTTATTATGATTCTTGAGGGAGTGTACCCGTCATTCTTGAAAGGTGTATCACAG
CAAACACCTCAAGAGCGTAGTGACGGACAATTAAGCGCACAGCTTAATTTATTATCTGATGCTGTAACAGGTTTACGTAG
ACGTGGTGGGGTTAAATTCCAAACCAAGTTAGCAGGTATTCCTAATAGTAGCTATATACGTTTAATTGACATCAATGGTG
TTAATTACATTATGATCGTAGATACGGTTACAGGTACTTTAAAGATTTATAATTTTGAGGGTTCTCTACTTAAAGCACAT
CAAACAGATTATCTTAAGGCTTCCAATGGTAAGGCGAGTATCCGTAGTACAGTCTCACGTAATAATTGCTTTGTATTAAA
CACCGAGCAAGTTATTACTAAGACACCTACAGGCGGTACTAACCCAATACCTAATCCAAGTACTATGGGTTATATTAGTA
TTCGTTCTGGTCAGTTCTCTAAGATGTATTCGGTAGATATCAAGTCAGGTTCTTATACCTTGAGCTTTGGTGTAGGTACG
TCTGGTAGTGAGGCATGGCAAGCTACTCCTGAATGGGTAGCTACTGAAATGGAGAATAAGATTAAAGCAGACGCTACTCT
TAACGCAAGGTATGACGTTGTACGCGAAGGTAGTACGGTTGCACTCAAAGCTAAATCCGCTACAGATACAAACTTGTTGG
TGATTGAATCAGGTACAGGTAGTACTTATATTCAGACGAGTAATTCTAGTCGTGTACAAGGTAAACAGGATATTATTGCT
AACCTACCTAATATCTTAGATAAGTATATTATTGCAGTAGGTACAGTCGGTAATTCGGCTTACTATCAATACAACGCTAC
TACGAGTACTTGGAAAGAGTGTGGTGTATATGAAGCACCTTATAAGTTCACTAACGAACCTATTTACTGGTACTTTGATG
ATACTGATACTATCCAAGTTAAAAGTCTAGATATTCAACCACGCTCAGCAGGTGATGATGATAATAACCCATTACCAAAG
TTCGTGGATTTCGGTATTACAGGTATTAGTGCGTATCAATCACGTTTAGTACTGCTTAGCGGTTCATACGTTAATATGAG
TGCTACAGCAGACTTTAATATCTATATGCGTACTACTGTGGAGGAATTACAGGATGATGATCCAATTGAGGTGTCTAGTA
CTGCTTTAAGTGCTGCACAGTTTGAATATGCTGTTCCGTATAATAAAGATTTAGTTTTATTAGCTCAGAACCAACAAGCT
GTTATCCCAGCCAACAGTACTGTACTTACACCCAAGACGGCTGTTATTTACCCAAGTTCAAAAGCTAACATTAGTATGGC
TAGTGAACCACAGGTCGTATCACGTAGTTTGTATTATACGTATCAACGTGGTACAGATTATTATCAAGTTGGCGAGATGA
TTCCTAATGCTTATTCAGATGCTCAGTACTATGCTCAGAACTTAGCAGACCATATTCCGTTATATGCTACAGGTGTTTGT
ACTTCAATCACAGGCAGTACTACAGATAATATGGCGGTATTTAGTTCTGACCAGAAAGAGTTACTTGTACATCAATATTT
ATGGGCAGGTGAAGACCGTCCGTTAATGAGCTTCCATAAATGGGAGTTACCTTACGATGTGCTTCATGTACAATTTCTAC
AAGAGTATTTAGTACTATTTATGGATGTTGGTGATGACTTAGTGGTTGGTACTATTAACGTACAGTTAAACCAACTAGAT
AATAAACCTATCCCATTCTTAGATATTTACCAATACGTAGATATTGTAGATGGTGAGGGTACGTTACCTGAGTTCTTACC
AGAAGGTGAGTTAGTAGCTGCGGTATACAGTTCTGAGACTATGCGTCATGCTATGGTTCAATATGAAATCGAAGGTACTA
AGATTAAATGTCAATTCAATGGACGTATTTATCTAGGTGTATCATATGAAAGTTCACTCACATTAACACCTCCATTTGTT
AAAGATAGTAAAGGTCGAGTAGTTGCTGGTAGTAACAGTATAGTTGTCGATCTTACAATGACATTCAAGGGCACAGGTGA
GTTTGAGTACCATGTTTCTGATGCTTATGGTGATGTGTTTGATGGTGAAACGTCTGCACAAGCTTGGTCAGAAGCACAAC
TAGGGTATACGAGAGTAAACACAGTAAGTGATGTTAAGTTCCCATGCGGTACGCTATTAAGTTCAACAGAGTTTAGTATT
AGGACCACAGGTACAACGGAACTAAATATCATTAGCACTGGTTATAATATCCGTATACCTAATAGAGGACGGAGACGTTT
ATAATGGCTATGAATATGCAAGGTGGTATGCAAGGGGCACAAACAGGTGCATCTATCGGGAGTAATTTCGGTCCTTATGG
TGCAGCCTATGGCGGTATTATCGGAGGTGTGTTAGGTTTATTAACTCCTGATAAGGATTTAGCAGCCTTAAAAGCATACA
ACAAACAAGTAGTACATAACTTAGGTTCTACGTTATTCGATATGGATCGTCAACGTAACGTAGAGAACTTACGAACATCC
CAAGCTCTTGACTCTTATAGGACACAGGGTCAAGTAGCAGCTTCTCAATTTAATGCAGCATTCGGTGCAGCAGATATTAT
TGGTGCAAGTGCAGATGCTCTTAAGAGTACTTTAGATCGACAAGTTCAACAGGCTACACGACAAGTGTGGATCGATTGGG
AAGTTGGTGTGGATAATTATAACACTCAAATTAATGAGGTTGTAAACCGTGCAGCAGGTTCTTTACGTCGTAGTAAAGCT
GAGACATCTAAGGTAGATTATGCAGGGATGTTTAAACAAGGTATGGATATGTACCAACAGTATAAAGGTGGTGGTGCTAC
AGGAACTACTACAATGAGTTCCACAGGTGGTGGTTTATCAGGATTATCTGATTTCGGATCATTCGGTAAATCTGGTTCCG
CTATGGGTACAAGTTCAGCAGGATCATTAACAGCGTAATATGGAGGGTATATGGCTACTCAAATTCAGATGCCAAATGTA
CGTGATGTACAAGTAAGTAATTTACAAGCTATCGAACGTCCAGCAGAAGGTAATGCATTGAGTAGCTTTATGCAAGACAT
ATTACCTGCTGCGGATAAAGCTTTACAAACATATAATAAGGAAAATGCTGATCGTCTTATTGCATTAGGTCGTAGTGATC
AAATGAATGACGTACAGCGAGAAGTGAATTGGCTTGATGGTAAATACTATAATCAAGGTAAAGAGTATCAGAAAGTAGTA
GCTACGCAAGCACAGCAACTTCAACAATTCAATGCACGTATTAAAGAGATGGCAGATAGTGGTGCAAGCTCAGATGAGAT
GTACCAAGTGGGTAAAGAGTATTTAACTCAATACACCGATGCTATTTATAACAGCGATCTTGACGCTGACTTTAAAGAAC
ATCTTTATAAGGAAGGTTTAAAAGAGAATGCTGTCTATCAGAAAACTATTAAGGATACACAACAACGTGTTGCTATTGAT
AAAGCTTATCAGAGTACATTAACATTACAGGCTAACTATGTAAATACATTACGTACTACAGAGTTAAGTGGTGATGAGTT
AGATGTACTTACGTATTCATATGTGAATCGTTCTGTAGCTGCTAAGATGACTGCTGATCCTAATTTAACATTAGAAGAAG
CTACTAAGTCAGCACAGGATGAAATCTCAAGTGCATTTAAGTTTATCGGTCAGCAGATTGATCCTACAGCACAAGGTGCA
GATCAAGTGGTAAATAAACTACGTGGTATGGTAGATCATGCTTATACTAAAGGGTATGTAGATTTAGATACCCTTACAGG
TGTACGTAAGATTGCTGATGATATTCATGTAGGTATTACTAACTACAATGATACTATAGCTGATCGTAAAGTAACTGAGT
ATATTGCTAGTGTTGAAGTAGGTGAGATTCCTTTAGATTCTGATGATTATAATGAGCAGATGCATTCTATTTATAATAAT
CCTAACCTTAGTGAGGATAAGAAGACAGCTTTGGCTCGGCAATTAACTAACTCCTACGTAACTCAACATAATAAGGTTAT
GAATGCAGACATCGATATTAACACTATTGATCAATTCCCTGACATGATTGACTTTATTGCAAGTACAGGTAAGGGTGAAG
ATACGTTTGTAAACCTTTGGACACAGAAGCACCTACGAGAAGCTAATGGTGATGTTTTACAAGGTGGTATGGCGATGATT
AACCATGCCTTCTCAGGTAAGACAGATGTACCCGAATTAGCTAAGAAAGGTGCTGAGTACGCTAGTTCACAATTTACAGG
TTTTATGGGTATGACTCAAGCTGAGGCTGAGAAAGACCCGTACTATAAGAACCGTGAACAAGTGTTTAATACAATGGCAG
GTATGTACCGCAATTATTCACAAACAAACCCAGCACGTGCTGCACAGTTGCTTGCAGGTGTTCCAGAGGAATATCGTGGA
GCAGTAGAGCAGTTATGGCGTAACGGTGGTCGTATGACCGATGCTCGTGAATTGGTACGTAACCCAATTAATCGTCAAGT
CCGTTACGAGAACATTGATAAAGCGACAACTTCCCTAACAGCCGATACAACTAAATTAGATAAATGGTTTAGTCGTGGTC
ATGGTGGTGGATTCTGGAATAGTCAGAAATCTGCTGTTAAAGATTCACAACTCAATGCTATTATAGTTGCTGCTAAAGCT
GGTAAGTTCCAGTTAGCACCGAGTACTACTACAGCTAGTCCTGAACTTCTTATGGCTAACATGGAGGCTTTAGGTATGCT
ACAGAAGTCACCTAAAGGTTATGCGAGTACTGTATTAACACCTAATGCTGCTAATGTCGTAAAAGGTATGAAGTCAGATA
ATGGTGTTCCTTTAAGTTCTGATCTGTTAGGTATAGTGGTAGATAACTACCGTCAAGAGATTGCTAAGAGCCTTAAGACT
CGACCAGAGGATATTGTTGTATCTTCTGATGAGGGTGGTACGGGTTTATATTTCCAAGCTTATGACAAAGAAGGTAAGTT
AGTAAACGTGTCAGGTGTTGCAGGTATGCAAGGGGCACAGATTACAATGAATCGTCTACGTAATGATATGGCTAAGGAAT
ATAGTAATCGTGGTAGTAAGCAATTAGCTGCTACTAAGACTTACTCAGGTGGTTTAGTTACTGGACCTTCAAATACGTTG
TATGGTGATAATATGCGTCGCTACGGTGGTGCTATGTCTGGTGGTCGTGCTAGACCTGTTACTATAAACAGTAATGGTAG
TCTTGGTACATTCCCACTTAAACGTATTGGTGGTGGTACAAGTACCGTCCGTATCCCAGCTAACATGTCAGGTATGTTCA
ATGGGAATATTGGTCTAGCTACACAGTTAGTAAGTAACTTCAATACATTCGAATCTTTCGCAACTCAACAATCGTTTGTT
AAAGGTGTGGGTGGTGCAAGTTCAGGTAATGTATATGGGCATGGTATTCGCATGGATAAACACCCTAAATGGAAAGCTAA
GTTTGATGCAGTTGCAGGTGATCCACAAGGCATTATGAAAGTTGAAGCAGACTTCTTCAATGAGTACTTCAATGGTATGG
GTAATCGCCTAGCTAAAGTCGGTGTACCTGTTCCCACAGCAGCCCCTTACCCACCACAGTATAAACAATCTGTTATGTTA
TTAGCGGATGCATGGTGGCACGGTGGCGGTGGAGCAGCAGATACCATTACACGAGCTATGAACGCACCTACATATGCAGA
TGGATTACGTATTCTTAAGAGTATGCCTATCTATTCAGCAGGTGGTGATACACAAGACAAACGAGAGAAACATCAACGTA
ACCGTTTCTACCGAGACGCACTACGTCAACATTTTACAGCACAAGGTAAACGATAGGAGGATATTATGGCTGGACTTTTT
ACAGGAACGCAAGAATCTAAATTGTTACCAGAGGTTCAGCCTGAACTACCTATTGTTCCTGCTGGTAATGTACCTAAAAT
TAATCATTTTATAAACACAAAACCACAAGGTCAAGCTGATGAAGTTGACCTTACTACCGAGACTCAACAGTTAGAGAGCT
TAGAGCGAGAAGCACCTCCATCTATATTGGATACAGCTATCGCAGGATTTGCACCTACTGGACGAGATTGGTTACGTAGT
GGTATGGATAAATTAAGATATGACCGCGACCCTAACTTTACACCTGACGAATTTACAGATCAGTTCTTTAAAGATTGGGG
TATGCAACATGCCGATGAAGCGGAATATCTTAACAAAGCAGTAAACTATGAAGATTGGAAAAGTCGTACAGAACGTATCG
TGTCTAAACGTGAAGATGCTAAAGCATTAGCAGAGAACCCTATTACAGGTATCGCAGCCAGCCTTATTGACATCGACTTA
CCTTTGGCAGCTATCCCTTATTTAGGTTGGGCAGCTAAAGGTTCACGTATGGCTCAGATGGGTGTACGTGCAGCACAGGC
AGCTACAGCAGCAGGTGCAGCTTATGGTGTAAACTTAGCCTTAGAGGATCAATCTATTCGGTCTGAGGATGAACGTTTTA
TGGATTCCATTACGTTCGGTCTAGGTGCTGGTTTACGTGCTATTAAACCTACACAACATCTTGATGATGCGGTTAGTGCT
GAACTTAAAAGTTTAGGTTCTACAGATCATCTTATCGAACCGCATGTACAACAATCTTTAGAGGCTGCTAAAGAGGATAT
TATTAAATCTACATCTATGCCTATTAGTACACCGAGTGGTGCACCTTCCGATATAATTAAAAAGCATGGTTGGTTAGCAG
AGTTATCTAGTTCTTATGATAAGCTTTATTATTTGACACAAGGTGATAATTCAACACTGGTTAATCGTTTATTAACAGGT
GTACACAACAACGGTGATGATGTAGCTACTGCACAAGCAGCGTACTTAAATAACTATTCATGGCGTTTGGCTGGTTTAGA
GAAAGATTTAAGTGATGCTGTAGCTGAAATTACATTGGTTAAACCTAATCCTATTACTCGAAATAATGGATCGTATGGTA
GAGCCACACAGGAAACAATGGAGAAGTTCCAAGAGTCTATGCAACGCTTAGACGCTAAAGTCTTAGAGCTAACAGAGCAA
TTAGGTCAAGTACCTTCTGACGCAACTATCAAGCAGCTTATTAATACTATTGAATCACATCCAAGTATGCAACGTGTTAT
GCGAACCTACATTGATTCAGGTTTTGCTACACGTGTACTAGATGATGCTAAAGCGGTAGGATTCTTAGAAGCAGAAGGTG
CTGATCAGATTGTACGTCGTAGTACTTATATGCCTGTACGTCATAGTTATGATCGTATACTAGATGCAGTTGAAAATCGC
AAGTTAGGTACATGGGATGACATTGCTCATTTCTATGGTAAGCAGATTACCCGTATCTACCCTGAACTGTTAAACCCTAA
AGGTAATTTCAAATTAACTGAGAAGCAGGTTGGTCAACACTTCTTGCAAACGCAACGTGACGCTGCTCGTAACTTATCTG
AGGTAGCAACCACAGGTATGACTAAGGAGCAGATTCATGACGTACTTACTCGTGCGGGTTTAAGTAATGAGGATGCTAGT
GGTGTAACTGCTCGTATGTTTGAAGCTTCTAAAGATGCTCAAGGTCAACCTAAGAACCTACGTAAGCGTATGGATTGGGA
TTGGAGTATGACATATAAGTCTAGTACTGGTAAAACGTTCGGTATGAAAGACTTAACAGATTCTAGTACCTTTGGTAATC
TTGAAGAATATTCACGTCGTATGGCTGCTCGTAACGGTCTAGCACAGTACGGTATTAAGTCTGAGGCAGAGTTAGATAAC
TTACTAACTTCGTACTTAGATAAACTACCTAAAGGGCAAGACCCACAAAAAGCACGTAAGTTCTTTCAAGCGGTACGTGA
TGACTTACTAGGTCGTCCTATCGGCGAAGCTGCACCAGAAGCTTTACGTACATCTCAAGCAGTAGCAGATATGATGTTAC
TAGCGAACTCAGGTCTATATGGTATTATCGACGTAGCAACTCAGGTTTATAAGACTGGTGTAGTACGTAGCTTCCCACAT
ATCTATCGTGGTCTAAAGACTGCTGTTAAAGGTATGAAAGGGTTTAGTACTACTGAGGCTAAGACGTTGGAGGACATCTT
CACAGGTAAACTTATTGCACCTTCACGCTGGAAGAACTTCATGAGTCACTATTCAGATGGTTATTCTGTATCTAATGGTA
TCCATGAGGCTGCTCAGTACTACAGCCAGAGTACACGTTTCCTAAACTTATCCGAGTATCTTAAACGATTCCAGATTGGT
ATGTTAATGGGTGTGTATGGTGATGTACTACGGGGTGTTGCTAACGGTAATGCTCGTGATATTAAGTACATGAAGAATAA
AATGAAGGTGTCTGATGAACTGCTTAACGCTATCCAAACTGAATGGAAAGCTAAAGGTGGTAATATTGACTCTTGGTCTA
ACGCTACCCGTGCTGCTCTTGAACAGAAGATTTTCAATGAATCTGATAACTTAGCATTTAACATCCAGAAAGGTGAAGTA
CCTAGTATTCTTGAGCATAGTACTATGGGTAAGGTTGTATTCCCATACATGCGTTATGCGTTTGCTATGCAACAGAAGGT
ATTACGTCGTACATTGAATCGTGATGGTGCAGTAGGTCTAGCTTTACTCATGGCAGCACAAATGCCAGCAGCTATGCTAG
TAGGTGCAGCGATTAACGTGCGTAATGGTAAAGAACCAGATAAGGACCTTGCTAAGATGACAGTTAAGACTATGAGTGCT
TTAGGTTCTTGGAACTACCCATTAGAGATGCTTATTGGAGGTGTAGATCAAAGCTCAGTAACAGCTTTAGCTCCGTTAGG
TAAGACATGGAATTTTGTGAGTGAATTGGCTACAGGAGAGCCAGACTTAATTACGCTAAAGAAAAATAGTATTGCTAACT
CAGCAGTATTATTAGATGCTTTGGCATTAGCTTTTGAGGATTGATAATTTATGAATATACTACGATCATTTACAGAGACG
GTGGTGACTACGCCTACAGACACTTTCCCTATCAGTTTTGAATACGATGAGAAATATGATGCTGTACATGTCTTTCTTAA
TGATGTAGCAGTTGAGGACTTGGGGTACACTGTATCTCAAGTTAATGCTGTTACTCTAAAAGTTGAACCTGCTATCCTAG
AAGGTACGGTTCGTATTGAACGCGAAACAGATATTGATAAGCTAAAGTATATCTTTGATGCTGGTGCGTTATTTATTGAT
CAGAATGTGGATGCAGATTTTAAACAAATCGTACACTCCCAACAAGAGGTACGTGATGGCTTTATTAAACTACGTAGCGA
TGTGCTGCCATTAGTACATGGTTTACAAGAGGCTTTGAAACAAGCACAGGAAGTTAGTGAAGCTGCTCAAGAGGCAGCAG
ATGCTGCTGAGGAAGCTGCACAAGTAACACGTAGTGCTGATAAGGTTATCGACGAAAGTGGTGCGACACAGCAAGAGTTG
AACAATCATAGTGTGCAGCATGTAGAGACTGTAGCAGATTTACCAACTAATGCTAAAGATGGCGCTGTACTTTATGTTAA
GGGCTACTACAAACCTACAAACCTAGCATTAGCTAAACCATATAGAGGGGGTAGTACACGTGTGTACGTAGCTCAGCGTA
AGAGTGAGGATGACGGGTTCTTATGTATACGTGGTTGGGTTTTGCAATCAGAAACTTCCGTGTACACACCTCACATGTCA
GGTTGTCTATGTGATGGTACTACAGATGATACATTAAATTTCGATAAATTAATGTATGCGTTAGAGCGGAATAATATCGT
TGGTAAGGTTATCATCAACGATAATATGTTCTTTAATAGCCAATGCCCTAGAATTGGTAAGCTTATAGACCCAGTACAAT
TCAATGAGAAGAACGCAATACGCTTAGTATCTAATGTCGATTTAGAGATTAATGCCACGTTGACTTTTGGACCGTTCTTT
GCAGGGAGTAGTACACAACCCCGTTGTAATATACTTAGTGCAATGTATCGTGAGGATGTAAACGATTGGTATGGGAAGAA
TCGTCATGAGAACATTAAAGTATACGGTACAGGTACTTTAGATTTTACACAGACTGAATCACCTAATGCTGTGCAAGATG
GTTACAGATGGATTATCAAAGCGTCCGTAAAAGGTATGGAGGTTCATGGGTTGACGTTTAAAGGTGGTGATTTTGCCAAC
GCAATTCAGACATCAAAAACTTCTGAATCTGTGTACATTTACAAAAACAATTTCATTAACTTAATGTCTGACAAGTCACT
AATGCACGATCACTCAACGGTCTATTGCATCGGTAAGCAGATTTACGTTCATGACAATTATTTTGAATTTACAAGCATAA
AAGGACGTTTAAATTCTTGTGCGTGTGAACTTCATGGCTCAGAACAGTGGTTTTATAATAACACTGTGAAAGGTTATCCG
AACTTACTATTTAGTGCGATTTTAAGAACAGATCAATCGTTAGATGAAAATGAGGTAGCATATGACCAAAAAGCATTTAA
TAACACAGCATATATTTCACGTTCAGCACTGGGATACTGGTCGATCTTAAACAGAACTGCAAAGTTGAAAGATTTAGAGT
TTTACGATAACACCGTTACATTTATCGAAGCACCGACCTTAACTCAATACAACAGTGCAGGTGTTCGTGGATTGAGTTAC
CCTAGTGATTTAAGCGCATCTATTTTCACAACATGGCAAGAAGGTGATTCTGTTGCAAATGTCACATATTTAGCAGAGGT
TTTAGACCACATTTTGATGCGTGATAATACATTCATGGCGTCTAATGGTATCTTGCAAAACCAACTTGTAAGTATGTTTA
GATTCGTGGGTTGCTATGTACGTGAAAATATCAAGTTTATTAACAACAAAGTTCGTGTGAATACTATCCTGAATCGGGAT
GTTTACACAGGTTCAGCTAATGATTACTTCAAGGGTTGGGTAGTCACTGGTAATAACTATGACTTTTCTATGTTCCGTAA
TCAGCGTCACGGTTTATGGATATTCTTAGAGTATATCAGTGGTTGTGTCTTTGATTTTAATATAGAATCACGGTTCCCAA
CATTGGATAAAACCTACAATCTAGTGAACTTTGTACTACGTGATAAATCTAAAGTATTGAATAATACTATTAAGATCGAA
CCTAACGGTTCCTATGCAGTATTAGATGCATGGTTAGGTGGAGATTTCCTGACATACACTGCATCGGATATGGGAGGACG
TAACAACCATGTAAACTCAACAGCGTTTGTGTATATAAACGAGACCCGTAAAAAGGATGCATTATTTGCGAAAATGGGTA
TCCAAAGTGGTAACGTTCCACCTGCTGTAAATATATGCAGTATTATTGAATACACAAATGAGATGTTAGGTACTGTATCC
TACCCTATTGGGTTTAACAAAGACTACAGCGCAACATACAAATTAACTGCTACTGCAATCGCATCACAACCGTTTGCGGA
TAACGAAGTATCCGATAGGTTCGCATATATACATTTCAAGTGTTAATAAGCATTATTAGATAGGAGGATTCAAATGTGAA
CATCATAGATCAGTTCTATGCAGTTCTGATCTATGTATGGTCAGGATTAGATAAATTGATCGTAGGCGCTGCTGCTACAT
CTTTTGTAGTGGCGCTGCTACGAACTAAGAAAGAGGATAATAAATTCTCATTTATTGAAGCATTCCTTTGCGGCATCTTT
ACAGCTATCGCATTAGTAGGTATGAGCTTCTTAGGCACATTAACAGGTATCATTGTACCTGAGACATTAACTGCTGGCGC
TGCTCACGTAGTAGCTGGCTTTATCGGTTGGTACGGTACAGTACGAACTATGGAATATTTAGAAGGGAAGGTTTCAAATG
ATTCTGACTAAAGATGGGTTTGGTATTATCCGTAATGAATTATTCGGAGGTAAGTTAGATCAAACTCAAGTAGATGCGAT
AAACTTTATTGTAGAGAAAGCTACTGAGTCTGGTTTAACTTATCCAGAGGCAGCCTATTTACTAGCTACTATTTATCATG
AGACTGGTCTACCAAGTGGCTATCGAACTATGCAGCCTATTAAAGAAGCTGGTTCGGATAGCTACCTTCGATCTAAGAAG
TACTACCCGTATATTGGTTACGGTTATGTACAATTAACTTGGAAGGAGAACTATGAACGTATTGGTAAACTTATTGGAAT
TGATCTGATTAAGAATCCTGAGAGAGCGCTAGAACCTTTAATTGCTATTCAGATTGCTATCAAAGGTATGTTGAATGGTT
GGTTCACAGGTCTTGGGTTCCGACGTAAACGTCCAGTTAGTAAATACAACAAACAGCAGTACGTAGCTGCTCGTAATATC
ATTAATGGGAAAGATAAGGCTGAGCTAATAGCGAAGTATGCTATTATCTTTGAACGTGCTCTACGGAGCTTATAGGAGGG
TTTATGGACGGTTATGGTCTAAGTGTTGAAGGTTATGACGGTTAGGAGGATTTATGGCAGGTAAGAAAACAGGGGCTAGT
GTTAGCCGTCTATGCTTGTTGCATGAGTTATTGGTAGATATGTTCATTAAAGATATTAAGGATGCTATAGATGGTGACTA
CCCTTTAGCATCTGCTGATAAGAACGTTATCGTTACTTTCTTAAAGAATGAAAATATTACAGCCACACCTGATGCAGACG
GTATGGAGAAATTAAAAGAAGAATTAAAAGACCTATCGGAAGCACAACGTGCGAAGGTAGATGCTTTAGTAACGCAAGTT
GAATCAGGTCAATTCGATGATCTGTTAGGACCTATACAATAAGGAGTTGTTATGATTGATGCGACGTTCCGAGAACGCTT
TAAAAGATTAAGGGCACATGTTGCCCAACACAATGATAGACCAGAGTTAATCCCTAAAGAAGATCGAGAAATGTTCGCAT
TAATGTTTGCAGGGTTATTCCTGAGTTTTCGAGACTTTGCTGAGTTAGGTATGGCTTATCTCGGTTTTAAAATGTCGGAG
ATTCAGGATGACATTGCAGACTACATGCAGCATGGTTATAAGTACCGTATGGTGCAGGCACAACGTGGGCAGGCTAAGAG
TACCTTAGCTGCTTTATATTGTATCTGGCGTCTTATACAGCGTCCTAAAGACCGTTGTTTGATTGTATCTGCTGGTGGTG
ATCAGGCTGACTCTATCGCGCTGATTATTACACGTATCATTAACCAATGGGACATCTTGTGTTGGATGCGTCCAGATACG
ACTAGAGGTGACAGGGATAGTGCTAAGAACTATGATATTCACTGCGATCTAAAAGGTATTGATAAATCCGCTTCCGTATC
ATCTGTAGGTATTTCCGCACAGTTAGCAGGTAAACGTGCTGACTTTCTATTAGCGGACGATATTGAGGTTATGCGTAACT
CTATGACCCAAACAGAGCGTGAGAAGTTAGCATTACAGACTCGTGAGTTCTCAGCTATCTGTATTCATGGTGACATTATG
TACTTAGGTACACCTCAGACTAAAGACTCGATTTATCGTGAACTACCTCGTCGTGGTTTTAGTGTTCGAGTTTGGACAGG
TCGTTACCCTACAAATGAAGAGTTAGAACGTTATGGTTCAGGTACAGAGATTGCGCCTATGATCATGAAGCGTTTATTAG
AAAATCCCGAACTACAAACAGGCGGTGGTATAGAAGGTAATAGAGGGCAACCTACTGACCCTGACCACATCGGAGAAGAG
ACTCTACAAGCTAAAGAGTTGGATTATGGTCCAGAAGGTTTTGCATTACAGTACATGTTAGATACAACATTATCTGATGA
GATGCGTACCAAGATTAAACTATCAGACATTCCTGTAGTCGGTACAGGTACAGATTCCGCACCAGAGGTGGTACAGTACA
AATGTGATCCAACTACAGCATATAAAGAATTAACACCAGCAATGACAGCCTTTCGTATGTATTGGGGTATTGGTTCTGAT
AAGTCTGTACCTTTCGAACACAAGGTTATGATTATTGACCCTGCTGGTTCAGGTGGGGATGAGATTGCATTCGCTACAGG
TGCAGCTACTAACTCTTATATTTACTTACTATCGGTAGGTGGTTTTAAGGGTGGTACAAAAGAAGATAACTTGAATAAGG
TTATCATGAAGATGGTTACGTCAGGTATTAAAGATTTAGATATTGAACGTAACATGGGACATGGTACTGTTACTCAGTTA
GTTGTAGCTCAAATTGAGAAGTTGCGTTTAAAGGCTTCTAAAGGCTCACAGGACGAAGATTTCCTTGAACTGCTACAATC
CTACGGTGTTACCCATTCAGAGCTTAACAGTGCGCTCTCAGGCGTTGCTGTGAACGATTATTTCGTTACTACTCAGAAAG
AGCGTCGTATCATTGATACTATCTCTCCTGTGACTCGTCGTCATAAGTTAGTAGTGACAAGTTCAGCTATTCAAGAAGAT
TGGGAATATTGTTTACAACATCCTATGGAAAAGCGTAATCAATATAGCTGTTTCTATCAGTTAGGTAACATTACTTACGA
TAGAGGTAGTTTGGTACATGATGACCGTGCTGACTGTGTACAACGGTTAGTAGAGCGTCTATCGCCATTCTTAGCTAAAG
ATGATGAAGCTGGTGCAGTTAAACGTCGTGAGGAAGAGATTGCAGAGTGGAGACGTAATCCTATGGGGTATACACATGGT
AAGTTCGCTAACACTGGTATGCGTAGAGGTTCAGGAACTACTAAGAAGTTTGGAGGTCGTCGTAAATGACAGAACAAGAA
ATTAAAGAAAGACTAGCCCATAATTGGTTAGTCATCAATGCTGCTAAGCAGTTAGTACTATTCATAAAGGAGAAATTAAA
TGAAGGTAAATCTATCAGTACTAAAGAAGATCAAGCACAGTGATGCAGTTAATGTAGTAAGCACTCTAGGAACAATCGTA
GAGAGCGCTAAGGCTGTTAATTCTGTTCAGGAGTACAAAGGTAAGGATAAGGTTAATAAAGGGCTATCAGGAGCTTCTAA
AGCGCTAGATATAGCTGCTGTTATTCTTAACATTCTAAAGTAATTTACTAAGGACTGTTGGTTACTTATGTGGGAATGAC
TCTTGCAAGTTATAGTTGAATCCAAAATTTGACATATATTTGTGAAAGGGTCTCTCCCACCTAGCCCGTCCAGCCTTCCC
CCCCC
>AB1
ATGAGTAATCAAGTATTAGGTTTCGCCTTGTTCTAAAAAACCAGTCATAAATCCAATTGCTTGAATAAATAATACTGTAG
GGGTTTTCGCGTCATCAATTTCATCTTCCCACAAGCATGGGCGAGGATCACCACTAGATGGAACGATTTTTACACAAGAG
TCTAAAATATCGTATTTTAATCGCAATGAATCATCTGGATTAATTTTCCCTAAAATCGAACCAAGCGCGCCTGCAATTTC
AATAATCCCTGATTTTGAATGCAAATTCATATTGTCAAAATCAATACCTTTAATATTCATGCCAGCAAGCGAGGCATGAT
AAATAACTTCATGCGCCCATCGTTCAAGAGGCAATGCCGCCATTTTTGTTATTTCAAATTTTTTACCTTCATCATCCCCA
TTAGGAATGGTGAAAAATGTTTTCTTAAGTGCCTTTGCCATTTTTTTAGCCTCTAAAAAATAGAAAGGGGATTTCTCCCC
TTATGGTTAGTTGGTTTCTTCGATACCGCTAGACATCATATTAAAGTTATATGTATGCCCATTTAAAAGCTGTGCAATAC
CAGTACCACCTGACTTAGTTACCATTGTACCCGTAAGCGTTTGTTTGCGCTTAACAGAAGGGTAGCTGATCTGGAACTCA
CAACGGCGAACTTCCATATTTTGAATAAAGTCATTATAGACAGTTTCCAGAACTGGTACAGATCGGCTGCTTGCTTCAAG
TGATACAGTAATCGGGGTTTCATGCGGAATGAAGCCCATAGACTGCTTACCATCAACACCAACACGGGTTTGAGCCAATG
TAACGTCAGAGAACGTTACAAATGCGTCAGACTGTGCGCCTTCAATAGTAATCCAGTCATCATATAAACCAGCACAGCGG
AACTGAACAATACTATTTGCCGCTGTAATTGTGTTTGGATTATATCCCATTGGCATAAGTTAATCTCCTTACTGAACGTT
AGTAGCAGTCATTTCTAAACGTTGCATGCTAGAGCCGTCCGTATAGAATAACTTGATAATAAATGATTCACGCGCGACAC
GAGTCTGAGAATCTGGAAGGGTGATAGATAATGCCCAGCCTTTTGTAAACAATTGACTAGCAGCATCAAAACCAGCTTCT
TGGTTCACTTGGAATTTTTGAGCATTCGACAAGTTTACACCAGCGCGGATGCCACCAAAGTTAATACCTTGATCGATTGG
ATCTTGTGAGTATGCGCGAACTGTAGCAATACCTTGATCATTGTATGGGATTGTCTTTTGAGCTTGGAACATGTTCATAT
ACGCAAGCTGTAATTGAGTACGCAAGAACACCTGGAAGTCAAAGTTATCAATCCATTTATACTGACCAGTTACAGAGCCA
TTGCCAGCAAACTGAAAGCGGTCATTAGCAGTAGCCCAAGCACCATAGAATGAATAGCCATTTTTAACTAATGTTTCTGC
ATCAGCTTCATCTTTTACGTCTGGAGCTAAACCATCTTGACTACGGAAAGCAGTAGTTGTGCGCCCGTTAGTTTCTTGAT
AGTTAATTGAACCAGAAACACCACAGAAGAAAGCTGCTTTGTCAAAAGTTCCATAGATTGGAACAACACCGCTAGTATTT
TCTTTTGCCCATTCGCCAAATGAAGCGCCACTTTGACCGAGAGCAACAGGATCAAGGCCCCAAGTGTAGAGCTTGAATCG
GCTATTTTGTTGAGTAATCCAGGTAGCAAAAGCTTTTAGAGCATCGTCATCAAATACGCCATTTGCATAAGTGAAGTTCA
CAAAGTTACTGCTAAACTGAATTGCATTCGCTGCGGCAGTTTCAGGTGTGTCTTGGGTTGTATGGTTGTTTAGGATTGCG
CCAGTATCTTGAGTTAATTTTAACTTGTCAGCTACAGTACCAGTCGCAAAGCTAATAGTTGAGCCTTCGCCCGTAGTACC
TGATTGAATTACAAAACCTTTAGTTGTAGATTGGTAAACACAAGTCAAGGTTAATGCTGTACCGATTAGGGCCGCCGCAT
CGCTATATGAGTTTGCAGTGCTTAAATCAACAGTAACGTTCTTTGATACACCATCAACAACGATATTTAAGCTACCGTTA
ATCAATTTAAGATCAGCAATGCTTGTACCAGTAATATCGCCGCCGATAATGGTAGCTGGGTATTCATCTGAATTGTATGT
TGCAATGAATAGTGAGTTTGGTCGAGTGGTTGCGTTATTAAAGCCGTTAAAGTAAACGGTCGCAAACTTATAAACATCAC
TTTCTAAACCGTAGTGCTGACCAACTAGAGTATTAGAAAAATATTCATAGTTTGGATATACAGCTTCATTTACAAATAAA
GTTGTATTTAATCCTAGTGGATTGCCACCGCCACCAATTACGGCAGGGTAGACAGCAGCAATATTACTTGCTGGGATAGA
GTTAAACTGCATTGATAGACTCCAAATCGATTTGAGAAACGTCTTCCAGTATATTAACTGTTTTTTCGTACTTTGTATTG
TATTGCAAGTCGGCTTCAATCATAAAGCGCAATTCATACATTCCAGCCTCATTAACGAAAGATAAATCACGTATACGTGG
ATTGCCCAATGGTACGCAATTAATTAGCGTATCAGTAGTATAGGGGCTATTCCACAGCGTTTGTACTTCTTGCGCCATAT
CCATTGAATCTGGCCCGTAAAAATCTAACTGCATTGTGCCTTGCATAGAATTAAAGATGATCTGTTTGCTGCCATCGTAA
TTGACTGACTTTTGATCTAAATGACGACCTTGCATAAAAGTCATGATAATGGCGTTTTTAGGGATTGGGTTTAGGTTGTT
GTATCCCCTAATTACTGTTGTATCATTTGCGGGCAGATTAAAGGTTTTAATCAGATACTGGCGCATATCTGTGTAGAGGT
CGGTTAATATGCTCATTCACTCACCTTATATATCACTTCAGCAACAAATGGGTCGCTAACAAATCCATCATCACCATGAG
GGTCATGATATGGGAATCCGTTATTGTAAATAACAGCGTGATCGTTACCTCTTTTGGATGTCCCGCAGACTATATAAAAG
AAGTTCTCGTCACTATGAAAAGGTAGGTATCCATCTTTGTCATAATAGTGATACCGCGCCATAGCATAACCATTATTATT
TAAGAAGCTAAACATTAGCCTGTAAAATTCATTTGCCTTTTCTTGATAAGGCTCAATCCCTTCCACTAGATCAATAAATC
TAGGAACTTCATTAAAATCAATTTGCAAAAGAGACGCTATACATGCCGTTACGCAAGTTCCCTTTTTTCCAAAAGAATCT
TGGAAAACTTTATTGCATTTGTTCATGGTGCGAATACTCCTTGATTAAAAGGCTTGGCATCAGATCCAGCAAAACCGAAA
TAACGAGCATCATGTGGCGATTCTTTGCCAGTATTTTGAACTAGCACTTTTACCCATCCGCTATAGTTATTTTCACCTTC
AACGGCAATTTCATCACAATACGATTCAAGAACAGCCTTGACTTGCCATTCAGTAGGAAAATCTTCACCGTATGGATTCA
TGACGATAATTGACGTACCTTTTTGCATAGCTCGTCTAATCGCTGGAATCATGCCATCGGCATAGATAGATAAGAATTGT
CCTTGCTGGTTAGCAAAGCCTAGATGCTTTAAATCCTCAACACTCATTGACTGAGCTTGAACCACTTTAGGCTGAACGGT
GTATTGCGGCACTTGTGTACCATCTGGCGTGACAGTAAAACCTGTACTTACTTTCAACAATGCCTCTGTGTTGCTATTTA
CTGCTGTTATGACACTGTTTGCTAATTTTGCTAATCTTAAACTCATAAATTCCTCACGGCTTTTTGGGCGGCTTAATGTT
TTTGGCTCTAGGCTTGCATGAACATGGCATGTATCCGCCAAGATTTAAAGCACTACGTTTGCATGATTTGCATATTTTTC
CCATTAAAAAAGCCCCATCGTTTGATGAGGCTATTATATCATTAAATGTTACGACACTTGTAAAGTTGTGGTTATGGAGA
TAGATTAAGCAAAATCAAGAATCCAAGTATAATAACAATGACAGCAACCACTCCGCCAATAATAACATTTTCCATGCTTG
GTACATCTTCATCTTTACTAAATCCAATATTAGAGCCATTCTCACAACAATTGTTTTCAAGCTGTGATCTTTTAATTCTA
AAGGCGAACTCCTTAAATTCACGACCAGACCGCTGACCAATAATAACTTGCTGCTTAAATCCTTTTCTCTTAATATAGTC
AACAAGCAAATTTCCAAACATTTTATAATCAAAAGAATCCCTAACCTTTTCATGTTCTTTTTTTATTTTATTTAAATTGT
CTTTTAATTCTTGTGAAACAATCCCATTCTCTGTGCATAAAATGCGAATATGACTTGAGTGCGCACAGAACGGTTCAAAA
TTATTTATAGAAAAATATTCAGAATCCCATGCACCATCATACCTATAATTCCAATGGAAAAAGGCAAGGTCAAAACCTAG
TTTTTTGTAAAGAATCTCCATTACTTCGCGCTCGTGTACTCTATAAAATTCGCTTTTAAATTCATCATCAATATGAGCTT
TTATCAGCAAATCAACCACATCGTCTTTTACTAAATCAAAATATTCATAAGTTTTTTCATTTCTTAATTTAATTTCATTG
TCTTTTGCAGCTAAAAGATCTTTAATTTCTTGGCAATTCATAGCGTTCTCCTGAGTTTTATTTATTATATTTATTTACTA
TCGAGAATGCAATAGGTGTTTTAATTAATCTATAACTTTTGTTGTGAAAAGTGTCTGATCAAATATAAGTAGTGCTTTGA
TGTAATCATCTGAACATTTGCCAAGATCAACATCATTCAATTGTCTTGATTCCTCATCTTTAAAATTTTCAATGGCCTTT
TCAAGCTTTTGGTAAAGCTTTTCTGAGTTTACTTGTATTGATACTTTCATAGTTTACCCTCAACAATTTCGTATTTAATA
CTGTCATGCATGAGCAAACTATCCCTTAATGGCGCGTCAAATCCTTTGGCTGCAATAGTTGCTGGTGCGTTTGGTGGGTC
ACTCCATATCATAATAGAGTGCTGAATCTCATTCTGCATACTCAACCCAACCAAATTAAGCGTATGTTCTAATGTATATC
CAGCCTTGATGCCTTTTTTGGTTAGCTCTACCCAAGCTTCTTTTTGCTCTCTTACTGTGGTTCTTATAAATGGACGACTT
GGAATATTCTTAAAACCATATTCGTTCCTATAAGCCACGGTAGCAACGCTGGTGCCGTCTGGATATTTAGAGCCGGGCAT
TACCCCAGCTTTTACATACTGATCATTACTAGAGATTAAGCGGTTTAATGCTTGTTCTAGTGAGCCTGTGCGTTTTATTG
ACATGAGCAGCCCTCCACTTTTGCTAAGTTTAGCATCATTCACCGCCAATGCATAAACATGAATAAAATTCACTTTATTT
AAATTTGATGAATAATTCTAATTATGCAAAATTTGCATAGATGAATAAACTAACAATAAATGAAATCGAAGATGAATTAT
TTTCACTTAATACTTTTTAACCAAATGCTATAATTTATCTGTTACTTACAACCAGTGTGAAACTAAGTAAATCGGTTATG
TGGTCGGAACAACTATAACGGCAGCGCATAGCTTAAACAATCCTGTACTGTGAGGGTCAAGCAAACAGGAATCTGTTGGA
ATAGTCAGAAATGGCGTGCTAGGCAGAGCTTGGACTGAGTTAAATCAGGGTAACTAGCAACCGAAATATGTTTAACAATG
ATTTCGGACTTTAATCGAAGGGTCGGCTCCAGTAGCATACTTTGATAAAGTTAATGTTCAAGATAGTTTTTTTTAAAAAG
ACTGTCTTAGGATGAATATTAACTTTTTCTCTCAGAATCTCACCAATAGCATATATCTATATAGTATTAATTAACTTAAA
TAAGATTTAGGGGTGAATATGGCTAAAAAACAAAAAAGTCCGAAATTGAATCTTGAAACTCGACAACTTCGTGATTTTGA
AAACTGGTTAATCGACAAAGGCGCAGACATTGTTGCCATTAAAAACAAGGGTGAATCAATCCGTTTTATATTTGATGGAC
GCTGTGGACTTATCTACAACACGATGCGCGCAAATCCGCTCGGAACTCAACTGGCCAAAGTCTTTCTAATAACCCAAAAA
TAACCCATTCGGTTTTGTTTCGCTTTAACTTCGCAATACGTTTGCATAATAAAAACCCCGTCAATCGACAGGGTTTAAAT
GTGAAATCAATATTTTTGATATGGGTTAAAAATCCCAGCCTTCTGAGCCAAGACCATAGCCATCTTTAAAGATGAGGTCC
TTGTTCGACCAATCAAATAAAGATTTCCCACCAGCCATATAGACATCGTAATCATCTAAAAGTAGTTTAAGGGCTTCAAT
TGTTTTTTCCATAAATACACCAATTAATTAATAATTACCCCACCCAAAAGGATAAGGTCCTTTAGTGCGCTTAACTGGCA
TTGGAGCAGTAGCAGCAACCCACAATGCCGTGCGATATGGAGCAGTAAACGCATAGAATTTAGCCCCGTAAGGCGTTTGT
TTGAGCCACTGCTCTAAAGCACCGCTACCCATAGAGTAATCAGTGCTAATAGATACAGAGCCTTCTGTAGCAGAGCTAAT
ACGACCAACCAAGCCACTGTTTCCGTCATTGATCCTATTTTGCAATTCTGCGTTATGAGCCACTAGAAGATAAAACCACT
TCTTGCGATTTTTCAGACTAAAACAAGAAGTTTCAGTGTTATCGACAATAGTGTTTTCTACTTCCTCAAAGAAGTTTGTT
AGCTGTTCATTGGTGAACTTTGCAAACTGCGGAAATGCAAGCTTAAACGCAGCAGGATCGAAAACAAAAACATTAGACAT
GCTTACACCTCGTCAGAGTCTTTTTTAGCACCAGTAGCTTTGTCTAACTCTTGTGTGGTTTTTTGGTCAAGACCAGATTT
AACGCCTTTCAATTCCTTAGCTTGAGCTTTTGCCGAGCTTTCAGATTTGGTTTCGTAAACATACTGATTTACGCAGATTG
GGTGATCTTTGTAAGTTTCACGCCACTTATCCCAAAATGATTTGTCAACATCAGTGGTCAAGCCAATCTTTTCATCACGA
TCAACCATGACAAAACCATCTGGTGAATTGTAGCCGTTAATTTTCTTTTTAACTCCATCAACTTCTAGGGTTAAACCCGC
TGGAAGTTTACAAGCAATCATTACTGTGGCCATGTTTAATCTCCTAAATATGCAAAATCTGCAAGTTTTTTAATCTCAAC
TAACACTTCGTCACTTGGGCATTCACCGTTATCCTTAATGTAATTAAGAATAAGCTGCGCTTTAAACTGCTCGTAACTCA
TTTGCAAAGCCTCTTATTTGATAACGTTATCTTAACTTAAAAAAAATGCTACCGCTAGGGTAGCACTTTATTGTTATTGA
TTAGGGTGTATTGGTTGCCAATTGGTTAGCAATCAAGAATGGGCGATAAATGATAGCGCCTAATGTAGATTGACTGCGTT
TTTGATACCAAGATGATGTACGAACATCAACAGCGTGAACGCGTAGTTTCTCAACAAAAGCAAGATCAAGTGTGTCTTGA
CCCATGAAACTATTCACAACCAATTGGATCTTTTCACCTGCATCAGTTGAATACTGAGGAACACCGATAACTTCTAAGTT
AGGGAAATTCTCTTTAATAGTCTTCCAAGCATTCAAGCCGAATTGGTTGACCGCATGTAACTTGGCTTTCATTACTGGCG
ACATGATTAATGTCATCTTCGCATTCTGATCTGCAAACACACCATTAGATTGCTCAACCAATTGAGTGTATAAGCGCAAC
ACTTCGTTATAAAGCTGTTCAGAAGTTAAGTTATACCAGTTAGCACCAACAGAATCAGGAAGCAAGCTAGGGTCGTTTAA
TAAGCCGTAGTTTTTAAGACCAGCTACACCATAAATGTAAATGTAGTTCTGAGTTTGATTAAGGGTTAATGTAGCCGCCT
TAATCTTTTGCTCAGCCAATGGAATACGAGCTTGTGCAGCACGTTCTTGCTCAAGTTCACCAATAGTGATATTTGTTTGA
TAACGGTAAGGCTGGCGATATTCCCAGTTTACGTTATTTTCAGACATGCCATTGTCGTTGTAGTCGCCATAGCTAGACGT
TTGACCGTAAAGCTCAGAGATAGCAACAGTGATTTGCAAATCAGCACTTGAACCCATTTGACGCTCGCCAAATGTTTCAC
CCAATACCATAGGCGCGGTTAAGGTTTCAATGAAGCCAGGAACAATGAACGTACTTAAAAAAGCAGGTACACCACTGTTT
GCAATAGTTTGTGCTACACCGCCATTAATATCATCCATTGCCAATACGGTAGCGTTTGGATTCAAGTTCATGTTGTAGCG
TTGGTTTAATACATGAATGTCGTATGAATTCATTATCTACCCCTTAAAATGCTGAAATCTTGATGATTGAATTTGCTTGA
CCAGGAGTAGTAACAGAGAACGGAGTTTCTGTATAACCCTCAACAGTAGCACCAGCCGCTCCAGTCTGGATGGTTCCATC
TGTGTCAGACGCAAAAATCTTTTGACCAACAGTAGCAGCAGTTTTTGTCACCGCATAGAAGTCACCACGATCATGAAGCG
TAACTTCAAGACCAGAAGGAATTAAATTTGATGACTGACCTTGCCATTGAGTAATAACAGCAATGTTTGAATTGCGGCTA
ACAAAGCCCAATGAATGATTGGTTGTATCGGCTGGTTTTGCGTTGGTTGTCTTACCATCAACCAAAGATCCCCAAGCAAA
TGCCGCGATTGCTAATCCAGCATCACCAGCAACAAACTGAAATGCACCAGCAATTACAGAATGATAAGGACCGATAGAAG
CAAATGTACCCGGAATACCAATCGGGTTATATAAGTTTACGCTAGTTTGAAAACCCATTATTTAAGCCCTCGTAATGCTT
TAAGTGTAGTTTCAGAGAGTTTACCAGCTTTAGGCGCTGAATCCATCGCAACGGCTGGAGTTTTATGCGTCTTAACAAGA
GCGGCCAAGCCAGCAGTATTAATACCAGTAGTGTCTACACCTTTCTGTTTAAGCGCATAAGCATAAACTTCATGGTCTGA
GTTAAAGCCATCAAGAGCAATAACACCGACCAAAGGCTCAACTTCACGAGCAGCTTTATGAATGCCATTTACGCGAGCCA
TGACGCGCTTTTCCACTTCATCCATTGCAATAGCTGAATCTTGAGCTTGTTTCTTATCTTCGTCACGGTCTTTTTCTTCA
CGCTTTTCACGTGCTTTTAGACGCATGGCTTCAGATTCATTGTCTTTGTCAGCTTGAGTTTGTTTATCATCATCAGAATC
TTCAACGATTTCCACATCGTCCTCATCTTCTGCTTTTTTGTCGTCCTCGTCCTCGGCTTTCTTGTCATCTTCATCAAGAG
CCAATTTAGAAATGTCGTGAGCAAATGTGAGCATTTTTTTCACATCCTCATCACTAGCAGAATCCATACCAAGTGATTTT
AGGAAGTCACGAGACTTACTAACCCCACCATCTTTTAAAACAATTTTCTTAGCCATTAATTGACCCTCTATTGAATCTGC
GATAATCGCGTCACTTCCAATCCTACCACGTTCAACAATAGCAACGTGATTACCATGAATATTAGTCATAATACCATCAT
AAGGCACACCATTAAAAGTGCCAGATTTCATGACAGCATCATAAGCATAACCCGCGCTTAATTCTCCTAATGCCTTGCTT
TCGATGTAGTCAATCCCTTCTTGATCAAATACGCGCAATGATGACCAGACACGACCTTCATCATCCATTGTTATATCTGT
GCCAATAGAACCAATAGTTGATTCTTTTTCTGGTTGAGATGCGTCAACAGGGATATGGCGCTTAAGAAGCTGCAAACCTT
TGAATGTATCTAATGACTTACGTAATTCTTCAGGATCACGCAATAGCATGTATTCTTTGTTTGGATCTAAACCTAGTTCC
TTCCATCGTGGAATTGATGAGCCAAGATAAGGGTTTACTGCGGCTTTTGTGATAATGGTTTTATCAACAATTAGATGGCC
ATTGCGGTCGTAGCTACGAGCCGACTTATCCATTGCATGTTCTGGCTCTTTCTTTTCTTCTTCAAGCCATTGATCAAACA
ATTCTTCCAACTTATCAAAGTCGGTATCATTTGCCATTCCTGCTTCTTTATAAGCTATGGCAATCGCTTGATCTTTCGGT
TTCCCTGAATCAATTAACTCACGAATGTTTTTATGAATAACATCCTGTGAGCTACCCTTTAAAAGTGGCATCATTCAACC
TCACTTAATCTTGCGTAGGCAATAGCATAAACAATTTTGCTTCTATCCTTATCCCATAATTCACCATCAATAAAGGCTTT
CCATTCTGAATCCTCTAACATTTGATCAATCTCTTTTGCTTTGGCAACATCTTGGCTTGTTACCCCTTGAAGAACATCAT
CAATATTCATGTTACTCACCTATACAATTTTTCTTATTATGCAATAAAAAAGCCACTGGTTAAAGTGACTTTATTCTAAA
GAAGTCGCGCGGCTTGCAAACACAACCCTGCCATCGTTTACCATCCCAAAAATCATAAGCATAAATATATCCGCAATAGT
AAGCACTATCCTTTGGTGTATTATCTCGTAAGTTTTTTATGTAAATTCTTCCTGCTTTATGTGTCGCCCCATCAGGCGCA
TTCCTCTTAATCTCGTCAATGTTCATAATCTTCGCACCTTTGCAATAGGGATTCAGACCACATATCCCACCCGAAATTTA
ACTCCCAAAAACTATCATCTTCTTGACTTAATTGCTCTTCCGCTGGTTCATTAGGATTATAACATTTTGGAAGTATTTGC
GCGGCATGAAAAGCATCCTCAAAATAATCGTATTTATTCAAAACATACAAGCTAAACTTCTGCACACTACATTTTTTAAA
CTTCTCAAACTCACTTTTCCAATCTATATCATCAACTTTCATTTTCAACCCTCATCTTGTCGCAATGTATGCATAAATAA
GCTTTATAGATCCAGCAATATTGGTAGATATGGTTACATTCAGTCATTAGATTCTCCCTTGAGCGCTTGCTCTAATTCTT
CAATAAGTTGAGAGTTATCCCCATGCCCTTCTACACAAGATAAAATGTCAATAACATCACCACAAATAAGAACGGATAGA
TTATCCACCCGCTTTTGCAGCTCATCACCATAATTACGTGAACTAGTAAGCTCTTCCTCAAAAGCCTTCACTCTTTGACG
TTGTAGTGACAATTGGGTTTGCAGCTCCTCCACTTTCGCTTGCATTGACTGCTGACCAGCTTCATAGGCAATACGGCAAC
AATTGGCATGAAGGAGAACCATATTGCCTTGTGTGCCTAACCATTCGCTAAATGTTATTGGTTTATCCATCTCAAACATC
CTCCACTTTGCAATTCGGCGAAATGTGGTTCTCTGGTTTGTCTAGGGTTTCTAATTCCCTCGGATTCGATGGTTTATCAA
TGCGGTGGCCTGCTGCTATTTCTTCAGGGGTGGCGTGGCGAATATCCGACTCAAAAGAGTAACTTTTTCGCCCATTTGGC
ATGAGCTGAACTTTTGTTATTGATCCTGACATCTCATAGATTTTGTACAGCCCTTTGTTAGAAAACTTAGGGTGAACTAC
ATAATCCCCGACTTTAAACTCACTCATGGCTGGCTCCTTTAAACATCGACCACACAAACGCTAGATACCCAATCAAACAA
ACAACACCGATAAACGTTGTCTTAAATCCCGCATAAAGAATTGCACTGGCGATAAGAAGTACTGCAACTTCCTGTTGATA
TTTACTCATCCCCGCCTCCGTATATTGATTCGTGGTCGCAGATGGCAGCCTTTAATGAGTTAATGGTCTCATCACTAACA
GCATCCTTTCCAAACGCTTCTTGATGAACAATCAAAAAGCTCAACAACTCTTTAGTTGCCAAATAGCCGCCATGCCCATT
TACACGGTCCAAAGACTCCACGAGACGCTTGAGGTCTTCAACTAAGAACGATGCATACCTAGGAGCTAGTACATAATCGT
TTAACTCCTCTGACCAATACTTGAATAGTTCAGGCATGTACGCTTTGCTATGACCCTCAACCACCTCTCTCGCCTTCTCC
ACCCCAAACTCACGAATAAACTGTTCTGGTTTCATTTCGGCATTACTCCATGTATGCAATAACTACGAACAACTAGTTTG
TCGTTTTTAGAATATGCATCTTTATTTATCTCACATTGTCTCATGTTTGCTTGAGGTATTTGTATTGATTCCATTGATTG
CCCTCTTGTTCCACCGTGATGTAAAACCAAAATCAAATAAACTACGTTAATCATTATACAAACTCCTCTCTGTATTTCTT
AATATCCATCTTTGGCTTAGGTTTGTAATGGATCTCTTTTAGATCAGCAGGTAGATCAATACTCTGTACAAAACCATTAA
AACCCAAACCACCTAAACAATTTATTTTGGCATTCTTAATAAAAACATTATCACCAACTATTCTTGGAGATTTATCAAGA
AGCCAAGTAATTTCCTCACCCTTTGGACACACAAAATCATCAATGGTTTTTAAATCCTCAGTGGTCTGCATAACTAAGGC
GCAAATAAACTCAGGATATTTATCCCAATTAACAATATTACTATTTTCAACTACAATCATTTCAAACCCCTTCTACTGAA
TAACTAAATCATACCACTCTTAAATATAATTCTCAATAGTAAATATAAAATAGTTTAGATAAAATAAAACCACCCGTTAG
GATGGCTTATTTTTAAGTTAATATAGGATTCGAACCTATGCGGATATAACAAACTGTATATCAACCACGTTTCACCTTTC
GGTTACTATGCAGCCTATTCAACCACTCTAGCAATTAACTTAGATGAAGTGAACTACTCTAAGCTTTTTATGGGTTATCT
CGTTCTTGCAAATACATCAGCCCTGCTTTTATTCACTTCTCTAAGTTGCCCACTTTCGGGCGGTCATCGGTTTCTCGTGC
CAATACCGAAAACAACAGAACATTTTAGCCATCTGTCTTGCTTATTGATCGGCAACGTGCGAATAGTTGCATGGTTGTGG
TAAACCTTTAATGTGTCGATAGATTACACATCCCACTCAATTTCTCCGATAGCAGTTAACTGTGTCGCCCACAGATTCGA
TCAATAATCAAATAATACCAAAACAAACCAAAAATACAAATCAGTTGTTTTGATATATTATATCAATCATCCTTATGTTT
TGATACCGACTCACTAATCGGTGGCAAATCTGGATTAATCTTGCGAACAGGATCAGAGAAGTCATAAGCGTCATGATTAA
AGCATTCAGATACAACATTCTGAGTTTCAACCATTTTGTCTAAAACAAGTGTTATTGCCTTCTCTTTATCATAATCAGTT
ACAGCAACTTTCTCATATTTAAGGCTGTCAATCAGATACTCAAGTGATTTGCAAGGGATGTAAACCTTAATGTCACCTCT
CTCGATTTCTTCTTTGTGAAATTCACCTTCCGAGAAACATCTGTCAGCAACACAAATATAATAATGCTCCTTAATCAAAT
AAGGCTGAACACCCAAATGATAAGCAACATTATCAAGTGAAATTAAAATAGTGTTGTCAAAGTTGCGTTTAAATCCGTAA
CCATTGATAATATCAATCATAGCGATACCTATATAAATTTGTGGTGAATTAAATATAGCGTATCGCTTACTTTTAAGTAC
AATTGATAATAACGATTAAGAATCAGGAATATCGATCACCAGATATTTTCTACATTTACACCCTATCTTGCTTATACTCG
GCTTAATGTACTCTCCATCAATCAAGCAACCTTTCTCAATATCATATATGGTTCCATGCGCCTTTACATGGCTTTGTCGT
GGCACTTTAACTGCCGAGGAATGAAGCCACTTAGCCTTTGTTATCCCCAATTCTTTCGCTCTCGCATCTTCAAAAGCCTG
ATTCAACTTAGCAGTCTGATCCTTTGCAATGTTCTTTGCTCTACGATCTGTTACGCCGTCAATCTCTTTGAGTTGCTTAA
TTAACGATTCAACATCATAGCCATTTTTAACACTACGCCAAACAGCGGAACGAACCTTGTCTAAATACTCATTGCCGATT
GACTTGATTAGAGCAACGTTTTCACCTAAAGCAATCTGCGCTTGATCTTCCATATACTTTGTTGGTCGGAAGTTTACGGT
GAAGCCACGCTTGCGAAGAATGCCCAACAAGCGCTTGTCGTAGTTGGTTTTAGCTTTTCCTACCAACTCTTGCGCCACTT
GAGTCGATAGTTTATCTAAACGATCCTGCCATCGACTAACCAACCCATCAATAACATGGCCCATCCAGTCTAAAATGCCA
TCCATAGCAATTTCAGACCGCATAGGCTTAACTACGTCCTGAATTAACTCAGAACGCATCTCATCCATCATGCCTTGCAT
TTGCTCCCTGTACCATTTGGTCAGGGATGCATTGGGCGCTATTGACTCAAGGGTTATTTCCATATTTAGCTTAATGCCGC
CTTAATTGCTTCATCAATATCATTTACATGGATATTGTAGTGACCCATGCATAATAATGCGTTAGATGTATTTCCCCTCA
ATTCTTTAGCTTTATCAACTCCATAATATGCAACAAATTCACTTGCATTTAACTCTTTAAAAACTGGATGAATAGTCACA
TTCTTTTGATATTCAGTGTCAAATTCCTCCCATCCAATATATGGCGAATAAATATAAGTCCCACCTTCTCTGAGATACCA
AACAGAACTATCATAGTCAATAAAGTATTCTTCTGCACCTTTTGGCGCTTGGATTTGAATTTTACTCATTGTTGTTTACC
TCGTCTGTGTAATGGTTATTTCCACATTCCACCTTTTTAGCCCACTCTTTGCGTTGTGATCTTGTTAATCCACTTGGCAT
TTTATGGCGTTTACCAGAAATCAACTTAATTAAATGGCTAAGTTCAATACCCAAATGATGAGCATTATTGCTGTGAACTT
TCATTATTGTTTTCCTCTTCAGCATAAGGGTCACGCTCAGGCGCATTACCCTCTAATGTATAACCGCTATCCTCATCATC
ATCCAGCACTTGACGAGCTTCTTCATTGTCAATAACGCCTTCCTGAATGTAGATCTGAGCCGTTTGCGCTTTCTTCAAGT
TTACGTCCGCTTGTTCATTATCATCCAATTGATAAAGCGGATTAAAGACAAATTTAATGCTTTCATCAATATTTCCAAAC
AAGCTTAATTGCACACAGTCAAGAATAACTTTGATCTGTGGCAAAATATACGCTTCTTGTTGCGCTGATACACAATCGTA
AAATACTCGTATTTCACCATCAGAAGTATTACCAAGTCCTGCCGTTGGAGTTCCAAATATCTTTAAGACTGGAATCTTTG
AAGGATAGGCAAGCATCTGTGTGAACTTGTCAAGCAATGTATCAAGGCCAGATAAAGGCGTATTGATCTGGAAAAACTCT
TCTGTAGTTCCATCTAATGCCACCACGCCTTGATTATCCCGACCTAAAGCCAATGTTTTTAAGCGACTAATGAGTTGATT
CGCACCACCCTCGTCACCTTGCAAGATTGCTGACATATCAGTCTTAATACCAGTCAAGCTGAACATAGTGATTAGCTTGG
CCACTGCATCAACAATGGATTGATGACGCTGAACATATGGCAGCATCAATTGAGACATTGAGATGCCATAGAAGTTGTAG
GCTGGCTTCAACATGTCTGGAACTGGACGCATAACCAAAGTTAATAGTCGGCTATGATGTACATTTTTGCCCAACACCCA
CCATTGTTTCGGCTTAAAGAAATCAGGCTCTAGCGCGTTGTTTGCATTGTACAAGCTAGGCGTGGACCAAAGCGGCTCAA
TAACTGTGAAGCCTTTTAACGCACCTTTCTTAATGCCTTTCTCGTTAATCAATAAAGGTAAATCGGTTTTATCTTCTTGA
CCCTCAATCTGAATGTATAACTGAGAACCACCATAGTAGTAATCGTTTTCAATGTGCTTACGGATAAGGTTGCGAATATC
TAGTCTATTAAACTCCTCCATAAGAATGTCTACGCGCTTCTGATCATCACCCTTGACCTCACCCCACTCGCGTGTCATCT
CTTGAGCAAATGTTTCAGCAACTAGACGGTATTCAGTGGACTGAGCCAATTGAGCTAATACTTGATAACCCAAGAAATTG
CTATAAAACTGCGGCTCTAATCCTGCATATTGCGAAGCTGTACAAAAGCCATCCATTGCCATAGCGCTATGACCTTCTGG
AGCAACACCATCGGGCAAAGAAGGCGCTTTATACTGAATCGCCACACCTTCATTATGCGCCTGCATAGCATTCAACAAAG
CGTTCCATTTCGGCTTTCGCTTTGGCGCTTCTTCTTTCTTTTTGAACCAATCAAACATATCTCACCTTTTGAAAGCCGAT
TCAACATCGGCAATGTTAATTTGCATACTACGCTTAACAGGAGCATAAGCCATAATAAACGCATCAGCTAAGTTTGGTGA
CTTAACATCACGCTTAGCTAAATCTTGTTTCGATTCTACCATAACACGGCCCAATCTATCTTCATCACGGTGAGGAATGG
AAAGCTCAACCTTGAGTCTGTGCAAATTTGGCATATCGGAACTAATAGATATTAAATCTTCTGGCTTGTGCTTTGGAATT
TCAGTCCCGTTTTTAATCGCTTGAATCACTTGATAGGTTAGACGGAACTTATCAGCCACAAGCCACCATGCTTGAGCCTT
CGCATTAGCAAAGAAATCTTTGTTTGTAATCTTTGGCTGGTAAAACTTATCAGGCTCATGAACACCACCGCCAGCAACAA
ACTTACTGTGCTGAACATTGGTTTTCTTTTCCTTGTTCAACTCATTAACCTTTGCACCAACACCAGCACCCACACCAGTC
GAATCGTAATGAATCAACGCATTTAATCGAATAGCCTCGTTATAGGTTCTAGTTGCAGATTTAAGCAATTCATCTTCTCG
CGCCTTCCATTCATCAGACCAATAAGCAACGATGCCCTTGCGATGAACAAGAGCGCACTTGTCTTTACCAGCATCAGCAA
CGTCAAACCCTAGATACGATCTACCAGTATCATCAAGATTAAGTAGCTTATGAGCATCTAAAGCAGCTTCAACCCATGAA
GCCTTAATGATAGACATATCATCATCGGCACGTGGCATGCCATCATAGATATGTGCAAATCCTTCAGGATCACGCCGTTT
TTTATCCGCAATTACATCTAGCGCCGTTTGGCTTAAGAATGGGTTTTCATTGTAGTTAATGTGGCGTATCAACGTATTAG
CTGGAGGATCTACAACAAAGTTTTGCCAAACAAAATCAGACACCAAGTTCGGGTTAAAAATAATCCAACATTCTGAGCCT
TCTTTACGAATGGTCGGCTCTAACACTTCCCATTGCGCCTCGGTCAAAGCATGCGATTCTTCAGACCAAAGGATATCAAT
AGACTCAATAGACTTAATTTCTGTGATATGTCGCCACAAACCATAAAACAGAAACTCAGACCCAGTGACCTTGCTGATAA
TCTTGTTGTCTAAAATCCTAAAATTATCTTGAAGACCAAAACGCTCAATCTGAATCTTAAGCAACGAATATACAGATTCT
TCAATCTTGTTTTGCAATTGACGAACACACAAAAACCTTAGCTTGTAACGATTAGCCAAGAAGATAGCCATGCCAGCCGC
ATCCCAACTTTTCGAGCTTGCACGGCCGCCAAATAATATTTTGTTACGCGCCTTAGTTGTCCAAAACGATCTTAATACAG
GATTAAGACTCGGCTTTGGTTTCGGCTTGGATGTCTGCATAGAAATCATCTAAACTATTATTAACAGTAACATTTGAAAC
AACTTCTTGCTTTTCGGCTAGACCTTCAATACGAGAAATAATATTAGCGCTCATATCTCCACTCGTTGCACCATCCACAT
TATGAGCCGTCATAATCGCGCATATACGCTTGAACATAGCCGAATATTCTTCTCTTTGACCATAATCCTTAAGCGTACTC
AATCCAATGCCCATATGAGCAGCCAATCCATATTGCGTCATAGGTCGAGCATGAGGCACTTTCTCATAGCTAATCGACCC
TTGAAAAGACGCAGTAATCGTCTTCATAACAGGATTATTTTTTACCCACTCAATGTATTCAAAAGCCAATTCTTCAAAAT
CTTCAGGGCTTTCAATAGCTCTAGGCTTACCAACACTAGCCATAATATAAACCTCTCTTTAGCCTCCCAAAATAATACCA
CAAAAAGAAAAACCGCGTTAAAGCGGTTTAATATATCCATTTTTTATATCAACAAGACATGGAAATGCATATCTAATCCA
ATTGTCGCCATCCGTAAAATATGACTCTAGATCATCAACCACCCTCCAGTAGTCGCCACTATCATCATAATGCGTTGCAC
CTTTCGGAGCATTAGCTCTGATTTCTTCAATGGTCATTTATCAAATCCTCAATCCAAGAAGCCGACATAAATAAACATAA
AATATGAATTACACCTGAAATTAATCCATCAGCATAATTGTGATTAACAACAATATTGTATAAAGCAACACCAAGCCATA
ACAAGCACCAAACCCAATACACACCAACAAATAGCGTAAATCTAACCTTGCTCTTATATATTGATTCTGGATATAAAATA
TAATCCGTTTTATCTAAATTAAATTTCATCTACTCACCCTCTTCAAAATCCCACTCAACCCCGTTCGACTAATCCCAAGC
ATCTTAGCCGCCTCAGTTTGACTTCCTCTAGTCTTAATCAAAGCCCTTTCCAAAATAGCTTTTTCAAAACGTTTTCTAAT
TTTATAAAAGCTTTCACCGTTAGCTATAGCTTCGTCAATTTCTTGCTCTATTGATCTATTCATCCCTCAGCTCCCGATTC
GCTTGCTTCAATAGCGCGCTCAATAACCACTTGGTCTTCACTCATAATATTTTCTTCATCACGAGTATTGTTTGGATGAT
AGATTGCTATGCCAATATGACCAATTGTTCGTTCTGCAACATCTTTCGGCACTACAACATAACCCTCTGGCACCGCCTGA
GCTTTGGCTTTTTCTTGCCACCCAAACCAAGCACCATTTAATAACTGCTCATCATTTTTCGCTTCAAGCAGATCAAAAAT
ATTTCCATTAACCACACAATCTTTAATCTGATAGTTGTTAAACTTTTCAGACCATTCAAAATTCTGGATTATTGACTTTA
TATATTCGTTAGATTCAAACTCACTTCTTAACTTATTCAAATCTGTCATTTGTAAAACCCCTCGTGCAAATAAACATCAT
CATTAATACACATACCGTCTTCAACCCATTGCTCTTCATTATCTATGTGATATTGCTTGTCATCTGGGTGTGGCCTCAAA
ACCAAATCAATTGCGCACGGCATTGCGCTTGACACCCCATCAATCATGCATAATATTGAATGAGAAAGACCCTCTAACTT
GTCTTTATCACTGCCGGCCTGCTTTGACCAGTAATCAACAAGACATCTCATCCCACTAAGGAATTTTTCTTTCATTTCAT
CTTTACTATACGATTGCGTCATCCCAAAACCCCTTCTACACCTTTTAAAAACATCATCACATCACCCATTGTTAAATTGC
CTTCTTTATGCAAAGCCTTTAACGTCTTGATGTGTCCCGTAATATCATCAATCTTTTGTTGCTGGTGATTGTAAATTTTC
TCGCATTGCTTGTATGTGCTTATATCAAATCGCTCACCCAAGCAAACCTTTCGATAAATTGCATTAAATTCATTCATCAC
TTACCCCTTAACCAATTAAATACAATCATTCCAGCGTGATACACAATCAACACTGACCCTCTAAGCAAATCTGTTGCCGC
GTACTTTAATACCCTTAGATTTACCCTTAACTCTCTTTTGTGATCCATTTTTCAATACCTTGTATTTACGCACCACAATT
AATGGAAATAAAACCACACTCAAGATTAAAGATAAAACACCAGCCAAAGCCCAAAACAACTCAACCAACAATTTAGGCGC
ATGTTTGAATAACTTAGCCACATCAACAATTGCCAACCATAAAGCTTTAACTAGAATCATTTCTTACCCCTTAATAAACA
TTAATCTAGTTGAATAATTGTCACTAATTATTGTGTTTAGTTTAAAAAACACCTCTTGAGTAATACGCTTAGACCAGAAT
GCCTCTTCTAGTTTTTCAATTAGCTTAAAACCATCCCAATAACAAATTGCCATAGCCCCGGTAATATCCAACCCCAAAGC
ATCTGGGAATTGAACAACTTCATCACGACTCAAAGCATACACAACTTGAACATCTAAATCTTGTTTCATGGTATCTCTCC
TCTTTATATTCTCAATAGTAAATTATATTTATAATTAATGCAAGAATTCTATGCCAAAAAAATCCGCATCTTGGGGTTAG
ATACGGATATAAAAAGTTTCTTCAGTTCGCTAACTATAGCAAATTTTTAGTTAATTGCAAGTAACAACTTGAATTGCTTG
ATCAACACAATTAACCACATTAACTTGACCATTCCACAAATCATGCCATTCAATTTGATCTGGCGTTAATTTTTGCGCTG
AAACTGGTTTAGCCCCATCTTTTATCTCCAATAAAAAGTTTTTACCACGATAGCCCACCAAAATGTCGGGACACCCTTTT
CCAACACTTGAAAGAATTTGAACCGTACACCCAATCTTTCTAAGCGCCGCTACTATCTCTGGCTGATTTGCATCTATTTT
AGCTGCTCTCATGGGCGTTTTCTCAATGAATTCCACCAATCACCTTGATAACCAAATGAGGCAGTTAATATACAATCATC
AGCATTATGATATATAGAGATATTTCCAGCTTCCCCAATTTCAGGCTCTCCCTTAAAAAACCATCCGCCTGTTATTTTTC
CATCTTGGCAAGTCGCAGCCCAATAATTAAATCCATCTGGCGCATGGATCCAATCTGGCTGCCATTCTTCTAACACTTCA
GGTCGACTTTTATCTTTCCGCTTTTCGTTTTCCGCAAGCATTGCTTCTGCAAAATTAAAAGAGCTTGAAATAACAGATTT
AACAATTTCATCTGTATTACTTAAAAACAAATCACCCGATTCAGCAGAAATCTTTAACATTATTTTTGCATAATCATGCG
CCAATTCTAATTTATTCATTTTCTTCAACCTCAATTAATTTATTTTGATACCACTGCGCCTTTTTTAAATCTTCAACCCC
ATTTTTAAGCTTATACCTCCATAAGTATTTGAAAATATTCCCGCGCAAATAACCTATAAACTCATCACGACTTAACATAG
CTTGCATAGCATCAATACATTCAATCGAAAAATTAGCGTAATGGCTTGGCTGATTTACCTTGTCGTCTGCGTCTTTCATT
CCTCATCCTCACATGAAACATAATTGCGTTCATCATTTTCTTTCTTAGCTTCTAGCTCAATGTGAATATTTTTCCATTGC
TCTATTAGAATTTCCTTAGTCTCACCATCAGCTAAAGGCTCAGAGCCATTAATCTTGTCGCGTAACTTTTTAATATTCAC
CCTTCAACTCCTAATCCAAACTCAGGATTCATTAACTTAATTGATTTAAATTCCATTTCGTGCCTAAAGCTTTTGAATGT
TGAAAAGCATGTCAAGCAACAATGATTGGTCTTAACCACAAATTCACCATTACCAACTTCTTTCAAATAAGATTCAAGCT
CATGATTAAAGCCAAGCCATTTCTTTTTGAACCCACCATCATTGACATAAATGTCAGATTCAACATCACCCAAGAACTGC
CACAAATGCATAACAGTATCAGTAGCCAACTGAAACTCACAATCAACCGTTTCGCCTGTTTTCTCATTAACCGCATGAAT
ACGACTAACGATATGGAAGCTTTGTTCTACCGGTATTGTCTGCGTCTTTAATGCTAAAGCTAGATCACCCTTATGCGCCT
TCATCCAAACTTTAAGCGGCGTATGGGTAGACTCTTGTGGATCTACACCATTAAGCAAATGATGAAGCTCAATAATGCTT
TTAGCCTCATTAACTTCCCAAGTCATTTGAAACTTATGAACCTTCTGCTTTACAACCTGCTTCCCGTTGTATTTTTTCTT
CCGCTTTTTCATACAGCACCTTTAATTTTTCTGAGTTGCTCTACGACTTGCTTGATCTCTTCTTCGGTACGCCAAATACC
AATAAATGTATTTCCTTTATCACCATGAACTTCGTAGGAATAACGACGATAGCCATCTGTTTTTCCGTCATCTAAGATGT
AAACGTGACAATCTTCTTCTGGCTCAAAAGGCTTCGGCAGCTCAAGTTCAACTTTTACAGTTTGTGGTTTGAGGCGGAAT
TTATATAAACCATTCACAACCTCTTGTACAGTAAAATAAACAATAGGTACCCACTCTTCATTTTCTTCTGAAAACCCTTC
AGCCTCTTTGCCATCAGCCAAAGCTCGCAACGCCTCCGCACCGCTAATCAGTCCCAAATCTTTAGTAATAGACTCCAACC
CTTCATCTGTATTAGTTGTTGATCTCACCCACTTACCCTCAAACATAAAGTAAAAAACCCCATCACTGCTTTTAAAGTAG
AACCCATCTAGAACGCTCTTACTTCTGTAATTTGCATCATTCACATCATTCCGCTTCAACACAACAAGGTCGCGGAGCTG
AGGGAAAGTTATTTCCTTTAATGTGTCTTTGGCCATTCCTTCACTAGCACAACCCATTGAGCCATCGGCGCAAGCTAAAA
CCCATTTAGTGTCTGCTTTGTATTTGGCAAAAAACGAATCTAGTTTATACCCAAGCTCAAAAAACAACTCCTGAGCCTCT
TTGCTCTCAGCTTCATTATTTACGCGAATTTTATAATTTTCCATCACACACCCCATACCATATTGTGAATTAACTTACTT
AACCAAATTACTGCAAAAATCACGATCAAATAAAACAAAACCATGACTTTTGCAAATCCTATAAACTCTTTGCTCATTTG
TTGTTGATCTGGTTATTTACGATTACTGTCTGGTTGCCGCCTTTATTTGACAATGACCAGAACAAGCTAAAAAACCAGAA
AATTACAGACCAACCCAAAAACAAATTCATTGCAAAGATTGCCCACTTACTTGCATGCCCACGCATAAAACCAATAATGC
TAGGCGCGAAATACATAATTACTGAAACAACTAAAACCAGTTCCATAATAAAACTCTCTGTTAATTTATATTCTCAATAG
TAAATACTATAGAGAATAATTGCAACTGTTTTTTAAATTATTTGCATGTGATTATGGGTTTAATCCTAAATCTTGCGTCA
AATATATTTAAGACAACCTTGTTTGGATAATAACGCTGACGCAAGCCGACCTTACCAACCGCAACAAATTCATAATTCGA
AGTCATAAAATCACCATCCCAGCAACTTGAACTTATTACAGCAACCCTTGTCTTGTATTCCGAATCATAAAAACATGTTT
GATTAATAATTGATTCGCACATCATTTTATGGAATTTATAAAATCTATCATCTGGCTTTCTAAACCAAGATTTTAGTATA
TTTTTCATACTCTACACCCCTTCTCTATTTCTTCATTCGTTGCGTGACGTAAACACTTAGTACCTGCACGCAAACTATCA
ATTTTATGAATAACACTGTCTTTGCTATATTCCTCCTTAAATACAACAAGGTCGCCTATTTCAAAAATATTATTTTGTCG
GCGGTATTCAAGCAAAGCCTTAGCTAGCTGCTCTATTGTGAACTCAAAACCAAAATGAGCCTCCACAGCTTGAATTGTCC
ACCCAAAGTTTTTATACCCATATAAAACTTTTACTGAGTTTTCATATCCGCCCAATCTATCAATTAAATTCATTTCCCAC
CTCCCAACCAAATAAAAATTACAAACACTAAATAAATCAAACCCGATACACATCCCGCCACAAAAGCTGAAGCAGCAAAT
TTCACCCTCCAGAATCCCTCTATACTCCACCTAGTAAAGAAAAAGAAAATTAATGTAAAAAATACAAACAACATCCAGCA
AAATTGAATTAAATTCATTTAAAAATCCTCACATGTCCAAATATTCTAAATTAAGATTGCTAAATCTTGAGTATTGTAGT
TCAGTTGCTAATCTAACTGTTCCAACCTCTCCATCGCGCGCTTTAGCTACAATTATTTCGGCAATACCCTGATCTTTTGA
GTTTTTCTCATAATACTCATCACGATATATAAACATCACCACATCCGCGTCCTCTTCAATAGATCCTGACTCACGAATAT
CAGACATTAGAGGTCGTCTATCTTTTCTGGATTCTAAGCTTCGGCTTAATTGCGCTAAACAAAAAACAGGACAATCAAAT
TCTTTTGCTATAGCCTTAAGACCTTTTGATATTGCCCCAACCGCCAAGTGATTGTTGTCAGTAGATAATGGTGATTTAAG
CAATGTTAAATAGTCAACGAATACTGCCCCCACATAACCAAATTTTGCTTTCATGATTCGGCAATTTTTTCTAATATCCG
ACAAGCCAGGTCTTGCTCTATCATCAATTAAAAGCTTTGATGCCTTCAATCTCTCAGTTGCTTTATAGAAGAACTCCCAA
TCCTTGTCTTTAATATCAGAATCACGAATATCTCTTAAATTTATTGAGGCTAGACTAGCAACCAATCTTTGCCCAATTTT
TTCTTTCGACATTTCAGCAGACTGGAATAAAACTGGATGTTGTTGCAGAAAAGAAACACTCAACATTAAGCTTTGGGCAA
ATGCGGTTTTCCCCATTGAAGGTCTGGCAGCAATAATAACTAAATCACTTTTTGATATTTGACCAAGCTGTCTATCCAAG
TCCGTAAATCCAGTTTTTACACCTACGTCAACTTTGTCTCCACGTTTTCTTGCTTCCATCGTTTTATCAATAGACGCAAA
TAGAGAAACAGAAACATCATAGGCATCCGATAAAGTTGGCACTTCATCTTGATTGCTTAGATTCTCTAAAATGCTCTCAG
ATTTCGATATAGCCTCATTAATGTCGTATTGGGTAGTATCTATCGAAATAGCCTTAATTCTTTCTCCTGCCTCAAATAGC
GATCTTCTGGAGGCATATTCATTTAACTGATCAGCATGTTGCTCAAGAAAATGAGCCAGACCTATTGTTGAGTTTAAGTT
TATCAAGAAATCTTCATCAACAATTTTTGAGTCATTTGCATTTAACTTGATTGAGTCATAAACCATAACAATGTCATGAC
CCGAACCAGCATCAAAAAGTTTTTTAAAGTGCTTGAAGATAATTTTATGTTGTGTTGCATAAAAACTATCAGTAGTTAAT
TTACTTACAACATCATCAATACCACCATTGAGAGACATAAGGGCAGATAAAACTGATTGTTCAATTTGTATTGAGTATAA
GTTTTCATTCATTTTATTTAATCCAGATAATTGATTGGTACAGCTACAGCTCTTCTTACTACATTTTCTTGGGATTGAAC
TTTATCAGCACTATTATTGCTAACCTGTTCAATCCAATAGTCAGTTTTCCAATGTTGCTTATTCAGCCATGAACTAGGTG
CTGCTATAAACTCACCATTGTTCTTTGTCCACATTTCATCTTTCTTAAACTCTTCTAAAACCTTCATGATCATTTCAAAA
TCTTTTTGGTATTTAGTAAAAGTTTTATTAGCTGCTTCTTTAGTTCCTTTTCGTTTACATTTTGGATATTCACTCCAAAA
TTTTTCAAACTTTTCACTGTAAACTACTGGTTGTTTCTTTGGTTGTTTCTTTGGTAGGTTCTGCGTCCCAATATTGGGTT
CATTCAAAGACCCAAATTTGGGTTCATTACATGGGAAATTTGGAATCATTCCGTTTTTGGGATCATTATTAAATTCTCTA
CAATTCACACCAACCAACTGCAAAACCCTAACCCTTCCTGTGGAGCCTTTTCTCTCTCCCGTATCAACCAAAAAGCCATT
TTCAATAAGTGTGTTTACAACTTTCTTAACTGTCTTGATGTCAAGTTTAGTGTCTTTTTCAAGTCTAGCCATTGAGGGCC
ATGCTGTGTTGTCCTCTCCAGCGCGATCTGCAAAAGCCAATAAAACAAGTCTCTCTGATGATGTGTTTACATCTGCAACC
CAAGCCCATCTTAAAGCATCAATACTCAATTTAATCACCATTCATCTAAACTGACCACTAACACCGAAATACATTGGCAT
CGGTTCATTTCCTTTCTTTCGATCAATGTAAGCGTCTTGAATTTCTTGAATCATGAATTCATCTGATTTGGAATCATAAA
AATTCTTTACTTCACCAAATTGATTGATAAATTCGGGATATTCTTTTTCAAACCAAGTTATGAAAAACAGGGCTTCTTTT
GGCATTTCGTTCATTAAATAACCCTCACTGAATACGAGTTACAATTACATTGTTTCCAACTTGAGTTGTATTAAACTTTC
TATCCCCATAACGGCGAATAGCATCACGGACTTTTGTTCTCTTGGTGTTTTCAATAACCGTACTTTCAAGCGGTTTTAGT
TCACCTAAAAATAAAAATGAAGTTGCTGGCTTGGACAATTCTAATCTCCTTTTGCTTTGTGTAATGTCATTATGTAATGT
TTTATTGACTGTGTCTAATAAATAATTTTTATTAATTAAATTAAAATTTATAAGAAAAACTAATATAAAGGGCAAATAAA
AAGCCCCGAAGGGCTTGGTGATCAATAAACTCTAAATAGTTTCTCCACAGCATTATGAGTTGCTTTCTTTCTAGTGCTGG
CAAAATTTGTTTTTATTTCACCACGCCAAACTTCAACAAAATCGTCTGGTGCGTTGTATTCTGAAACAAAAACAATATTA
TTTTTAGCTTGCTGCCTACACCACTCGAAGAATTTTTCATGGTCAAAAGCACCTGTTTTGTATCCACTCGTGCCTTGATA
TGGTGGATCACAGTAGACCAAGCAATTCTCAAAATCTAAATTTTCGTATGAATCGCAAATAAACTGCACATTTTGAATTT
TTGGTGATTGTTTTAAAGCATTGCGTTTTGTTTCTTTCCAATAATTACGTGGCACACCATTATTATTTTTACCTCTAGCA
AAGCCATTCTCAAATTTACCACCAAATGAAGCGCCAAAGCGAACAAGACTAGAGAAATGTTCTGCAGGTTTTCCATAGAA
TGCTTTATATTCTTCCTCGCTTACAGAATCAGGGAGTCTATCAACGTTATCCCGAATATCAATAAGCGCATGAATAACAT
GATCATTCAAATCATACCCAACACGCTTATATATATCTGGCACTTTATCAATCATATTCGCACCACCAACAAAGGGTTCT
ACCCATGTGGTGATATTATTTCTTTCTGCTTCGGCTAGCATGATTGGTAATAAGTGTTTGGCTATGCGATTTTTAGAACC
CATGTATTTCATTTTTTATTCTCCAACTTCCAGCAATCAAAACACTCGTTGTTATAAACACGTCTTAGTAATGAACCACA
TTTGCAAGGCTTAGTATGTTCGTAGAATCTCTTGCCCATAGACCTAGCATTGGTCCTTCTGATTCTCCATATTGGCACGT
CTTTTCTGGGCTCTTTGTCACTAATCTTAAAAGGTATAGCAGCATAGCCAAAACGGTCGGGATTCATAAATCCGTCATTA
ATTACATGGTTCATTCTTTAAAGCCCTCGATAACTGACATTGCGCTCATAAATCCTTTTTCCCAATCTTTTGGGATTGAT
CGTTTTTTATTTCTTAATTCTGAAAGTATCTCATTTAATAAGCAATCTCTCGATTCTTTGACTTGCTTCTTTGTTGTTTT
TCGCTTTGGTTTTTGCATATCATCAACAGTAGATTTTAAGATAGATCCCAAGAACTTTTTACGATCTTCTTGATCTTTTA
TTTTATCTTCAATACTTTTCATTTCTTCACCTGAATAATTTTTTCACAATTTAAGCACTTGAGAGTTACTGTTTCAGTTC
GGTTTAGCTCAGTATCAAATGTGACACTTTCACCAGTTTTTTCGCATTGGGCGTGTTTGCAGTTTCGCTTAATTTTCTCT
TTATCTATCTTATTTTTCCTTTCAAAAAATGTAAGAAATGCAAAAATTAGGACAATAATTGCGCATGCATGCACTGTTGG
GCTTGTTAAAAATATTTCCATAAACACCTCCAAATAAAACCAATCTTACCCAATTAATTATCAATAGTAAATATTATATG
CAAAATAAAACCCTCACTAGGAGGGCTGATTTACTATAAATTATTAAATTTCCAAAAGTTCTTTTTTGTTTGGATGCAGA
TTTATAATAGCCATTCCCATTTCAAAACTTGGGTTTTTGCGGACGCCTTCACGCAACCACTGAATATATGCAGTTGAAAT
CCCAGTCATATTCCCAAGCTGATGTTGAGAAATGTTGTTGTATTTAAATACTTCATCAATAATTTTTGGCCAGTCAACAC
TACGCATCCCTGTGAAAAACTGGGGGTAGTTTTCTTTTACGTAGTCACTATTCAGGCTGTAAAAGTATTCTGGCTCATTA
TCATCCGACACTTTGCGCTTTGCTAGCAAACCTGTTTTTTTGCTATTTGGTTCATGCTTTAACTTTTCTCCCTTATAGAA
GAAGCTTCGAGTAGTTAATTCAAAATCAACCACTTCTGCCGTCCCTTCAAAAACTTTCAATACTTTCATTTTAAACTCCT
AATTTTTCTTCATTGTAGTTTATTAAATTAACTATTGCAAATTATAAATATTAGTTTACTATAGTGATTATCTTAACAGG
AGAAACAAAGATGAAAATCGAAAATATCGCCATTATGTGTGAAGATTTAACCCAAAGAAATGAAGCGGAAAAAGTTTTAA
TAAATCATGGATTAATAAATGATAATTGCCACACAGGAAATAAAAATATTACTGTAGGTGTAGGTCAAATATTTTCGGTT
TTCAGATTATTCTAGTGGATCGAAAATTAATTTTGACGAATTCATGAAAAAATATTCAGAAAACGAAATGATCAAAAAAA
TCCACCAAGCCAAAAAAGAACTTGGTTTAAACAATAGCGAATTGTCTTTAAGAATGGGTAAATCTCGACCTTATATCGCT
AAGATGCTTAACCAGCCACAAAGCGAGAAGGTGCAAAATAAAGTTATTAAAGAAATTGACGAACTTTTGGAATTTGAGAA
GCTTTGCAAAGCAAAGGAGTATGCAAAAGTTATGAGTGATAAGGCGGAAATCACTATAGAAAATAATCCAAAAGAAGTTG
AAATCGCAATCCTCAAAAAGACCATTGAGAGTAAAGATTTAGCTATTAGTGGATTGATCAAGCAAAACGATGAAGCTAAG
AAGATTCACGATAAGGATGTGAAGGCATTGGCTGATAAGGATGATCAAATTTTGCTTTTAGAAGAAACTAATCAGCATGC
AACTGATGAGCTTTATTGTTTTGTTAATAAATGCGGTCAATATAAATCAGATGTTGCCAGCCTTAAATCAAAGATCAAGC
GCGAACGAATCATTATTTTGATTGTCATTGCGATTCTAACAGCACTGTTCTTCTTGAAGGGTTCTATCGGTGGTTGAGTT
TTGTAAGATTTGTTGCAAGTACAAATTGTTTTTAAATAATTACTGTAGTGAGTGTGGGATGAAATGAACATATTAGAGTT
GGCAAAAATTATTGATAATTCTTTATCGCAAGATGAGTTTTTAATAACCACTCAAAAAGTTGGTGGTGTTTCAAGCATCT
TAATATCTCCAAGAACTGGCCATGAAATTGAATTTTGTAAAGTTGGCGGTGTTTATGGGATTAAAAGGAATGGCGAAGAG
TTTGAATTAAGATCTGGCGAGTTTGAATCACTATTATCACCTTATCTTGGAAAGCGAATGTTATTAAACTTAATGAATTA
AAACTAGCTCCTTCGGGAGCTTTTTTAATATTTACGCTTGACACATACATTAAATTCATTTACTATTGAGAATATAAACA
AGGGGTAAACATTATGAAAAATGCATTAATTTTAGCTTCTTCTGTTGCGTTAGCTGCATGCTCAGGTAAACCAGTTATTA
CTGGCCCATATGAAGTTGAGTCATTAGACATGGAGCATAACGTAGCTGCCATTAAATCTGGTGATTTAGTTTTAGAAGTT
GAGTTTGAAGGTCGATTCTTTAAAGATGGAGACGGATTTCAGTCATGGAATGATGTTGAAATTAAATCTGTAAGTGACGT
TAAGGTTTACAACGAAGATGGCGAAACAGAAGATTATGTTTTGCCTAGTGAAGAAGTGTCAAACATTGTTCAAGTAATTG
AAAATGAAATTGCGGAGAATATGTAATGAGCTGGTTAGATGATGTAAAAGAACATGGGGCAGATGCTTATTTCTGGTCAA
TTGAAACAGCCTATCAAATGAATGTGATTGACTCGAAAGAATACAGAAAGCGTATGCATGAATATCGAGAGATTCAGCAT
CAAGAAAGACAAGAAACATTACTTAAATTATTGGAGATTTCTAAATGAGCAATCTAACTCAACAGCAAAAACAAAATGCA
TTAGCGATTAAACAAACGCTTAGCAATCCATCGGTGATGAAACGCATTGAAGAAATGATAGGTCGTAAATCTGATAGCTA
TATTACGTCTGTAATGCAGGTTATTAATTCAAACGGGTTATTGGCGCAATCAACTCCCGAATCCGTGATAGGCGCTGTTT
ATACGGCTTGTGCGCTTAATTTGCCACTAAATAACAATCTTGGATTTGCTTATATTGTCCCATTTAAAAATCGCCAAAGT
GGAAATCAAGAAGCACAATTTCAAATGGGGTGGAAGGGCTACTTGCAATTAGCACAACGCTCTGGGCAGATTAAAAAAAT
TGCATCAATTGCAGTTTATGATACTGATACAGAAGAAAGTGTAAAGGCTCGTTTAACGTCATTCATCCCACAAAAAGTTA
GTGGTGAGGTTATTGGGTATCTAGCTTATCTTGAGACTGTGACAGGGTTTGAGGCTCATTTAACAATGACCAATGAAGAG
CTTGAACAGCATGCAAGCAAATATAGCCAGACGTATAAGACTGCAAAGTCGAAAGGGCAAAGCTATTCTGTATGGCATCA
GAATTGGGATGCAATGTGTCAAAAGACTGTCATTAAGTTGCTTATCTCAAAATATGCGCCTATGTCGGTTGAGCTTCAAC
AAGCGATTGAATTTGATCAAGCTGTGATTAATGAAGATGGTGAAGCTTCGTATGTTGATAATGATCAAGAGAGTGAAAAG
CCATTAGCTCGATTGATTTCTGAGGATCAATTCCCGCAATTCGTGGCGGCTATTGAAGCTGGCAGCTTAACTAAAGAGCA
TGCTTTAAATCCAGATATTTACGCATTAAGCGAAGAGCAGAAGAAAATAGTTGAGGCGTTATGAATTTAATTTTTCGATG
TTCTGAACTGCATCGACTAATGGGAAATGCAAAGTCTATTGACTCTGCATTTCTCACAGAAGAAGTTCAAGCAATAAAGG
CAAAGAAAAAGCGTACCGATGAAGAACAGAAGATTTTAGATGATCTTTTGGATAAAACCTTATCGGCCACAGCTAAAACA
TTGGTTAAGGAAAAGGTTAGGCAGTTAAGACATAAAGCTCCAAGTAAGTTTACTGGAAGTAAAGAGACAAGAAAAGGTAA
TTTGGTTGAAGATGACGCAATCTTGTTTCTAATGCAACAGAAGTTTATTAGTGCTGAAAAAAATACGATTCGCTTTACTA
ATGACTGGATTACTGGCGAACCAGACATTATTACTAACACAGCAATACGTGATACAAAGTGTCCGTGGTCATATTGGACT
ATGGAGTATTTTAAAGAAGATATTGAGAGTAAGGCTTTAGATGCTGGTTATGATTGGCAGCAATTGGGATACATGAATCT
GTTAAGAGAGAATCACGATTACGAGCCAAAAATAATTAATGAGGCTTATCTTGATTTTATCCTAATGCCAACACCTAAAG
AGTGTTTAACTCGATATGATGATGAATATTTGCATATTGACTATGTTTTGGAAATGAATCCTAGTGATCGTATTTCATCG
TATAGAGTTGAATATGATCAAAAGAAAATTGACTTAATTAAACTAAAAGTTGAAATGGCTAGAGAATATGCCAAGACTTT
GGTTTTTGGAGGATAAATGAAAATCAAGGAATCATTAGTCTTTATGTTTGTTGTTTGGATGCAGAAAGGTGGACATAACT
TAAACGAACGTAAAGGCAATATTGTTATGCGTAAAAACGGAAAGGTGGCTGAAATTTATTTTTCAGATTCCGATTATTAT
GAAATTAACGACTATTGCAAGGAACGATATGAATTGTTTTTAATGCAATGGCTTAAATATGGAGTGGAATTTATCAAGAA
TTTAAAACGTGAAGGCGCGTTAGAAGTGATGCGTAATAGAGGGCAACGATATTTGGAGTTGAAGAAGTGAGTAAATATGA
TTGGTCGAGTGTTCCAGTTTGGGCAAACTATTGCTATACAACAAGTATGGGTCAAGGGCAATGTTGCAACAAAAAACCAT
ATCAAGATGGTGTTAATTGGTTTGTTGGCAATAATGAAGAATATATGATTGATATTGTCTTGCCATATAAGGGAAATTGG
AAAGACTCGCTAGAGGAGAGGCCAAAATGAACCCAATAGCAATGATTTTACTATCTTTTGCATTGAGCTTTGTTTTTGTG
GCTGTCTTGTATTTATATGAGGCATATAAGCGAAAACGATACGTGCAAAGAAAACAAGATGATCAGCGTAAATTTAATCC
TATTCGTGAAAAGCAATGGTGGAAGTAAACATGGAACAATTAATTAAACAAATCGAACAGTGGGCATCAGATCGTAATAT
TATCAAAGGATCAAAGCCAATTGATCAAGCTATGAAACTATTTAGTGAATTTGGTGAGCTTGCAGACTCAATCGCAAAAT
CAAATCTAGATGGGATTATTGATGGGGTTGGCGACTGTTTTGTTGTTTTAACAAACCTATGCAAAATGCATGGTCACAGC
ATAAGCGATCATATTGGGTCTTACGGGAAATCTACCAATCCAAAGAAAACCATAATTGATTTATCTGAATGTTTATATCA
AATATCAGAGAGCAATGAACTAGAAGTTGATTTAGATGATTATATTGCTCCAATAGATATGGCAGTAAGTCATCTTGACG
CAATAGCACTGCATTATGATTTAACGCTAGAACAGTGTGTTGAGTATTCATATAATGAAATTAAGGATAGAGTTGGAATA
CTTTGGAATGGGACATTTGTAAAAAGTACAGATGAAAATTACAGTGATGTTTTAAAAATGTATCAAGACTCAATGGAGGG
AAATTTCAGTGCTTGATAAATTTGTAAAGTCATTGGGTTTTCTTGGTATAGATGCATCGAATATGAATTATCAAACTTGT
GAAAAGAATCATTATAAGTTTGAAGATGAAAACATAGATAAGCAATGGCGGTGTTTCTATGCTTTTTATAAAAGCGGATC
TGAGGAAGGTTATAAGCGCGGATGGAATGCGGCTTGTAATGAATTTGGTGCTACGGCAATTAGACTAATCAACAAATAAA
GACAAGCCCCGTAGTGGGGCTTTCTTAATTCACACATTGTACGCAAACAACAACGTGAATGTTGTTTTTGATTGAATGGG
CGGTGCATCCACTACAAGCTACGCAAAGCACGCTCAAAGATAAGAGCGATTTCAGCAATCTTTTGCGCTTTATCTGATCC
ATTAATGATTCGTCTTGCACTAACATAATCCTTTTTAGATTGATAGATATAGTCAGATAGCTTTTTACCAGTAAACCAAC
CTTCCTTCATGCCAGTTAAAAGAATTTGGATTGCATATTCTTTTTTCATAACATCATCTGGATTTGACAAAAAGTCATGT
CCTAGTTTTTTAGAAGCTTTCTCGTAATTGGATTGCCACGTGAGCTGAACATAGCCACGACCATAGTATAGATGCGAGAA
CTCATCAAACAGGTAAACTGAATTTTTTGACCCATCTTTGAAGGTATACAGTTGACCTTTACTATTTTTATACCATGTTC
CATAGGGTCTCCCCTTTCCTTTTCCATATTCAGAAATAGGCAACATGGTTTTTGCTGTTTCCCACCATGTTGTTGCTAAC
ACATATGCACCTTGTGAATAAGATATAGACTTATCTTTATCCATTGCATCCACAATGAAATTAATTTCAGCAACTTGACT
TTCAGTTAATCTTCCTAGCGAATCTCTAAGAATGGCGAATCCACCTTTAGTCATTTTCATGTTTCTTCACCTTTAAGTAT
TCATGGATAAAACGGATTGTTAAGCAACCAAGACCAAGACGGACCAATATTTCAGCATCTTGCATGTGTCCATATAAATC
TTTGCCTTGTAATGTATTGATGAACATTGCTGTTACACCAATAGCAAGAGCAAACATAATTACATCAACATGAACTGGAA
AGCTTATTTTGGGGTGAAATACTACAAACATTAAACTGCCAGTAATCAAAAAAAAGCTTAGATAATTAAGAAACATCATC
ATCGAGCTTTACTCCTGTTTTAGACTCAATTTCTACCTTACTACGCTTTTCAATAGCTTTAATTAGCATTTTTGCTAACG
TAATGCCACCCATGCCATAAATAAATCCAAAAACCTCGACATAACCACCACTTGTTAAAAGATCGGCTGTTGGGGTTGAA
AGTGCGGCACACAAAATAACACCGACAACCCAGCTAATAACTCGTTCAGCTAACGGCTTGCCAGAAGGCACTAGGGCGGT
GACTGTCGCACCAGCCACCCCCATAAATATGACACCCACGTGCGCTTTTAGCCACTCCAGAATCATGCTAACAAAATCCA
CTATAGATTCATCCTATATAAGTTTTACTTATAATAACACTACAAGAAACATCCTTAAATAAGATAAAACTTGTGGTGAT
TTATCACATGCTATATACACTTAAATCCAATGCGCCAAAACGCACAAGAGAATGCGCCAGTAGTATCAATAATACGCAAA
GTATGCGCGCCTCTTACTAACTTCTGAATACTAGTTAGGTTATTTAACGCATTGACTGTACCGCTTGCCGACACGTTTCT
TTGTGTTAAATCAACACCATCTAGCTGAACAACAATTGTCCCGCTTGAAGTTCCTGAGTTGAAAATATACAAATCCACAG
CCTGATAGAACAAATCATCTTCAACATTAAAGTTGATTATCCATTTTGTACCGCCAGAAGTTATGGGTACGGGGTTTTCA
ACATTAAACCACTTAATTGACGTCTGACCGCGAATTACTTGGTTGACGTGAATAGGGTTGTTTGTACAACGTACATATTC
ATTGTTTAAGAAACTAATTCCTGGGGTATCCGTTGGACTTTCTATCGCATTCGTACAATCTACGAATCTATTTTTTGAAA
CAGAGTTATTGTAATTAGAATTCATAGTCGGCTGCGTGTAGTAGCCAGTCGGATAGTTACGAACTGTATTATAAGTGATA
TTAGTATAACGGTTTTCAAGATACCATGCGTCGATGCCACGCTGTACAACCATAGGTGTTTTAATAGCGTCACCATTTTG
GACACCAGTGAGCGCGTTATTTACTGTGATTGTGTAAACAGTACCAGCACCGAATTCTGTGTCTGGCGCACTACTACTTG
CTGTTACTGTATAAGCTACATCGTTAATGTAGATTGTTGAGCCGACTGTAAAATTGCGGATAGATTTAAACGAAGTCGTG
TTAATAAGTTGCTCAACTGCGTGATACGGACTTGTTAAGCCATAAGCTGGAACATTTGCACCATCAAGCGTGTTGTCATA
AAAATCCACATACCATGTTCCGCTATAACGATAACCACTTGCACATCGCAATACAGTGTTATCATATATTTTTAATCTCT
CAGATTTTGTTGCTGTCTGATTAGTATTAACTGTTAAAAATGCCTGCGCGCAATCAGTAATCATATTGTCGTGAATTGAT
GTATCAAAGACTTTTCCGACACAAGAAACACCCACTTGACAATTATAAATTATATTGTCATGTACTAAATGTCTACCCTT
GCTTGCAACTTGCGTTTCTAACTCAATTGCGTACAAACCGCATTCAGAGATATTATTATGCACAATAATAGTGCCTTCGC
CAGACGAGTTGACGATTGCATTAATACCCGATTGGCGCAAACATTTAGAAATTTTGTTATAAATAATCGTTGATTGTTTA
CATGATTCAGCAAGAATCCCCCATGTTTTCACATAGCTAACACCACAGTGCATTACGATATTGTTATCACAACGCACAAG
CTGAATACCCGCGTCACCGTCTTGCATTCGAGCTTCGCCCAACGGGATGTTGTAATTTGTAAGTGTTACGCCTTTAACAC
CTTTTAAATTACTAATAACAATGTTTGGGCAGTCACTTGCATAGATCACACCACGTTTTGTACCGTCAAACGTCCAGTTT
GCGCGATCTGCTTCGATTTTCGAGTTAATGCCGACAATTTTTAAATCTACAGCATTGCTAAATACGATATTTGATGTTGG
ATAGTACGTTCCGATCATCTGAACTGTAAAACCATTTCGAGATGATAATTGTGCAAAAGTACGTAATCTGCTAGTTACAT
CTGTATCTGTACCATCCCCCTTCAAGCCCGCATCATCAGTTGAAAGCACTTTATCTGACAAGTCACGAACCCAACCATTA
AAGATTGTTACACCATTGCTTATAGAAACTTTCGTTGAATCAAAATAGAAATTATCACCACCCTTATTTTCGCCAGCATA
ATACGACAAAACCAAAACCACATCGCCATCTTTTGGATTTTGAATGGCAAGCAATTCAGAAATTGATTCAACTTCAATTA
TATTTCCTTTCCTAACCCACCCATTCATGTTTGAATTTGGATTATTAACATTATTGGCAATTGTTGATTGAACAATATCA
CCATTAGAGAGCATCACGCGGGCATTTAATGGATAACCGCCAATAGTATCGGCAAAGGATTGATCAAATTCATAAGGCAG
TCCCTTATTTAAGTGAACAATGTGCTGACCATATAAATTTAGGATTCCATTGAAATCATTTCGCTCAGGAGGAATACCCC
CCTCAGAAATCTTTTGTTGGGTGACTGGTGGGAATCCAGCTTGCATAGTTGCGTTTTGCGGCTCAGCCGCAACTGATTCT
GGAATAATATTTTTATCGCCATTTTCAGCAAATGGAGTTGTGATGAGTGTTGGATTGGTCATATTAGTATCCTATTGCAA
GCCACGAAATACCAACATTCTGTGTTGTTGGTGTGTATTCATATAAGTAAGCGGTAAATCCCGTTCGACTTTTTGTTAAA
ACCGATGCAAATGCATTTGGATTGGTGCCGCCAGTTGCGTCTGGTGTTAATTGTATGTTTAAGCATGCATTCGGGAATGC
TGTTGCAAATGATACACTAACAGGCGATCCACTTGAGGGAACATCTTGATTTGGGGTTTTCCCCCATTTAGCAACAAATG
TCAAATTACCAATAGGTATTTTCAATTCTCCATTTGTTCCAGTATTAAGCGAAAACTTATCAAAGATGTCTTTCAAAGCT
TTGCCTTGAGCAGCACTTAAAGCAGATCCAACATCATTACTATTTAAGACATTTAAAACCTTCGTAATGCCTGCGGTTGT
ACTTGTTGCAGTCGGAATGCTTCCTTGCCCGCTGTAAACTTCCCAAGCCCCACCAAGCCCATTATTCGGGTTTACCGTAT
TGTTGGCTACAAGGCTTCTAAATTCTTTGGTAGTGTCATCAGACTGAATAATTGCGCCTAATGCATAGCCGCCAAATTCA
TCCACAACATCCTGCGACCATGTATAACGGTTGCCATTTTGACCATAGATGACATGCTCAGACAGGGCATTAAGCACCCC
GTTAAAATCTTGTCCTTTTGGCGCTTTACCGCCATCTTCGATTTTTGTCATAGTAATTAAGGGCGCGCCTTCATTCCATG
TAAAATCTTCTGGATCTTGTCCGACTTGCCGAACCTTTTGAATAAGATTCTTAATTCCGTTAGCAGCAAATGCTATCGGG
ATAAATATAGGATTAGCCACTATAGAAAACTCCATTGTTAAAGTTGCTCAACTCTGAGCCATTAAAGCCAAATGTCCTAT
CCACATCAATCTCTTTGTATGATATTCCAACACCTGAAGGCATTGGTAACATTTTAAGAGTATAGACAATAAGTCGATCA
AATGGTGTTAATGCAAACTCAAAAACATATTCGGCTGACATATGACCCACAATATCGTAATAAGCCTTTCGACCATCAAA
AACCATGAGCAAAAACTTATTAATATTCCATGCAGTTGCATACAGAATATTTGAAGCTGCTTTGATGATAATTAGTTTTC
TTAGGTCTGCATCGGTTAAGCGATAAGAAGCAAACGCACCACCATCAGAAAATGGATAAGTATTAAATGGCTGGTAATCT
GGTTGAAAGCCAAATGTTTTTGCATTGGGGTCGGCAGTTTTAGCAAAACGAGATACACCAACTTTATCCGCCCAAATATC
TAAGCCAAAACCTTCAGCGCTTGATAAGCGATAAACCTTTTCATAAAAATCGTCAATAAAATATTGAGGATCTATTACTT
CATTAATGCCATCAATAAGCGCCAATATTGTGGGGCTATGTGCGTACTGCGACATTATCGTATCTTTAATATTCTCCATT
AGCTTTCCTCAATAGAAATCCTGAAAGAATTTAAAGAAGGGAATTGATCAATCCCGATAGGGATTTCATTAACCCATGTA
GCATTGTCTGTGCTTGCTACAATTCCCTTTAATCCGATTTTTGGTATACCGCAAATATAATCGGCTGGGATGAAATCTTT
GCCAATGCGAATCTTGTTTTCACCCGAAGCAGCGCTAGTCAGAATATGATTAATGACTTCTTGTTCAATGGTGTAAGAAA
TCGCATCTTTATCTTTAACAATAACTTTTACCCAAATATCAAGAAAATCAGGACGTAAAATCTTAATTGGATATTGTGGC
GGGTTAGATGGATAGTCCTCAGCAATTACTGTCACGTCTGTATTGCCATTCCAAGAGCAGCCAGTACCAGCTTTAATAAA
AGCGGCTTTTGCCACATCATAATCATTGCCACCAACAACGGAAACACAGATAGAATTGCGGATTAATGGATAATTTGTTG
AGCCTACTGTTACAGTCGCATCAGTTGGATTTGAAATTACATAAGCATCTACAACATCACGAACCGCCAAAACTGCGCCA
AGCGTAGCGGAATCAGTCATTTTAGAATTAATTGCTACAGATTCTTTTCGGCGCACCTCAAAATCAACACGGTTTTCTTC
GTCATACCCCATTACCGCGCTATCTTCGTTGTAAACACGATCAAGACCATTAATAGATGTTGGAATAACAACAATAGAGT
TTGGTAGCGCTTCAATAGCCCCAGCTTCATCACAAGTTACTGTAATCGTTACTTTTCCATTTGAACCAATATTGTACGTT
CCATTGGTTCGCCAAGTTCGACCAGATAAGTCTTGAACGGCAAAACCTTCTGGAATTGGCGCGCCAGATAAACCTTCAAA
CACAACAGGGCATTGTGAACGAGTAGCAAGTTTTCTTGTTAAGAAATAAAGTTCACCAATGGCATCTTGAAAAATACCTT
GTGCGTAACGTGGATCATATTGATTAGCTAGATAAACAAGCTTGTCGTAGCAATCCTTAATTACAGCAGTCCATGAAGTA
TTTAATTGATATTGTGGCGAACCCTGAACTCGAGAGACATTACCCCCAAAGGAGTCGTCAATCATTTCCCATGTGCCATT
GTTGATTTGTTCGGTATCTGGAACCAAGTAACCAACATCAGTTATTTCTATCTTTGGGATCATAAGCCCACTACTCCGCT
AAGATTTTTATCATTTGTAAACTCAATAGATCCAGACGCTACACGATCTTTATCCAAAGCCAATTTTACATTAACTGATA
CTACACCAGAAACAAGCAGGGATCTTTCTTGTAAATGGCGTTGATATAAAGATATTGGATAGCCAAATTTGCCCATGATT
GACTCTAAGTAAGGTATGCCATCATTCTTGTTGTAATAATCATCTCCAAGAAAAACACGGCATGAACACGCAATATCTTG
CGCTTGCTGGTATTCTTCAGTAGACACAGCAATATTTCCTTGTGTGTCTAAAGCTAAATCCCAAGTTTTCGGATTTAAGA
ACATTGTTTTCATATAATATTCACCCCCATGATATTTAGCACAACTAATAAAGTGAAAAATGCCGCCACTGCATAAGCAA
TACTTCGCGCTGAATGAATCACAATAAATGCTGCAACAAAACCAATAAAGAACCAGAACAACTCATGTAATTGCATAATT
AAGCCTTTGGTACGTCTGTATCGCTAGAGCCTCTTTGAACCCCACTGTGTTTATGGGTAAATAAACTAATAGCTTTAGTG
ATTATATCAGTTAAAGATTCAATTATGCCTGATACTGTTAATTTTCCATTAGGTATTACAACTTCTGGCGCATCAAGAAC
AATTTTTGAATTTGCCTTGATATGGATTTCATCGCCCTTAAACCAGATATATTGTTCGGCTTCTTCTTTGCTCCAAGTCA
TCGTTAAGAATGCGTCTGACTGGTCACAAATGCGATTTACGTTTGGTCCGACTCTTGATCTGGTTCGCTTTAACAGTGAT
GTGTCACGAGTCGCAAATACGCAAAACCCTATATCACCAACTTGCGGGTCACATATAACTGCATTCTTTCCACCTTGTAT
TCGGTAATAAGGCACATTATGGATTTCGCCTAATTCTAGGTTGTTGTTATCCGCACCAATACGATAAAGCATAGGTTTAA
CAGAGACAAAACCAACAGGGCCATTATCGTTTGAATAAACTGCCGTTATCTCTACAACTTCACCAGTATTTAATTCACTG
GAAAGAATTGACAGAATATTAGCCTTAAATTCTTTGGCTCCACCAAGATTATTGATGTTAAAACCACTAGCGTTGGACTG
CTGCATCTTTTGAATTCCTCCAAGTCGCATTTACATTCATTTGCCACTTGCCTTGTGGAATATTTGCCTCAAGTGTAGCA
ACAAGACCATATACGCGCCAATCTTGATTAACAACATCGCCTATAATGCTTTCTCTGATTTGCACAATGCCACCAAATCT
AACAAGCGGATCATAGGCACAACTAAATGTTATCCCTCTTTGATCTGGTGCAGGGTAGCCAATTAAACCCGTCTTAGGCG
TGATGACTGGTATCTTAACTTCCCTATCTCCACCTTTCTTACAGATAACAATTAATCTTTGCTCGATGTACAGATCAAAG
TCGCACATTTGAGCTAACTTTTCAATTTTCTCAATATTTGAGCCGTTCAGGGTTGTATCTGTTAGGATGTGAGTAACGCC
ATAATTTTCAAACTTGTATTGCATGTCTTGCGCCAAGAATTTAACAATATCAGCCGCATCGACTTCTTCACCTTTTGGGA
TGATGAATGGATCAGTAGGGCGCATTTTTTCAACTACAGCCATTTGGCTTGTAATAACTAATGCTACGTTTGGCGCGCCA
TCCATATTGATTGTTGCGAAGGTGATATTTCCTTCATAAACAACTTCCAATAATTTGCCTTGTTCCCCAACTTCAATCTT
GACCATGTTTAAAATCGCTTGCATGGTATTCCATTGAATACGCATAAGCTTAATCATTGTGGCAAGAGGAAGGCCGTAAA
CAGTGATTTGAGCAGTCGGTGAAATAGCCCCATTGCCATATGTGATGCTGGTAGATATGGCTAAGCCTGTAGATGACAAT
CGGTTGTCACCTTCAGCCGTAAAAGTTTGAACGCCATCTTGCAGTGTTAGCGTTATTTTAATGACCTTCTTTTTCACAAT
AAAAAGCCTCCGTATTGGAGGCTAGTATAACCTAATTAATAAAATTGGTGTGCCACGTGAATAGGCTATCTTCACTTTCA
CCCCGTCAGGCTAGGCACTATAAAATCATACTTCGTCCGTCCATATAAGTAAATAACGAGTGCCTAAGCCTGTATATTGA
GGATCACTATTTCCATCTATATCAACAAAAATAAAACCATGACCTAAATAAGTTCGATTCAGGCATATCCGATTTAATAA
TACATCACCATCATTGTTATTAGATAAACTGATATATAAATTATTTAATCGAGTTTCTAGCGTGATTGCCCAAGTAACAC
CATTTAGTGAAGTAGTAAAAAATTGGTTCGGGACTTGTGCTAAAGGAATATCGTATTGAGCCATGTTATCCTCCAAAAAG
TCCACGTAAAACACTGGTTCGCTGTGTTGATTGTTTGGCGCCACCATCTACAGTTTTAGAGTCGCTAGGGGCTTTTACTT
CTTCAATAGAGTATTCCACTTTAGCCTCTAACACTTCTTCAAGATCAATATTTACTGTAATCATTGTTGCCCCATCTTGA
GCAGAGCGTGCATGGTTGATACCAACAATCTGATAGTTTAGGTAAACGTACTCAGGTGTAATAATGTGAAAGCTTACAGT
TGATTTTAATAGAGCTTCAACTTGACCTAGAAACAAGCTTCTTTCAAGCACACCACCACTACCTTTTGACATTGAAACAG
TAGCCATAGAAGGTGCATTAACTTTGTTGTATGAAGCAAACGAACCTTGCTCTACTGGGTATTTTGAAATGCTAGACCCA
GCATCATAATTCATACTTACAACAGTATCAGCTAAAACAATAGGTATGCCAAATTGATTGACAATCCCCCATGTTTTGCC
GAATACGCCATTAATTAGAGCAGCACCGCCCAATGAAAGCCCGACATTTGTCAAGGCTTCCACTGGTATAAAATCTGGCA
CAGAAGGCATTCCAGCTAGCATAAATCACCTAATTAAATGAATTTCGGAATTGATAGAATTGATCTTTAATCGCACCCAT
TGCATCTTGGACATTACCAGTGACGGTACTAGATGATGTTTGGATGTTAATATCACCTACATTTACTTGGACTTCATTAG
CCTTGTTTGCCGTTGCTTGGTTTTGTCTAGCTTTGGTTAAGTCGATAAAGTCGCCTTGACGAGTGGATTGCTGAACAGCA
GCCATGTTTGACATATCAAAATATTGTCGTTGGTGCGCCCTGAATGATGGGTTTAACACCATTTCGCCTTTTTCGATTAT
GCCATTCTTGTTTGAGTCCCATACTTTATTTAACTCATACTCTCTTGACCCTTTCTTGTATCCGTAGCCAGTTACAGCAC
CGTATACATCACCAGTAGTGTTCTTGGCTTCATTACCAGCCCTAAATCTACTACTGCGATCCATAAAGTATTTCTCAACA
TACTTCATCTGTTCATCAAAAGACAGTGAGCCAAACTGGTCACGAGTCATGCCATAGTATTTCCCTTTAGTGCCACCAGA
TCCAGCCATGAACTGAATTAATCCAGTTGCAGAAGATTTCGGGTTTCTCTTACCAGGGCTGAAAGTTCCACCAGTTTCAA
ATGAAATAACAGCAGCCAAATCATTAGGATTAACACCAATATTTTTAGCTACACGCGCAATAGAAGCAGCTTTTTCTGGT
GTGAATGCTTTTGATCTATAAGACGCTTGAGCATTTCCAGTCGCAGGAGGTGTGCTCGGATTCACAAGATTACCAACGGT
ATTAGCCAATGTCCCTTGTTCTTGACCAGTTAAGTCATCAACAAAGTCAGCAGCTCTTGAGTAGTAGTTTTTAAGCATAT
CCCAAGCTTGCAAGGCTGCCCCTTTAAAATTGCCAGATACTAATTTATCAAGAATCTCAGCGTAACCTTTGAGTGTTGGT
ATTGCATTATTCAGCATGTCTTTGCCTAGATTGCTGAAAGCATTTTTCAAGTTATCAACAGATAAAGTCGAATCATCAAT
ATACTTTTTGAATGCACCCCAATCGAATAAAGACTTGCCACCCTCTGCCCAAGTTTTATAGTCATCATAGAGCAAGCCAA
ACGCTGCACCTAACAACCCCACAGTTATGATAAATGGAGCAAATGGAGCAATAAACGCTAAAGCCGCAATCGTAGCCTTT
GCTAAAATTGGTATTAGAATGGCGCCAACTACAAACGATATGCCTTTAAATACCGCCTGTACTGCTTGTTGGTTTTCTTG
AAGATACTCAAATATCCCCAACGCAACTTCACTAAGTTTAACAAATAACGGGATGATAGCATTAGCCATCATTGTTTTAA
GTGATTCCCAATGTTGACCAAGTAAAGCGCGGTTTTGTGCTAATTGGCGAGATGCTTTTAACTCTTCTTCAGATGACTTA
TACATCTTAGATTGATATTCAAGCATCTTCTCCATTTCTTTACGCCCTTGTACAAGCGTATTGAATGTGCCTTCATCAAT
TCCCATTTTTGAGGCAATAGAAAATGCTTGCTCACGATCCATTTTAGAGAATGAATCCGCAAGGTCTAACATCACATCAT
CAGTTTTTCTTAGTTTGCCTTGAGCATCGACCATGCCAACACCCAAAGCATTCATGAATGGCAATAGGGTAGTATCGCCC
ATTGTGACAAAATCATTCATTCCCATGTTTAGGGATTTGATTGATTCAGTCATGCCCTGAGCAGATCCACCCATTGCACC
AGCAGCGCCTTGCCAGTTCTTAATAGTGCTTGCTGACATTCCTAAATTGCGCTCAAGATGATAAAGCTCGTCATTAAGCT
TTTGAACTTGATCAACCATTCTAAGAATACCAGTAGCAGCGGCAGCTACACTAAACCACCGCGCTAAAGTCTTTGTTACG
TTGCCAACGATCTTATCGGTTTCGCTGACAGACTTATTCAGCTTGTCATTATTTGACTTGGCTTTTTCGGCTTCACGATT
ATATTGTGAGCCGTCCAACCCAAGCTTTACAATTATCGACTCAACAATATTTTCAGCCATTTTTTGCGCCTTTATTAACC
AAATGCTTTATCTTTGTTTCGTTGTATTGGGTTACTTGCCAACACTCGATAATGTCTAAAACATCCTCAAGATCCAATGT
TGTTTTTAGTTCAGCTAGAGTACACATTCCTGTTTTTAAAGCCCTGTAAATTAATTCAGAGGTATTTACAGGTTCTGCGA
AAACTCCATCTTTTAGCCCTTGATTCGACATTGGATCAA
>Ab105-1phi
ATGAAACTCAACAAATCTACTGTTGATGCTATTCCATTAACTGAAAAAGGTCAAAAAATATATAGAGATGCAGAACTGAT
CGGTTTTGCTGTTCGGGTAACTAATAAAAGTAAAACCTATATTGTTGAAAGGAGGCATGAAGGTGAACTCTATCGAGTGA
CAATTGGCAAAACTACCGATATTCCTGCAACAAATGCTCGAGCAAAAGCTCAGATGATTCTGGCGAAAATTTCAAACAAT
GAATATGAAAAGCCTATCAAATTAAAGAAGGTTGCTAATCCTTTAGATATTACCGTGAATGAAGCTCTTCAAATTTATAT
TGATAGAAATGACTTTAGACCAAAAACAATTAGGCAGTACCGTAAGTATTTTGATTTATATTTGGGGTGGGGCAACAAAA
AGCTTTTCCAGATATCTAAGCAAGAAGTACTGGATCGATTTATTGAGGTATCAGAAGTAAGTGAGTCGTCAGCAAATGGT
GCTGTATCTCTTTTAGGTACCTTATGGAAGTATATTCATGTTCTTTATTCAACAGATGAGAACCCGATTCTTAAAAGTAA
TCCAGTTGACATTATTTCCGTAACAAGAGGTTGGAATAAAATAGAAAGTAGGGATAGACATCTCCATAAAGACATCATTC
ACAAATATTACAATGCAGTGCTTCATTATGAAGATGAGTTAAATCTGGAAAATACTGCTAGGTCTAACACGCATCGGGAT
ATTGTATTGATGTGCATGTATACGGGATGCCGTAAACAGGAGGCATGTTGTTTAAAGTGGTCTGATGTAGATATTAAAAA
TGGTACCTTAACTTTTAGAGATACCAAAAATGGTTCAGATCATACTTTTCCTATTGGTGATCATCTACACAGTATTTTGC
GTGAACGTTGGTTATTAAGAGAAAACGATTGGGTTTTCCCAGCTACTAAGATGCCTACTTCGTGGAATATGCATGCAACT
AAGGTAGATACATTATTGAATAGAGTGGGTAAGGAAGTTGACTATTACGTTTCAATGCATGATTTCCGTCGTACATTTGC
CACTATATGCAACCTTTTAAGATTTAATATTTATGTGACAAAAAGACTTCTTAATCACACGGCTAAACCAAGAATTGATG
TGACAGGTGGTTATGTTCAAATTCCAGATGAGGAATTAAGAGCTTCAATGAACATGATTGAAGCGGTGTATCAAGGTAAG
ATTGATTGCTTTAATTACCAATCTGTATGGGCAGAAAGATTAAAAGAAATAAAGGCGGTCTAACCGCCTTAAACTGTTGC
AAGCTGTGCTGTATTAAGCACAGTCTTGCTTTGCTCATACTTCAAAACGTCCTTCTTTTTATATGAAACACGTCTTCCAA
TTTTCGAGAAAGGCAGTGATGATTGATCACAACGCATTCTAGCTAATGTCCAAGGCGAGCAATCTAAATAAAGTGCCACA
ACCTCTTGAGGGAACTTCTGTTCTTCATTAGCCATTATGAAGCGATCCAAATATTCTTGTTGCTCTGCATCAGATAGATT
TCTCAGATCTTTTAACATTTACTCCTCCTTACTTTCCGCTTTAACTTCTAATTGAGTACCCTCATAGGTGCCGTCACCCC
CGCAATTCAGACAATGTGTATACATGCCTAAACCATCCCCATCAGGACAGAAGTTTTCAGGTAATGACCCGTCTAGAAAT
ACAGTGCCGCCAATTGGCTTTGTGTGAATATGAGGGGCAAGGCCGTAATAGGGGAAAATGCATTCACCATTTCCATCATC
ACAAAAATCACATGTTTTAACTTTTACTTCACTCATCCATTAGCTCCTCAACTCATTACGTTCTTTCTTCAATTGACGCA
AAAGGTTGTGAAGAGTAACGGTTACAGCTTTATCTAGACTTTTGGTTGAATGAAACTCTGCTAGTTGAGACAGTGCTAAA
CCAAAAATGTGATATGCAAAAACTTTTGCAGCTTCCGGATTGTTTTTGAGAAGCTCTTCAGTACTTGGACAAATGATTTT
TTCAAAAATATGAACAGCTACCTGATCCGGAGTACCTTCAATACTGCTAGGGCTCAAATTAACTTCACCAATAACTTTGC
TCATTGTTGAGAATCCTCACTTAAAATTTCCCATTCACCCCAATCGCCCAAATAACCAGATTTTGAAATGCTTGTTGTAA
TCACTTGACCATCATCACAAGTTACTTTCATTCGATTGGCATCTATGCGAACAGCTTTATAAACAACATCCATTTGTAAA
TTTGCTGGTAAAGGGCTGGGGCCATTTACAGACTTAATTCTTACTTCCATTTTTGAGCCCTCAAATATTCTTCTTTAGTC
CACTCAACAAACTCTTTATAAAGCTGCTGAGCGGGTTTATTTAACCGGTTGTTGTAGTCTATTGTTATGCGGCGCCAAGC
TACTGGTACGGCATAATGTTTCGTTAAAAGCATTGCTTGGTTTAACCCTTGCTGGACTATTACAAAGCCCAGCAAGTGCA
AGTAATTAGTAAAACCAAGTAAGTGCTTGTTATTCACTTTCTTGAATTGGTCTTTCATTCTAGTAACCGTCCACTAATAG
ATAATCAGGATCAGCTTCAGGTTGGGTAGGTGTAGGATTCTCTAATTCATAGCGGCGTTTTCTCACATACCCCATTAGCT
TCGGTTGAATCTGCGGGTCTCGTGCAGCCACGTCTATTTCCAAAGCATCTAGCGTTGTAAGGTCTGGTGCGTTCTGGATC
TGAACCATTAAAGAGGGTGGCTCATTCGCAGATGCCTGTTCTTTTTCTAGCTCTTCAAGACGTTTGTGAGTGGCGAGAAG
GATAGGCTTCATTTGTTCGTCATCCCATTTGCGGGTATAACGATAAACCGCATTTACTTCTGCAGGTGTTTTTGACTCTT
TTACACGCTGTAGAAGAGTATCTAGGGTTTGCTGATATTCTGGATCTACTTTAGGCTCGTTAGTTTCTGGAACTAATAGA
TCCTCGGATGATGAAACATAAGGCCCCTCAGTAACAACAATTGCACTATCGAGATCCTCTTTTAAATCTTTAGTAGGCTC
TTCAATTACTGTTTTTTCAGTATTAACCTGAGGTGATTTCTCAACTTCATTTTCTAAAGGCTTTTCTTCTTCAACTTCAT
CAGTTGGCTTGTTCAGAAGTTTGAGCATATCTTCAGCAAACTCACCACCACTGACTTTAATAATCGCGCAGCAATGAGCA
AAAGCATTATCAAAACTTGAGTGGACTTGGCCATGCTGAAGCATGCGTAATTGTCCTTTTGAACCATTCCACTTAAACTG
CTGCACACCTAATTCAACAGTTGGACTTGGGTAAGAGCAAGTAGAACCTTTAGCAGGCGCTTCTTTTAATGGTTCAGGTA
CCTCAAATTCGCCAATAAAAATAGTTCTAGGCTTTAATTGAAATTCGAATTTATCAAAAACATCAAAGCCAAAGTCATAA
GGGTTAAATGGCTCCCAGCCATTACGCTCAGTATTATTTACTAAAAGTAATTCACCGTTGGCCCAAGCAAGTTTAGCTTC
AACTTTATTTAGTATTTTCATGCTGTCATCCCCGTTTTAGCTAATGTTTCAATGTCTTGTTTAACTGCTGGTAGTTTTGC
CTCTTCAATTTGGATAAGGGCATCTATGCCGAAGTGTTCACAAACTGTTTTCACGTCTAGGCCGCGTTCAGCTATGAAGT
TTTGAAGTTCATCTCTTTGTTGATCTGAGATACCGTTAAATTCTGGTGGACTAATCCAAGTGCCACGTTGCTTATCAAAC
GTGCAATTCAATGCTTTAGCTCTCATTAACATTGTTTGGCGCATGTTCTGGTAATACATGTGTTCTTTATCAAGCGACTC
AGTTAATTGATTAAGGTCACCTGCATGCTCAGCTTCTTCACAGCTTTGTTTCCAGTTTTCTAGCTCTTCTTGGGCTTTAG
CTGCTGCAAGTTGTGCAGGCGTTAAGGTGTTAATGTGATCTTTAGCTTGAGTAATCAGGTCAGCCAAGAAAGTAGGGTGT
GCTTTAAGATCAGGTACCCATACCTCACCGGTTTCACCGCCTAAAGCACCTGAGTTTTTCGCATGATGTGTAGGCGAAGG
TTTGAAATTAATAACGCGGGCATTTTTACCTTCACCAGTAGTAACAGTTGTTAGATAACCCATGACATCTGCGATACGGT
AAAGCTCGTTACGGTTTTTACCACCTAGATCTGGGCGGTAAATAATTTGATCACCGTTTTGATCTTCTGATGCGTGTGCA
ATGAAAACAACATCTTTACCTAAACTGATCAAAGTATTGATGTATTGCTTGAACGTTTGGTTCGCTAAACCTTGAGCCTT
TAACTTTAAAGAGCCATCTTTTTGACGGTTATTAGCAGTTAGCAATAGATGGGTTTTAATGCATTCAAGCATTGCACCCA
CGGTATCAATGACTACGGTTTTATATGGTGCTAAGTCCTGCGGAGTAAGGTTTGCAACATCACTCCATTGTTGAACCTGT
ACAACCGCACCACGACGTAATTCACCAGTACGGTGAGCACCACGGTCAAAGTCAAAAGAAATTGCTTTTTCCGCAGTAAA
GCCCATCGATGATTTACCTAAACCCGGATCAGCGTATAGGTACACAATAATTGCTTGAACCAATAAAGTTTGGTCAGCAG
TAATAATCGGTAACGCCATTTTTCTTATCCTCATCTAGAGCCGGTGAAGCCGCGTTTTTGCTTATATGCTTTGCGGTCAT
AAGTAGGGATGTTTGTTTCACGCAGTTTTATTGCGAGCTGCTTTCTGCGTTGGAAATCGATTTCTTGGGTGAGTTCATTC
CAAACTTTTGGATAAGAAGTTTGGAACCTGAACACATTTAAAGGCGTCTTAACTCCGTCTTTAACTTTGTAAAGAACTGA
GCCATTAGCATTAGATGCGTACACTTGCCAGCCAATGCGGACAGAGTAGAGGCCCTTATCATCACGGCCTAAAAATGACT
TGTAGCCGTCAGGGTGTTTTTTGAAATTAGTCATCTTTAAGCCTCCAACAACTTGTTACGTTCGATGAAGCCTTTTAGAA
GGCCATTGATGTTTCGGATGTCTTCAAATTCGGTGAAATCGTTATATGACTTACCATTAACATCAGTAATTTCATTTACT
GTGAGTTGAGTAATTTCAACAGCAGTGAATTCAGAACCCGGAACGCCGTAACTGTCTGGATGGGCTTCAAAATCAAAGCT
AACGTTTAAACGGAAACTATCTAATTTGATTACGGCAACGCCAGAATGTTTACCTGTGATTTTCGCGGTTAAAACGCCGT
AAGTACTTGGTTGAGTTTTAGGTGTAAAAAGAGTAGGTGCTTCTTTTGTTTGGAAAGCTGGTTGCAATTGGCAAGCAACT
AAAGAACCACCAGAGATTGCAAGAGCAGCCATGCTGACAAATGCAAATGAGTTGAATGAGTTAACTTTTACGTTCATAAT
TGATCTCGCAGTTTGAAAAAGCACATCAGATTTAGCGGTCGGTGTGCTTTTTTTGTTGTCTGTGAGATAATGATGAACCA
AAAGTTCAGTTATGTAAAGAACCAAAAGTACATTTTTATAAACTAATAATTCTTTTAAATTATTTTTTACAAAAGAAAAC
CCACCATTAAGGTGGGTTTCGGTTCATTTTAATATTATCTTCTAACTCTTCGGCCTTCTGCTTTCCACCAGTATTGACCG
ACAATTTGTATATTATCTGCCTCTATCCGAGCGGGTGAATAGTATTCATCGGGAAAACGTACTTTATCAGGATTCCGTGA
AACAGCTTTAAAGCCTCCTTTCCCCATTTCATCCCAATCAAATAAAATCTTAACTTTTAATTCATCACCTTTTAAAAAGG
CATAGATCTCACCGTCATATATCTTCTTTGCTGAGGTGTCGATTGATATTCTTTGACCAGGATAAAGGTCTGGAACCATA
CTTTCACCATCAACTATAAATACTTTTGCATATTCAGGTTTTACATCATATTTTCTTAATTCATTTATTGGGAATAACAT
TTTTACTGCACTTGGTTGTTCGATATTCAAATAACCACCTCCAGCACTTGCATAAACATCATCATAAAAATCAATCGCCA
TATATCCATCTGGGATTGGGTCTCCATCCTCATAAGTTAGGATTTCTAAATCAGTAATTCTGCCATTTTCTTTTAAAGTC
GATCTCTCACTCCCTGTTAAAAGCCATTCAACCCCCTTACCAAGCCATAACGCAATATCAATAAGCTTAGTCATTTCTGG
AATAGATTCACCGTTAAGCCATTTACCAGCTGCTTTTGCAGAAACTTCAAATTTAGAAGCAAGTAAAACTGCTCGACCAC
GAACAGGAATAGCCATCTCATCAAGAGCTTCGTTTAAGCGCTTTGCAAAATCAATTCTGTGATCAGTCATAAAAATATTA
CCAGTGAACCTTAAGTTCATAATAAAAGAGATTGAAAGAATTATCAGTTCTTGTTAAAGTTGAACTATTAGTTCATAAAT
GGTGGTTTAAATGAACCTTAAGTCCTGTATTGAAGACGCTGGTGGCGTTTATCAGGTTGCTCAGTGGATAGATTTGACAC
CAAGAGCTCTGTACAAGTGGATTAAAAAAGATGCACTCCCTCATACAGAATTCTCTGGCACCACTAACTACTGTGAAACC
ATTGAAAAAAAATCAAACGGCAAAGTTAAAAAAGAGACCCTTTTAAAAGTTGGTCGCCCTAAATAGCGGAGTTTCTATGA
GCAGAGTATCAATTGAATTAAGTGCAAGAGCTAGAAATACACATTCGCTCATATTGCAATCTCTTGGAGGTGTGGTAAAC
GCGGCACTTGGAGAGGAAATTGGCTTTGATGGCCCGTGGGTGTCTAAGTTTAAAAATGATAAGAAAAACAATGGCTTGAC
CGATCTTGAAACACTTTGCGTAATTTTGGACAAACTTGGATTGAAAGTTATTCCGGAAAGCTATGAGTGTTACGACAAAA
AATTTGTGGAAGCAATCTTCTTCTTAGCTCGTATGCAGATTACTCACTCGGCAGATATTAACGACTACCAGTTTGCGTCT
ATAGCTCCACGCTTAGCGGAATTCGGGTATTAAAAAACCACTACCTGCTGTAACAGGAGTGGTTTCGCATTCACAAATTT
AGGAACCCATGAAATATGCAAAACAATTTATCAGAACAACCAATCGAACTCAACTCGCAAGATTTTTTAGTAGGCGATGT
GGTTGTGCTTACACCGCAAGGCTCCAAAGATCACTTGCTTGAAATCATTGACTACAAGTACACGAATGATTTGTTTCGAG
TAAAGGTTATCTCCTCTGGTGCTTGTGGACCAATCCATAAAAGCCAGATTCGCCACGCAACAGTTGCAGAACTTAACGCT
AAACGCCGACTAACAAGCGCTGAGCAAGCATTAGCGGAGGTGTCATGAACAGCTTTACACAGCAAATCAAAGTTTCTCGT
CAGCAAAGTGAAATCCAATCTTTTTATGAACCTGCATTGCGAGTACTTGGACACCTATTTGAGGTGAAAAAGCAAAATTT
ACGTAACAAAGGTTATGACGAAAATAATGCGGCGGTAACCAAAGTTGAATTTTCAGAGGCTATGGCTCGTCAATTTCGCA
TAACGCAGTGGTTAGCACAGCAGATTGTAACCAGCTTAACCAAGGCGTGTTTGGTTGATTCTTTTGGAGGCTATGTTAAG
CCAAAGGGTGGTGAAAAGTGAGATATGCAGTAAGAAGAAAACAGGATATTTCCGTTTCCACCACACCGCTAGAGGTGGTA
ATTCCACTGGAACAACCAGTAAAGATCTATTCGGCTAAAGAATTAGCAGCTATGCCACTTTCAGTTATGAATGCCGCAAT
TGAGGCTCAGGAAAGATTTTATCAACTTGAAGAATTAACCCATATGGGGGGGGCAGGCTATAGCAGTTCGCCGTCTCATG
GAGAATGGGCACAAACTAATTCAGGTGAAAGAAAAGTCTCGTATTCGCTACAAAATCAACAACGAATTTATTCCTCCAAG
AATTATTCGTCAGTTGGAAATGCGCGGTCTTGTAAAATTAGGAGCAGTCACTGATGTATAAATATCTCCACCATATCAGC
GACTTTATGGTTGCTACAGCGCACCTTAGCCCAGTTGAAGAGTGCTTTTATCGCCGTGCTCTCGATTTTTATTATTTGAA
TGAAAAACCATTACCCAAAGAAACCCAGTCGGTTTTTCGTCGGTTACGTGCAAATACCCAAGAAGAAAGGGATGCAGTAT
TAATTGTGCTGCAAGAGTTTTTTGTGGAAGAGGAAGACGGGTTTCACAACAAACGTTGTGATTCAGAAATCGCCGCTTAT
CAAAAAGTAGGGGATAAAAATCGTGAAAATGGTAAGAAAGGTGGGCGTCCACGTAAGGAAAAACCAAAAGAAAACCAAAG
TGAAGGCGACTCGGTTAATTCTGAAAACCCACAAAAACCCAGTGGGTTAATTTTGGGTTCTGAAAGTGAAAGCCAAAAAA
ACCTTAACCATAAACCGTTAACCGATAACCAATATATAGATAGTAGTAGTAATGCGCGTGAAGAAAATTCGCAATTTACA
CCAATCCAATTTGCTCAGTATCAGATCGATGATCACAAGCGTTACTCAATGCGTGAATTCATTTCTGAATACAGCGAGTT
TCAATACGATTTCATTTCACTTGCTCAACAAAGATTTGTTTCGGTACCTGAAATCGACTTGAGAACCATGATTCAAAATT
TCGGTGACTGGTACTTTGCAAACGAATCAAGTTCGTTGAATACACCAAGCATCTGGTTGGTTAAGTGGTTCTCTTGGGTT
CAAAACAACGAGAAACAAGTTGCTGCAAACCGCAAGAAACAAGAGCAAATCACTTCAACCGGTCAAAAACCACAAGAGTC
GGGTTACTTCGCTAATCTTTTTGAAGAACAGAGCGAATCTCAAATCGTGGATGTAACCCCAGCAAAAAAGTTTCCAATGA
TTGAGGAGGTAGGTCATGCATGAGATTACCTTGAACGAAGTGCGTCAATTAATCGCTTCTCTTCGCACTGTTTACGCTGC
TCAGTTCAATAAGCAATTTCCAGCAACAGGCGAAAGTGCAATTCCTCTGTCAGTGGTTGAGCAAATCGCACTTAAAACAC
TGGTTGGCGTTCAACAAAACCAATTTAACAACGCACTTGCTCGATTACTTACAGCAGGTGGACGTTTTATGCCGTCATTT
GCTGAGTTTCGCACCTGGTGTATTGGTGAAAGTTGGATGTCTCCAGAGGAAGCTTGGTCACGTGCATGTAAGTTTACGAC
TGACAGTACCGTGGTTATTACACAAATTACAAAATATGCATTAGACGAAGTGATGTATTTGATCGAAGCCGGCCAAATGC
GAGCAGCTCAAGATAATTTCTTCGGAACCTATAACGTGATGGTGGCTAAAGCTCAATTGAAAGGTCGTCAGCAAGAGTTT
TACGCTCCACCGCTACAACTAGAACACAAAGAACCTAAACACGTTCCTGTGAGCAATGACGAGGCTCAAAAGCATCTCAA
ATCATTGATGGAAAGATTAAAAATCAATGGTCGTAAACCTGCACCAGTTCAAAAACTTGAGGCAAAAGAAAAAGAGCCTG
AGCTTGCAAAAGAATTAGGTCCAGATCCTTTCGACAATCCGCACGAATACGCTGAGATGTGCCGCCGTGAAGGTATGCCA
ATACCTAGAAATATTCTTCAGCTAATTGATGGGGCGAATGCATGAAAGCATCTAAATTGATTAGAGATAAAGGACTGCAA
TACGCGAAGGAAATCGTAGATTCAGCACCCGATAACGCAACTGAATGGAACGAGGGTTATGAGTTCCAATGTGGTCAAAG
TGTAGAAATCAGCCCAGCAGATCGTGAGAAGTATTTTGTAGATTTGGTTGAGCTTAAACGTCTGGTGGAGTCTTTGAAAA
TCATCAGCGATTTAGGTGGAGTTGAGAAGCTAACGCCTGCATTCATTACGACAGATAAGCATGTTGGTTACACGCATGTT
CGCATGGTGGGAAATGGGAGATTGAGCTTTCTTGATGATTTTTGCGACTTCATTCCAGATGGTTCCATTTCAATTAAGCG
TGTGATGACTGCTATCCGCGACCACGAATCAATATACGGAGGCGGTGAATCTCATGCCAACTAGATATAACACAGGCGAG
TATAGCTACGATCTTGAATATCACTATGGAGATATGTCAGCAAGCATGGAGATGCTTAGAGCACGTTTAATTGAATTGTT
GACTCCTCATCTGTCTGGCCGTTATGTGAAATGGAGAGAAGCATATTTCACATGGTTTACAAAGTGCGGCGGGGATTCGG
GGTGGATGTTTTGTGTAGGTCCACACGAATTTCATATTGATGGGGCGTTAAGGCGCTATTACTCAGGTTCTATTGATATT
ACCTACAACCAGAAAGATCGATATTTCTTGGTGGGTGAGAAAAAGAAAGTCAAATGTAAGGCTTGTAAGGGGTTTGGCTT
CATTCGAGATGATGGGTGGGGGCATATAGATAAATGTGAAATGTGTGATGCAGAAAAAGGAGCCAGCCATGAGTGAGTTT
GAGGGTAAATCTGGAAAGTGGGCTTGGGAGATTCAAAAAGAACAACAAGCGAAAGTGGAGGAGCTGCAAAAGCGTTTAGA
TGGGGCATTAAAAGAGACTCAATATGCTTTGCAGTATGTTGAAGAAGACATGCGCGGCAATCATGAATTTCTACAAATGG
CAATGATTCGAACCCTTAAAGCTATAGAGCAAGTGCTCAAAGGTGGTGCTTGATGTCATCAGTCAGCATTGCTGAATACC
GCAAGTTATTTCCCATAAAGAAAAATAAAAAGCGCCGTTCAGCAAAGCAAGTTGCCAGACAACCAAGTGTGGGTGAAGTG
GTTCTGGCAACGCATTTAAGAGCATGCAAGATTGGTTTTGAACAGGAATATAAGTTCCATCCTGAACGCAAATGGAGAGC
AGATTTTTTAATAAAGGGTTCAAAGATTTTGATTGAGGTAGAAGGCGGGATCTGGAGCGGAGGCCGTCACACAAGAGGTA
AGGGCTATTTAGGGGATATGGAGAAATACAACTCCGCAGCAATGATGGGTTTTACAGTTTTACGGTTCAGCACAGAGCAA
GTGAAAGCAGGCGTGGCGATTAAACAAATTGAGCAATTGGTGGGATGAAAATGAATATGCCAGTACAACAACACATTTTA
CAAGCGGTCGATTGGTCTAGATTTAGTTTTGAAGAGTGGTGTCGCCAGCTTGGAGCTTGGCTAAACGGCGATACCGAAAC
AATGGTCAAAATTGTTAAGACGATGCCAACAAAACGCATCACTCAAAAACAAAGAGAAAAATTAATAGCTATGTATATGA
GCGATGAAAATCTAAAAGATCGTTTATGCATTCGCCGTAAGGGTACTTGCTGTGAGTTAAATGACAATGAGGCACGTGCA
ATCCATAGATTGATTATTGATATTAAATTAATTGAAGACCATATTTTACAAGAATGGATCTCAGCAATTTGGTCACATCA
TGTTATGGGCAATTCATTACGTGATATTGCTCAAAGTAATGACACTTCAGTTAATCAAATCAGACAGGATTTAAAATGTG
GTATGGCTTATATCAAAAGTCGAAATCCGCATTTCAGATTTGAAACTTTTGAAAAAACCGCTTGAGTGTGCGCACGGGGT
ATGGCATATTTGTGATACAGTGTTGGAAGTGTAAGTAAATCACTGGTATTAAAGCTCATCAAATGATGGGCTTTTATTTT
ATCAGAATGAATAAACTATCTTTAAATGAAAATATCGAAAAATTTATTGCAACGATATTTAAATCGTTGATAATAAAATT
TTCTTTGCTAAAAAAACTGCATGAGAATCATATTTTCTTTAATTACGTTTGTCTTATTTTCATTTATTTCCTTTATCCTT
TTAAGGAATAAATATATTGAGCCAAACCACTTCGTCATTTTGATAATATTTTCTGCAATTGTATCCGCAATAATTGCATA
TTTTGATGAGGTTCAAGAGCTATCTATTGGAGGCAATATCGTTAAACTAAAAGAAGCAAAAAAGGAGTTACAAGTAACAA
TAGATCAATTAAAGTCAATTAAAGTTTCAACATATCGGATGTTACTTTTGAAAAGTTTACATTTTTCAGGTGTTTTTGGA
AGCAGCCATTTAGTGGATAGTAGAGCAGAATATTTTTTTTCACTCATCAATGAAATTAAACAATCGGATTGTTTCAATGA
TCTTAAGTCTGAAATAAAAGTTCAATTAACAAGGTTGTTAATTGATCAATTAAATAAATTTTATCCTTTATTTTATGGCA
AACAATTCAATGATAGCGATGAATTCCCTAAATCTACGGTTTTTTATATCGAGTTGAAAGATGAGATTATTGATAAAGTT
CATCAAAAACGGACACCTGTTATACCATTTGATCAAAAAAAGCAGGAAATTGTTACAGCTATAGATAACTATGCAGCTTT
GTATATTTTATTTAAAGAAGTTGAACAGTAGGGTGATATTGATTTTTTATTGCTTAATAAGATGAATTTAAACGATATTA
TTTTAATTAATAATCTCCAATGAAAGGATTTTTAAACTTTTACCTTTACGATTCTATAGAAAAGTTGCCGAGCATAGTAT
GGCACAAGAAGCTCTGCTAAATATCGATTATTGGCGGGGCTTTTTATTTAATAAATAATCATAAAATTTTTATTACTTTA
ATTTTATTGATAAAATATAAATTAAACCTCAAAAGCTATATGCAGAAAAAATATGAAAAAAGGAATTTGTAAACTATGCG
ACCTAGAAAAAGAATTGAAGCGCTCTCATGTTATTGGGAGAGCAGTTTTTAAAAAGGCTTTAAATGGTGCAAATTACGCT
TTAAGACTTGATAAACAGCATAAAAAAGTGATTAAAGATCAAGATCAGTGGGCCACATATATGCTATGTGGAGATTGCGA
GCATGATTTAAATACAAAATATGAAGGCTATTCTCTAGATATTTTAAGAAATAAAAAGAAATCTGTAAAACATAAAAAAA
GAGATAATCACTATGAAATTCAGGGTGTTAATCAAAAAAAACTAATTTTATATTTAATTTCTATTATATGGAGAGGAATT
GAATCTAGTCATGAAGTTTTTAATAAATTGAAATTTTTTGATGAATCGCCAGTTGCAAAAAATTTTTTAAAAGAATGTAT
TAAGAATGATCGTGTAGTTCTAACAGAATGTTACGATGTCAGAATTTCAAAATTAGTAAGCACGATAACTTCTTTTAAGA
ATGAAGAGTTAGATTTTATAACTGATATTCATTGTAGTATTGATAATAATGAACGAATTCGTTTTTTAACTATTTTTGAG
GGATACTGTTTTGAATTTTTTTACTATACGGATTCATCTCAGTCCGTTTCTAGTTTAGGAGTTCTTAAGAAAAATAAACG
AATACTTAGAATGCCATATATTGATGTTTTTTCAATTCCTGAGTTTCGAAAAAGTCTGTTAGATATGCTTGAGGCGCAAA
ATAGTAACTAAACTATTAATAGTTTAGAGATTTAAAGAAAAATCACTTTTACTTAAGTTTTAAATTACCAAGTCCCGAAT
AGGGACTTTTTAATGGAACTAATTTATGAAAAACGAAGTTGGCTTTCATGTTCCTGTTCGTCCAATGCCTCCAGAATGGC
TTTTTGAAATGGATACACCTAACTTTGTTCCAGCGCCAGAATTATGGGAATGGATAAGAAAGGTTTTTCTAGACCCTAAA
TCTAAATTATTTAACCCTGATCATATGCATTTACGGTCATTTCGATATCCAGATATTGCTGTGATGTGGGCTAGATCTGG
CTTTAAAAAGCAAGGCCGTCAGGTCATTGGGACTACTGAAAAAGTCATGATCAATGCTGGTGGCTGGAAGAAAGAACGAC
AAGAAGAACAATACATCCAATGGTTCAATTATTTACCTGAATACTTAATTACTTTTGATGCTTCATATTCACGTATAGCA
AGTGATGTGAACTTTTGTGCTTTGGTTGAACACGAGCTTTATCACATTGCACATAAGAAGGACCAATACGGAACACCAGC
TTATAACAGAGAAACTGGTATGCCTAAGTTAGCTATTCAAGGTCACGATGTTGAAGAATTTACAGGTGTTGTTCGTCGAT
ATGGAGCTAGTGAGGATGTTATGCGGATGGTTGAAGCAGCTAATAAAAGACCGCAGCTGTCACGGGCAGATGTTCATTAC
GCTTGCGGCACTTGTAACTTGAAGGTGGTTTAAATTTTTTTTGCCACTCTACTTGGACGTACTTGGACGGATAGAGATAA
ATGGCAAGGCTTAATAAACGGGTGAAACTCTATATAGTACGGTCACTTGCTACCTATGAGACACCTAGTGAAACAGCAAG
AGGCGTCCAAGAAGAATTTGGTATCACCGTAACCAAACAGCAATGTGAAGCATACGACCCAACAAAAAAAACAGGACAGG
ACTTAAGCGAAGAATTTAAAACTGAGTTCTACAGAGTGCGAAAGGAAATGAACGACAACCTTAGCGCAATTCCAATCGCA
AACATTGCCTACCGCCTCAAGCGTCTACAACGGTTCATCGATCATGAACAATTCAAAGAAAACCCTGTCATTGTGCCGAG
CCTTTTAGAGCAGGCAGCTAAAGAGGTTGGCGGCTTATATACCAACCGTAAGGAAATAACAGGGGCTGGTGGTGGGCCAG
TTAAAACGGAAAATACAGAAAAGCCACCTCAACCAGCATATAAACCTGAAGAGCTTTCGAAACTCTCGCCTCAGGAACTT
TCTCGCTTAGTGATTAATGGAAAGCTATGACATACGCATTAGATGAAATAGCCCCTTTAATTAAAGAGTGGACTATTAAC
GTACGCCTGCCTGAAGTAATGACTGAGATGACACGGCGTTATTACTACAAGGCTGCAATTGAGCAAAACGAACTTAGCAT
TCAAGCAGAGCTATACAAGTGCAGTAAGGATCCAGTCCATTGGTTTAACAATTGGATATGGACATATGATCCGCGCGGTA
TGGCTTTTGGTTTACCTGCCAATATTCCTTTTGTATTACGGCCTAAACAAGTTGAGCTTGTGGAGTGGCTAGAGGAACGT
GAAAGCACCCAAACACACGGTCTAATTGAAAAATCCCGTGATGAGGGCATGAGCTACGTTGTGCTGGGTTTTTTCTTGCA
TCGTTGGTTATTCGTTGAAGGTTTTGCAGGTGGTGTTGGTAGCCGTAAGGAAGAGTTGGTAGATAAGAAGGGCGACCCTA
AAACCCTATTTCATAAATTCCGCGATATGTTCAGCAAAATGCCCCAATGGTTAAAACCTAAGGGCTTTGTCGAGAAAGTG
CATGATAACTACATGCGAATCATTAACCCAGATAACGGCGCAACTATTACTGGTGAAGCGGGTGACAACATCGGGCGTGG
TGGACGTACTACGATGTATTTTTTGGACGAATGGGCATTCGTAGAACGGCAAGAAGCTGTAGATGCTGCCATTTCTCAAA
ACACCAACGTTCATATTAAAGGATCCACACCTAACGGTATTGGTGATCGATTTCACCAGGATAGATTTAGTGGTCGTTAC
GCCGTCTTTACCATGCCTTGGCGAGCTAACCCGGATAAGAACTGGACCGTTACCTATAACGGCAAAGTTATTTACCCATG
GTATGAAAAGCAGCTGGCCACACTTGATGATGTGGTTCTTGCTCAAGAGGTTGATATTAACTATGCCGCTTCTGTAGAAG
GCGTCTTAATTCCTAGTACTTGGGTTCAAGCTGCTATCGATGCGCATAAGAAGCTTCAGATTGAGCCGACTGGTGACCGT
ATTGGCGGCTTAGACGTTGCAGATGAAGGTAAGGATAAAAACTCTTTTGCAGCACGTCACGGCGTTGTCATGACTTACTT
GGCCACATGGTCTGGTAAAGGCGATGACATTTTTGGAACGACTCAAAAAGCTATGGATTTCTGCTTCGAGAAATCCATCG
ATACGCTGTTTTACGATGCCGATGGCCTTGGCGCTGGGTGCCGTGGTGATGCCCGTGTGATTAATGAAAAGCGCAGAGAG
CTGGGCTTATCCGAGATTAATGTGGAGTCATTCCGCGGATCCGGTTCAGTTCATGACCCTGAAGGGGAAATGGTAGAGAA
ACGTCTTAATAAAGACTTTTTTGCCAATTTGAAAGCTCAGTCTTGGTGGTCATTACGTTTACGCTTCCAAGAAACTTTTA
GAGCACTTGATGGGCGTGATTATGATCCAGACATGATCATTTCACTATCAAGTGAAGATATCGATGCCAAGGAATTAGCA
CTACTCACTACTGAGCTATCTCAACCAACGTACACAAAAAACGGTGTTGGGAAAATCCTAGTCAACAAACAACCTGATGG
CACAGCTTCACCGAACCGGGCAGATAGCGTGATGATTTGCTTTAACCCGCAAATTGCTGAGCTCAATATTTGGGGCAAGC
TATAAAGAGAAAGTTATGGGCTTAATTAAATTTACAAGAGATTCGTTCCAGAACTTTGCAGCTCGAGTTGGGTTGGGTTC
TGGAAGTCAACACGATCAATCGACTTATGGTTTTAACTTCACAAGCCGAAATCGATTGAAGCTTGAAGCGATGTATCGAT
CAAGTTGGGTGGTTGGGCAAGCGGTCGATGTTGTAGCGGATGACATGACGCGTGAAGGAATTAACATCCGTGGCATGGAT
GATCCAGAAGATGTGGAGGCAATTAACCAGGAACTAGATAGCCTGCAAGTGTGGGATAAGATCAATGAGACAATCCGCTG
GTCCCGACTTTACGGTGGGGCTATCGCTGTAATGTTAATTGACGGTCAAAATGTATCTACCCCACTTAATGTAAATACTA
TTGGTAAAGATCAGTTCAAAGGGTTGCTTGTTTTAGATCGCTGGATGGTTTTACCTGACTTGCAAGATCTAGTCACCGAG
TATGGTCCAGATTATGGAATGCCTAAATACTATGATGTCATTACTGACTCAGTAGGCTTATGTAATCAGCGCATTCATTA
TTCACGTGTTTTCAGAATGGATGGGATTAAACTACCTTACTGGCAGGCTATAGCGGAAAATTTATGGGGCCAATCAGTTA
TTGAGCGCTTAGAGGATCGTTTAACTATTTTTGATAGCGCCACATTAGGTGCTGGCCAGCTTATCTATAAAGCACACTTA
CGCACATACAAGGTAAAAGGCTTGCGTAGTCTTATTGCAGCCGGTGGGCGAATGTATGACGCTTTGGTTGAGCAGATCAA
TCAAATTCGTCTATGGCAATCTAATGAAGGCCTAACGCTGATGGATGCTGAAGATACTTATGAAGCCCATCAATATAGCT
TTGCCGGGCTTGATAATATTCTGATGCAGTTTGGCCAGCAAATTGCTGGTGCTTTGGGTATTCCATTAGTTCGTTTATTT
GGGCAGTCTCCAGCGGGGTTTAGTGCAACTGGTGAGTCTGACTTATCAAACTATTACGACAATATCAACCAGCAGCAAGA
AGGCCGTATGCGTACGCCTTTACATAAGTTGCTTGAAATTGTTTCGCGGTCAAAACTAGGTAAACCTCTACCTGATTCAT
TTAAGTTTGATTTCGCTTCATTGTGGCAGATCGATGACGAGAAAAAGGCAGAGATTGCGGCCAAAGTTGCCGAGGCAGTT
ACTAAGGTTGAAGAGGCTGGAATCATCTCACGTCAGACGGCGTTAAAAGAATTGCGTCAATCAAGCGAATCTACCGGTAT
TTTCTCTCATATTTCTGATGAGGAAATTAACCAGGCTGAAGATGATCCACCGCCGCCAAAAGAAGGTTATGACGATGAAG
AGTCAAATAAGTCGGATATCACCGCACCTGGCGAGGAAGACCGAGATACGGTACAGCCAGCAGCTTAGAAAGATTGCGGG
ATACATTGATATGATCGTTAAAGGCTTTGATGTAAATGATCCAAAGTCATACCCACTGATGATTGCGTCATTAAACGAGT
ATGCAAACACGCTTCAGTTTTGGGCGCAAAATGCAGCTGGTCGAATCATTACTGATGTCGCTTTAAGGGATGAGAAAACT
TGGCTCATTTATGCAAAGGATTTATCACGTGGTGTACGTGAGCAAATCAGGAATACGGACACTGGAGCCGTATATCAGCA
GCTTTTAAATGACCAAGTAAGGCTTATTAAGTCTTTACCACTTGATGCAGCACAGCGTATTCATGACCTGTCTACTCGAT
CGCTAATTGAAGGCAACCGTTCAAGTGAGATTGCTGGCTTGATTATGGCAACTGGCCGTGTGACAAGATCCAGAGCAAAT
ACAATTGCCCGGACTGAGGTTAGCCGAGCATCATGCGTATTTACTCAAGCGAGAGCCGAAAATCTTGGATCCGAGGGTTA
TATCTGGCGAACTAGTGAAGATGGTGATGTAAGGCCAAGCCATAAGGCAATGAATGGGAAATTTGTTGCTTGGAACAGTC
CGCCAACTTTGGATAATTTAAAAGGTCATGCCGGATGTTTGCCTAATTGTCGTTGTTATACGGAACCGGTAATCCCAAAC
TTTTGAGCCTATTGTGCAAAGCTAAATTGCTGCTATATTTGAATATTCCAAATTCTGGAGAATAAATATGAGTATTAAAG
CTGGAGATGTTGTACAACTAAATTCAGGCGGTTATGCAATGACTGTAGAAAAAAATTCGCAAAGACAATGGTAAGGCAAC
ATGTGTGTGGTTTGTTGATGGAGAAATAAAGTCCTATGACTTCGCACTAGAAGCATTAACCGTTGTTCAATAAGGTCTAA
ATATCTTAAAACCACCCTCGGGTGGTTTTTTTATGCCTGCAAAAAAGGTGATCCATGTTTAAAAAGAAACCGAAATCAAA
GGCCACGGTAGATAGATCTAATTTCTACACTACTGGCCAACTTGGTAGAACACGGGAAACAACGCCTGAAGGTTATTTGC
TTTGCCGAGATGTTCCATTAGCTCGGATTGGTAAATTGCTTTATGCCGATGGTGAAGTGCCAGTTACTGCTGACAACTCC
GGTCTAATCATCATTGAGCGTGGTGAAGATGTTTTATTTGATCCACGTACGATCGCCAGTTTTGAAGGGAAGCCTGTTAC
AGATGATCATCCCAAGGGTTGGGTAACCCCGGAGAATTGGAAGAAACTTTCAAACGGAACTGCACATGATGTACGCCGTG
GTGAGGATGAAGATTCTGATTGTTTAGTGGCGGATCTGCTCATTACAGACAAAGACATGATTGATGCTGTGATGAAAGGA
AAGGTTGAAATCTCTCTAGGGTATGACGCTGATTACACGGAAATTAGCGTAGGAAAAGGGATTCAAACAAATATTTTTGG
AAATCACATTGCTCTGGTTAAAAAGGGGCGTTGTGGGTCGCGTTGTAAAATCGGAGATAGTTTTATGCCTAAACAGAGTA
AAGGCTGGCTGGAAAGCTTGCGCAAAGCTAAACGTACAATTGATGAGGCTTTGGAAAAAGCCAAGAGCACTGATGAGGAG
GATGTCGAAACCGAAGATGACGATGAGGATGATGATGGCAAAACAACTGATGCTGCAATCAATCGTGAACTTTTAAAAAC
CCTCAAAACAGTTCAAACAACAGTCCAAACATTTGATGAGCGACTCTCAAATCTGGAAAAGAAAAAAACCAAAGATTCTG
AATCGGAAACTGAAGATGATGATGAAGAAGACGATGGTAAGGGGAAAGAAACCGAAGACGATATTTTGGAAGCTGAACAA
GCTCAAAAATTATCTGAACAAGGTATTCAAAACCATACCGGTGATTCACTTCAAGAAGTTTTATCACGTGCAGAGGTTTT
GGTACCGGGCTTTAAGATGCCAACTTTCGATAGTGCCAACAATGGCCAAGCTGTTTTAAATACCAAGCGCAATGTATTAA
AACAGGCTTATGCTACGGAAGATGGCCAAAAAGCCTTGAAGCCGTTTGTAGGTGCTACTCCGAACTTTGACACCATGCCA
GCCTATACAGTCGATGCTGCATTTATTGGGGCATCGGAACTCATCAAACAACAAAATAACGCCGCTGGTGTACGTTCTGG
CATTTCTACTCGTGATTTTGGCCGAGCGCCAATGACACCGGCTGAAATGAATAAACGTAACCGTGAATATTGGGCAAACA
AAGGAAATTAATAAATGGGTAATGCATATCTATATCGTATGCCGTCAGGCATTCCAGGTGATATTTCACGAAAAGCACAC
TCCACAGTTGAAGCACACATCCTTAAAGGTAATTTTGGCGCCTTTGGTATTTTCGGAAAGCTAACAGCAGATGGAATCGT
ACCGCTTGAAGCGGCTGATACCGATGTATACGGCTTAATTGTGCGTTCTTATCCTACACAATCAGCTTTAAATGGAATTG
GTGCAGCTGTTCCTCAATCAGGAATTGTGAATGACATCATGCGCCGTGGTTACATGACAGTAAAATGTAACGCTGGTACA
GCGAAAAAAGCCGGGAAAGTTTATGTGCGTGTAGCTACAGGAACAGAACTAAAACCGATCGGTGGGATTGAAGCGGTTGC
AGATGGTGTGAATACCATCGAGATCAAGAATGCAATGTTTATGCATGATGCTGATGCTCAGGGCAACGTAGAAATCTCTT
ACAACATCTAAAATATTTTTGACGTAAATCACGGCGCTATATGCGTCTTTTTTTACGCCTGGAGAAAATGAAAATATGAG
TAAATTACTCTTAGCTTCGACCATGACTCAAGCCGTAGCAATGGGTCGACCAATTCGAGCGCGTACCCGTGATTCTGGAA
CAATGCATACCTTTGATGCCCGTACGATTGATAGTACTGGTGCATTCCTATTAGGTGAATTGGAACGCCTCGACCAAACT
CTACATGAGCCATTAGCAAATATTACATGGGGTCGTGATATTGACTTGCGCTCTGATGTATCAATTGCAGATGAAGTATC
TTCATTCACAAACTCTACATTTGCTGCAGCTGGTGGTCCATCACCTACCGGGAAATCTTGGATTGGTAAAAATACCGATG
CTATTGCAGGAATTGCGTTGGATATCGGCAAGACTGCCCAACCTCTTAGCTTATGGGGTATGGAAATTGGTTATACCATT
CCAGAATTGGAGTCTGCACGAGCTGTAGGCCGTCCAGTGGATGACCAGAAATTTAAAGGTATGAATCTGAAATATCAAAT
GGATATTGACGAGCAGGTATATATCGGCGATGACACGCTTGGTGTAGAAGGGCTTTTAAACTCTTCTAAAGTGGGTGCGA
CCAACGTTAATAAAAACTGGAAACTAGCAACCCCACAAGAAATTTTAGACGATGTAAACCTTGTCTTAAATAACGCTTGG
GTGGCTTCTGGTTTTGCGGTTTGCCCGGACAAGCTTTTATTGCCACCAGTTCAATTTAGTCTCTTAACTTCGCGTATTGT
CAGCGAAGCAGGGAATATCTCTATTCTTGAGTTCTTGAAGCTCAATAGCTTAAGTAATTCAGTGAATGGCCGACCTCTAA
ATATCCAGCCTTCTAAGTGGTGTGTAAAACGTGGTGCGGGTGGTACGGATCGTATGTTGACGTATACACAGTCTGAAGAT
CGTGTGCGCTTCCCGCTTGTACCGTTGCAACGTACACCGATCGAATATCGTGGTATTCGACAAATTACTACCTATTTCGG
CCGTTTAGGTGTTGTTGAATGGGTATATCCAGAAACAGCTTATTACGCTGATGGCCTATAAGGGGTGAGCATGTCTAAGT
TAGTACAAATTCTTCTAAGTAAGCCGCTAACCGTTAACCTTGGTCGTGATGAACAAGGGGAAGCAAAAACAATCGTTTTG
CAAGCTGGAATTCAAGAAGTTGAAGAAGACGTGGCCAAACATTGGTTCGTGAAAGCTCATTCACAGGAAATTCCAGCACA
TTCAGCATATACCAATGAGCTTGAACAAGTCCTTGAGCAGAAAGATCAGGAAATTGCAGCAATGCAAATCCAGATTGATG
AAGCAGCAAAACAAATTCTTAAGCATGACGAAGAAATGAAGGCTAAGGATAAAGAACTTAGTGATCTTAAAATTCAGTCA
GCAAAAGAACTTCAAGACCGTGACGCTGAAATTGCAAAGTTGAAGGCTGAATTAACTAAAGCTACACCGGCAAAAGAAAA
GGCCACACCAAAGGAAACCTAACACATGATCAGTGAATCCTCTTTTCGTGAAGAAATGCCGGCATTTGCTGATACAACGC
AATATCCATCATTTCAGTTTAATTTCTACTTAAACCTTGGGAAGAAGCTGCTTCGTGAGGAACGTTGGGAGGATATGCTC
GATTATGGTTTAACACTGTTCATAGCTCATTATCTTACGCTTTACCGGCGTACGATGAGTGCTGCAAGCATTGGTGCTGA
TGCTGGCAAAATCGTAGGTAATGAGACGTCTAAATCCGTTGATGGCGTTTCAAAATCTATGGATGTTTCCGGCGTTCTCA
TTACTGATGCTGGTCATTGGAACCAAACGACTTGGGGCGTCCAGTTTTATCAGTTATTACTGATGGCTGGCATGGGAGGC
ATCCAATTATGAGCAGTGGTGTTAAATCTTCTGGTAATGGTTTAGCTGACATTTTCCAAGCTGTAGCTGAACTTTCTCAA
ATGGATGTTTTGGTAGGTATTCCACATGGGGAGGCTCGAACCGATGGTGACGGCCTTACCAATGCGCAGATTGGTTACCT
CATGGAAGGCGGCTCACCTTCTCAAAACATTCCTGAGCGACCTTTCCTGGTGCCGGGTGTTGAAGAAGTTCAAGAACCGG
TAGGCGATAAGCTGGTTAAAGCGGTTGACGCTGCTTTAGATGGTAATAGTCAGAAAATGATGAAATTGCTTGAGTCCGCT
GGAATGATTGCAATGAATTCAGTTCGGGCTTATTTCGTTAATGGTGAATTTGCCCCTCTATCTTTGGCCACAATCCGTGC
TCGAGCACGGCGTGGCCGTAAAGGCGCTAAACAGTATCTTAAACAGCTTGAAACTGGTCCAGCTGAGTCTGGCCTAGTTC
GGCCGTTGATTGATACTGGAGAGCTTAGAAAGTTGGTTACTTACGTGATCATGAAAAAGGAAAAGGAGGTAAAGCGTGGC
TCAACTTGATGTTTCAGACGTTTTGCTAGATCCAGACTTCATGGACACAGGCATTATTTGTAAGCGCACAGAGGTCATCG
TAGGAAACAATGGACGATCTCAAGAAACGACTACATCAACACCCTTTGATGGCGTAGTTACTACAAATAATGGCCTCAAT
ATGGACCGTCGAGCAGATGGCACATTGATTAAAGGCGCAATCAACATTCACACGCAGTTTGCTTTAACTTCAGGCGATAA
AAATACCAAAGCAGATGAGATTACGTGGAAGGGTAAAACCTACATTGTGGCTCAAGTGCTGGACAATCTACATTATGGCC
AAGGTTTCATAAAAGCAATTTGTGAGCTTAAACCACTGGGGTAATCATGGGTGATTCTGCTTCAGGGGGATATATTACCC
CTAGTGGCGGATCTGCTTATGACCAAGACCTAGAGGACATCTTTCAAGCCTTCATTGTCGGGATTACATCCTTACCAGGT
GATATGGTTCGTCCACGTTTCCAAAGAGAACCACCGCCTTTTCCTGAAATTGGTGAGGATTGGTGCGCCTTCGCCGTAAA
GTCAATAATTCCTGATGATGGGCCTTACTTCGACCAGAAAGACGAAACAATGGATTCAATTCGACATGAAGAATTGACGC
TGTTTTTATCGTTCTACGGCGACCACGGCCAATCAATTGCAAACGTCCTAAAGGATGGTCTAGGCATTCCGCAAAACATC
GCGCAACTCAAAGCGCAAAAAATCAAATTTATCAAGGTGGGTGAGATCATCACCGCGCCTGACTTTCTCAATAATCAGTA
TGTACATCGATATGACCTAACCGCTGTCTTTAAGCGGCAAACATTACGCACGTTTGCTGTTAAGTCATTTGTAGATGCTG
GGCCGATAGAATTTCCTAGGAGTTAATCCATGACATTGCCTGTTTCAGACGTTGTTAATGTCTCCATTAGTTTGGCGGCA
TTAGCAGCAGGGCCACGTAGCTTCGGTAATTTACTTATTCTTGGTGCCACGGATGGTGTTGTAGATCCAGTTGAACGTTT
ACGCGAATACTCGGGTCTTACACCTGTAGCATTAGATTATGGTACCGATGCGCCAGAATATAAAGCTGCTGAATTGTACT
TTAGCCAATCCCCAAAACCACGAACTTTATATATTGGCCGTTGGGTTAAATCGGCAAGTTCAGCGGTTTTAAAAGGTGCG
GTTTTATCTGCAGATCAACGTGATATTTCAAACTTCACAGCTATTTCAGATGGTTCGATGAAAATCACCATTGATGGTTC
TGAAAAGGTTGTAACTGCCCTGAACTTATCAGCTGTCACCAATTTAAATGGTGTGGCATCTGCCCTAACAGCCAAGCTGG
GTACCGCTTCAGTAACTTGGAATGATGTTTATAACCGTTTTGAAATTACGTCATTAACCACCGGTACCACTTCGACAATT
TCCTATGCTATTGCCAATGCAACTGGTACAGACGTTTCTTCATTGATGGGTTTAACCGTTGGTCATGCTTCGGTACCAGT
AAATGGCTATGCTGCTGAGCCATTGATGGATGCAATTACACATTTAGCGGACAAGTCACTTAAGTGGTATGGGTTAGATA
TCGCTGAGCCAATTTCTGATGCAGATGTGTTAGAAGTGGCAGCATTCATTAATGCGACTTCACCATCTCGCATTTATGGC
CAGACAATTACTAACTCATTGGCTTTGGATGGTACCAGTACAGCCGATCTAGCCTACAAGCTCAGTAAATTAAATAACGG
TCGCGTATTTTCGATTTTTTCGGGTGATACGGCACATGCAGCAGCTTCAGTATTTGGGCGAGCATTTAGCGTTAATTTCA
ATGGTACCAACACGACCATTACATTGAAGTTTAAGCAGCTTCCGGGTGTAGCCGCTGAAGATCTACAAGTTTCCCAAGCA
AAAGCCCTAAAAGATAAAAACTGTAATGTTTTTGCCGGCTACAACAATGACACCGCAATTCTTCAAGAAGGTGTCATGTG
TGATGGTTCATTCATCGATGAGCGTCATGGTCTCGACTGGTTGCAAAACCATTTAGAGACGGCACTGTGGAATCTTTTCT
ATACCACGCCAACTAAGGTCCCGCAAACGGAAGGCGGCGTAAATCGCCAAAGTACTATGCTTGAACGGGCATTGGAGCAG
GCAGTAACAAATGGCCTTATTGGTCCTGGTCAGTGGAATGGTGATTCTTTTGGAGCAGTAGAAACAGGTGATTACCTTTC
TAAAGGTTTTTACGTTTTTGCGAACAGTCTAGATGATCAAGCTCAATCAGAACGTGAAGCGCGTAAATCTCCGGTTTTCC
AAATTGCTATCAAGATGGCAGGTGCAACACATTTCTCCGATGTGCTTGTTTCTGTTAACCGCTAATAAGGATAAGAAATA
TGTCTACATATTCATTTATGGATACTCAATGTACCCTCGCCAGTGATGACGGGGTAATTGACCTAGGTTACGGTGCGGGC
GTTGCAGATGAAGGCATTACCATTGCAATGGCTGGTGATGCGAACACTATGACGATTGGGGCAGATGGTGAGGGTATGCA
CTCTCTGAGCGCTAATAAGTCAGGTACGGTGACAGTTCGCCTATTAAAAACATCACCTATTAACGCCAAGCTTTCTAATC
TTTATCACATTCAGCGCTCAAGTACTAAGAAGTGGGGAAAGAACACTATCACACTAAATCACGCTGGATCTGGTGATAAC
GCTACGGCATCAAAATGCGCATTCAAGAAGCATACGGACTTGGCTTACAAGTCAGTTGGTGACTTCAACGAATGGGTATT
CGATGCAATCAAAATTGATCAAAAACTAGGAGCGTATGAGTAATGCAGATTGGTAATTATGATTACGAAATTGGTCGCTT
AAATGCAATTGACCAGTTCCATGTATCCCGAAAAATTGCACCAATTATTCCTACGATCATGCCAATTCTTACGGAGTTGG
CAAAAGGTGAGCTTCAAAAAACCATTGAGAAGTTAGAAAGCGCTGAAGAAAACGATGTGAGTGGCTTGGCTGAGGCAAAT
CTCGAAAGCCTTGGCTCAGCATTACAACCACTTATGGATGCCTTCGCCAAGATGCCTGAGGATGATGTTGATTATGTCAT
TAAGAAGTGTCTAACAGTGGTTTCCCGCAATGGTGCAAAAGTAGTGGTCCGTGATGCAATCATGTTTGATGATTTAGGCA
TGGAGCATATCTTGCCGCTAACTATCGCCGTCATTCGTACGAACTTGGGAAATTTTATTCAAGGGCTGCTTACGAAGGCA
TTGAGCACGAAACAGCCCACTTAACATTTAAGCATTTACCAGGCCACGAGGATTGGGTTTTAAGACCCGCTATTCGTGGC
CTTTGTCGTTTTGAATCTTTAAAAGATGGAACTTTAGACCTTGCAGATATTGCATTGATGAATGATGCATTAGATGTGCA
GGCAGATAACCAGCTTTTACTCGAACGATACCACGAACAAAACAAAGGTTGAGTTAGACATGAGTGATACAGTTATTCGT
GACTTCTTTGTGTCCTTAGGTTTCTCTACGGACAATGAAGGTGCTAGAAAAATGGCTGATACCCTTAAAGGGGTAGAGCT
AAAAGCGGCTTTGCTGCATAAGACTTTATTGCTTCTTGCAACTGGCGCAGTTGTTGCCGTAACAAAGACAGCAAGTGAAC
TCGATAAGCTGTATTACTCATCTCAACGTATTGGCGCATCTGCTTCAAATATTCGTGCTTATGGTGATGCAATCTCACAA
ATGGGTGGTAATGCTCAAAATGCATTACAGTCACTTGAGAATGTGGCGCAGAAGATGCGTAACTCGCCTGGTTACGAAGG
TATGTTAACTGGCATGGGTGTTGCTACACGGGATGGTAATGGTCAGTTGCGTGACCGTGTAGAAGTAATGAAAGACCTTT
CAAAAACAATGAAAGGGATGGATTACTACCAGGCAAATGCTTATGCCAGTTCTTTAGGTATTGATGAAAATACCCTTATG
GCCATGCGTGATGATAAGTTCATCGACAACATGGAGAAGTACCAGAAATTACGTCAAAGTGTTGGCTTAACTGATGAGCT
TACCAAGTCTGGTACCGATTTCATGGTTGAATTCCGTGACATCACCATGACGACCAAAGCTATTACTGAAGTTGTTGTAA
TGACCGCAGGGCAGGCACTTATACCCATCCTCAAGATGATTAATAACTTTTTGCGAAGTGCTATTGCTTGGTTCGCTGAA
CTAGATCCAAGGTTTAAAGCAATTCTGGCCACTGGATTAAAGTTTGCTTTGCTCGCCGTGATCTTTGGTGGTTTTATTGG
AACGATTGCTAAATTGGCCTCAGTACTGCCAATGTTGAAAGGGCTTCTTTTCCTGATCAAGTCGTTACGTTTAGCTTTTT
TGGCTTCACCTATCGGTATTGTATTAGCGCTTGCCGCTGCTATTGCTGCTTTATGGGATGACTACCAAACTTGGAAAAAT
GGCGGTGAAAGCCTTATTGACTGGTCTAAGTGGGAAAACGGAATTGAAACCGCAATTAGCCGTATTAAGCAGTTGGCCGA
ATTAATTAAAAGCCTTAAGGATAAAACTGTAGAGTTTGTTACCAAGGCAATTGATGATCCAGCAGGAACCGCGAAAGAGA
CAGCAGAAGCAGCTACCCAAGCTGCTAAAACGGGTGCAGCAGTAGTTGCGAATGTAGCTAAGACAACCGTAAGTACTATT
AAGAAAAGTGTTTCTAAGAGTTATGGTTTTAGCTTTGGTAAAGATGTTGATAGATACATTCATGAAGCTGCTACAAAATA
TGGTCTTGATGAGAAGGTTTTACGTGGCTTCGTTAAAATGGAGGATGGTTGGACTGGGAAAATGTCACCTACAGGAGCGA
TTGGTACCGGTCAGTTTATTCAGTCTACTTGGGATAATCTGGCAAAAACCGCTGAGGGTAAAGCAATTGGTATGACAAAG
ATCGGGAAGAGATTTCGTACTAAAAACGATCCTCGTTATGACAAGCATATTAATACTTTAGCAACAGGTCTTTTGGCTAA
ACAGAATGCAGATATTCTTACTAAAAATGGATTAGCAGTTACGGGGGAGAATCTTTATTTACTCCATAATATTGGACCGG
GAATTATTCCTGCTTTAAAGGGTTCTAATAAGGTGTCTGCTAAAACTCTGGAAGCAATAAGAGTAAATACCCCAATTAAA
GGTCAAACTCCTGTACAGTTTGTTCAATATCAAAAAGGACGGTTTAAGAAGCATTACAACTCAGCAAATGTTGGCGAAAA
GATCATTAATAATGGTGAGACTAAGATTAATAATTTTGGTCCACCAAATGGCAATCCAGACAAAGCCCAAGTTAATAATT
CTTCAAATATGTCTGCTAAATCAGTAGTAATACATCAAAGCTATAAAACTGATATGGTAATCAATGGTGCAAGAGAGCCA
GTAGAATCAGCGAACGCTGTAAAAAAACAGCAAGAAAATACGATGATTCTTTTGGCTCGTAACACTAAAAGTTTAATTGG
TTAATTGGCATCAATATCTGTTTTTAGCTGTTTTGCACGATCATTATTTAACTGGACGATACAGTTCGCATGTGCGTTTC
TTTCACCGTGATAGAAACTATAAGTTGTGCAATAGCTGTCACGGTAAAGCAACCATGCTTTTTGTGATTTATTTAAATCA
TTTATGACATTAGGATTATAAGTTAACTGTTCCTTGGAAATTTCTTTTAACTTTTTAAGATTAGAGGTGACTTTCGCAAA
GGATTCGTCTTCATAACATTTCGCTACATCAGTAGGGTCATTAAAGTAAATTTCGCAGTTAGCAAAAGTGCCGAAACTTA
ATAATGATGCTGTTGCCAACAATAAGATTCTCTTCATTAATCTTTATTCCGAATAGTTGTAGAGATATTTAAAGTATCAC
TTTGATCTTTACTATCAGCAATACTTTCATGTTTTTTATAATCTTCTTCAGTGGGGATGTATTCGTGAGCAGCTTTTTCA
GCTTCTGGTGAAAATTCCTCCTTATCACTACTATCTGAATTTTTCTTTTCAGTTAATTGTGTAGAAGATTGCGATTTATT
AGGGGTGTTATCAAATTTTGCCAAGTAAATGGCAAAGCCAATAGCTACAATTACTACCCAAAATATCAGTTTGAAAAAGA
ACTTAAAGCAACCGCCTTTTGATTCATACAGTTCATTTTTAACTGAAAAGCTTTGGCCACAATTTTTACAAGTGTATTGT
GATTTAAGTATATTTGATTTGCTTGAAGCAAATCGTGTCTGCTTACTATTACAGTAGGGACAAATTGGTCTTGATGATGT
GCTCACAAGAATTAACCTTTATTTTAAAGTGATTTATCTTTAATCAAAAATTATATAGGTTTAGTTCAAGCATTGAGAAG
CAACATTTTTTGAAAATATTTAAACCCACCACTTGGTGGGTTTTTTATTGCCCGGAGGAAAGCATGGCTATCACTGAAAC
AGTTGGCTCACTATTGTTTGGTGGTCATCGTTCAATAATGGGTTTATTTGCAGATGTAGTTATTGAAGAGAATCATTCTG
ATGAGCTTGTAATAACAGAGCATCCCGTTGAAAAAGGTTCACCTATTTCTGACCACTGCTATAAAGCACCGCCAGAGGTC
ACCATGAAAATCGGGTGGTCTGAAAGTGCTGGAAGGATGAATGGTCTTATTGGTAATACATTTATTGGGTCAGATTTGTC
ACTTCTTGGTATTTATCAGGGGTTGCAGGCCTTACAAGGTCAACGACTTATTATTTCTACTGGTAAACGCCTTTATACAG
ACATGTTGATTAAGTCATTAAAGAATGTCACTGATGAAACTTCCGAAAATGCTTTGATGATCGATATTGTATTTAAGAAA
GTTTTTATTGTTTCCACAAAAGAAACGCTGGTTTCTATCGCTGATCAAAAGAATCCTGAAGTAACTTCTGATGTTGTTGA
TTCTGGTACCAAACAGCTGAAACAAGTTAACTCTTCAGTATTGAATACTGTTTTAGGACCAGCTGTAGATGCTTTTAGTT
CATTAATGAGTGGTAAGTAAATATGGCTTTGTATGAAATCCCTTTGCTCGATCGGAATCAGAAGTTTTTTATCAAACTAA
ATAAAGTGAATTATCAGCTCAAACTGATTTTTCTAAAGCGCTGGTATCTAGATATTTTTCAAACTAATTCAGAGCCTGTT
GCCTTAGGTATTCCCTTAGTCTCAGGTGTCGATATTTTGAGCCCTTTTAGCCATGTAATTAGCGGCTCTATGTACGTTCA
AAACCTCAATGAAGATGAGAGCCAATCATTTGGTGATTTAGGTACCAACATAAAACTATTTTGGCAGGATCCGGAATGAG
TGAACAATGGAAGCGTAATTGCCGGCTAACCGTTCAACTTAAATATGGTGAGCCTGAGGCATTAGATTTATCTGAAATGC
GAATTGTATTTCGAATTAATCAACCTACGGCCGAAACGCCTAAGGCAGCAGAGTTTTATATCTACAACCTATCTGAAGAC
ACAATGAATCGTTTGGCTGGTGAAGACAACTCAAATGTCGGTGCTATGGTCACTTTTGAAGTAGGGTACGGTGATGAATT
ATCAACCATTTTTAAAGGTTCAACTTTTCAATACCGGCGTGAGCGTGAAAGCCCTACGGATAAGTTTTTATGCATTCTGG
CCCAATCTGGAGATAAAGCTAAAAACTATGCTTTAGTGAATAAAACTATTGCTGCCGGCACGACAGTAGATCAGGTAAAA
AATGAAATCGCCAAAGAGTATCAGGCTAATGGTGTAGAAACCGGTGAATTGCCACAGCTTAGTGATCAAACATATGTTCG
CGGCAAAGTCATGTTTGGTTCACTAGACGATCAGATCCGCCAGTTTTGCAAAGACACAAATACGGAGTACTTCATTGATG
ATGAATACCTCTACATGGTCGGAATTAGTAGTTATTTGCTGGACTCTGTATTTGAAATGAATGCAAATACTGGGATGGTC
GGAATGCCTCAGCTAACTACTGAAGGCTTAATGGTGAATTGCCTCCTTAATCCTCAATTACGCCGTGGTAGACGCATACA
TGTCGATACTTCAAGTATCCAGACACAAGCTTTTGATATTGATTACCAAAGCCAGGGCGTTGATCAACCACAAAAGGATC
TAAAAACGGCTGGTGGTATTAATGGTATTTACATCATCAAGGCAGTTGAGCACTACGGAGATACACGTGGTGATGACTGG
TATACAAGCACAGTTTCAGTTGGTCAGGGTGCTGTAGTTCCTAAATCTGGTATTACAATTACGGCGGTGGATTGATTATG
GCTTTAAGTAATAACGAAAGATCGCCCCATTTGCTTAATACAATCAACGATGCGATTAAATCTGCTCTAGCAGTACTGTG
GACTAATTTGCCTTGTATCGTTGATTCTTATGATCCAGATAAGCAAACAGTATCAGTTACACCAGCTATTCAGATACCGG
TAATGCGTGAAGATGGGTCAATGGAGTTAGTGGATCTACCATTAATACCAGACGTGCCGGTATGCTGGCCTAAAGCTGGA
GGCTTTGCTTTAACATTTCCAGTTAAGCGGGGTGATGAGTGCCTAGTACATTTCTCCTCTAGGTGCATTGATTTGTGGTG
GCAAAACGGAGGCATTCAACCACCGTTTGAAAACCGTAAGCATGACTTATCCGATGGTTTCGCAACATTTGCGCCGCAAT
CTCAACCTAAGCGATTAAAGAATGTAGCCACCGATGCAGTTGAGTTAAGAAATGATGGAGGCAATGCCAAGATCCGGATT
AATGATGCTGGAGAGTTGGAGTTTTTAGGTACCAAAGCTACTTTTAATTGCCCGGTTGAAATGAAAGATGGGTTAGGCGT
CTTAGGGGCATTAAAAAATAACGATGTGGATGTTGGATCTAGCCATGGCCATACGAAAGTACAGCCGGGTAATGGTGAGT
CTGGTCCACCGAAACCATAAATGAATGAGGGGTCGCTGAAAGGCGGCTTTTTTTATGCGCTATAGAAAGCTAGATGAAGA
TGGGGATTATAGCTTTGGCCAAGGTCAAAATAATTTCCATAGTAATACACCTGAGGGTGTAGCGCAGGCGGTTATGACGC
GTCTTAAGTTTTGGGTAGGTGAATGGTTTGCTGATACTTCAGATGGTACGGGGTGGACAACAGACGTGCTGGGGAAATAC
ACAGATCATCTTTTTGAATTGATGATTCGCCAGCGCATTTTAGAGACTCAAGGTGTACTCCGGATTGATTCATTCGATAG
TCAATTTAATGGAGAAACACGCACGTTATCCATTCAATCATCCATCACCACGATCTATGGTCCTGCCGATCTGCAAGGGG
ATATTTAAATATGGCACTAACTAGCATAGCCCCAGTAATTAACCAATATGGCGTAACAGTTTCAACATACAGTGAAATTG
TTGAGCACCTTAAAGAAAAATATCGAGAAATTTATGGCCAAGATGTTTACTTAGAAAATGATAGTCAAGATGGACAATGG
ATTGGTGTAATTGCTCGTGTAATTGCTGACTGTAATGCGGTTGTTTCCGACGTTTACAACTCTATGTCGCCAAGTACTGC
CGATACTGATGCGCTTTCACGCAATGTCAAAATCAATGGCATTCGCCGTGCAGTGGCCACAAAATCAACTGTATCAGTGG
TTTTGGTGGGCGTTGCCGGCACAATCATTAATAACGGTATTGTGAGTGACAAAAATAATAACCGGTGGTTGTTGCCGGCA
CAAGTTGTTATTCCTTCAGAAGGTGAAATAGTTACTACGGCAATAGCTGAAAAGCCTGGAGCAATTTTGGCTTTACCAAA
TTCAGTTACGACCATTTCAACACCTACACGTGGTTGGCAATCAGTTAATAATCCTCAGGCTTCCACATTAGGTGCGCCAG
TTGAAAGCAATGCTAAATTACGGCAACGCCAGGCACTATCGACTGCTATTCCATCGCGTTCTTATACTGAAGGTATTTTA
GGTGCGTTGTTTAGCCTTGATGGGGTAAGCCGTTGTAAGGTTTATGAAAATAAAAAGTCATTCGTAGATCCTTTAGGGCT
ACCACCAAAATCTTTAGCGGTAGTTGTTGCGGGTGGAAATGATCAATTGATTGCTGAAACCATTCGGGTAAAGAAAGCGC
CTGGTTGTGATCTATATGGAAATACAACTGTGATTCGCCCAACTGTCTATGGAGATCCAGTAGAAATTCAATATTGGCGA
CCTATTCAAAAGTCTATTGGTATCCGTTTTGAATTAACGACTAATTCTGATTACACGGTAGATATTGGTGAGCAAATAAA
GAGCGCTTCAGCCGATTACATTAATCAGCTCGATATTGGGGACCGTATCGCAATTAATAAGCTGTATGTACCAGCAGGCT
TATACGGCGCATTAGATGCAAGGTCTTATGAAATTGAAAGCCTTCAATTAACTGTAGATGGTGTACCTGTAGAAGGTGAT
TACACACTAGCTTTTAACGCCGTTGCTTATTGTGACTCAGACAATATCGAGATTAGTGTTGCTGGGGGTGGTTAATGCAA
ACAGATGGTTATTTAAATCTGATCATTAATGAGCACCGATCTAAGCCGAAATTTAGACAGACGGTCAAAGAATCAATAGA
ACCTATTCTTGATTGTATGAGCGTGCTGCAAAGCATAAATGAGAAGTTCGACTTAGATTCAGCAACTGGTGATCAATTAA
GAATTATCGCTGAATGGGTGGGAGCACCATTAGTAGTTCCCAATATTGTACCTTTACCTTTCTTCGGGTTTGATGGCCAG
CCTGAAGCATTAACCTTCGGTGAAACAGATAACCCGGATATTGGCGGGTTTTGGCGCGAATCAGGTGTTAGTAGTTACCG
CGGACAGAGCATCCCACCTAAAAAATTACCGAATGTAGTTAGGGCAAAAATTTTGCTCAATAACTCTGATTGCACACTCG
ATGAAGCATTTGAAATCTGCAAGTTATTAACTGATGTGCCTTTCAAGCTAAAGGACAACAGAGACATGACCGTTACTTTT
GAATTTCTTGCAGAGTTTCAACCTATAGATAAAGAACTAGTCCGCTTGTTATTTCCTTTACCAAGTGGAGTTGAGCTAAT
TTTTTCGGATGAAGTAGATGGATAAGTTAGAAGAATTTAGCCTGAACGGGCCAAAAAATACCGATGGACTAACTTTATTA
AGTGGCTTTCCATCAAATCAGAAACCCGCTCGTCAATGGTTTAACTGGTTATTTAATTCAATAACCAAAAAGATTAATGA
AATCATTGATGGCAAGCTGGATGCAGGTGCTAATGCTGTTTCTGCAGCAAAGTTAGAAAAGGGACGAAAGATAAATTTCA
CTGGTGTAATCCAGGGTAGTGGCACATTTGATGGCTCTAAAGATATTACTATCGATACGGTCGACGGTGGAACCATAGGT
GAAAAAGCTATCGCTATTATTCGCCTCAACGGCTCAACGTTCGATTTAGTCAAAAGCCGTGGCTTTGCTTCAGTTGAAAA
TAAAGGTGGCGGCCAAATCGAATTTACTTTGAGTGAGGGTGCACCTGATACAGATTATGGCATCGTATGTACTGGAACAA
GCAATCGAGCTGATGCAGTTAGCTTGCAAGAGCGTGAAGACTTTGCCCGGACAAACACCAAATTCCGTCTGATGGGAGCA
TTTGGTGGTGATAACACTCAAGGCTCATATACTCCCAAGATCTGCACTGTAGTCGTCTATTACTAAACTGATTTTTTAAA
TTTTATGACCGCCTTCTGGCGGTTTTTTGTTGCATGGAGATCCAAAAAGATGGCAACAAACTGGAATGCGGTTTTAAACA
ACACAAATAACTTCAATGATGTATTGGCAATTTTAAAAAAACTGCTAGCACTCATGGGCGATTTATCTACTCTTGATTCA
TCAGAGGTTCTTTTACGTATTGATGAGATTATTAACTCATCGGTTGCTGATTTTAATGAAAAACAAATTCAGGCTTTTAA
GGATCTCAAAGAAGCAATTGAAGTTGCTAGTGCAGCCGGAGCAGGCGAAAACGGGTGGATAGATACACTGGTACTTACTT
TAACTGGAGAAAATCTCAGGGAATTTAATAAAAAAACTATCAGTACTTTAGATTGTATTGATGATTTAGCTACTACATTG
CCATGGCCAGGCCGCACCGTAAATGTACGATCTGTGATAAAAGATAAACATTTAGGTGGAGGAACTTTTGTATTTAGTGC
TGATAGTTCAAAAGTTCCAGACGGTTATATTGTTGTTGCTGCAAATGGCGGGAATTGGGTGAAAATCACAGTTGCTTTTC
CAACAATTGATGATTTTGGCGGTCTGGGTGACGACCCAAATTATGACGATGCGGACGCATTTATTCGATGTGCGTTGAGT
CCATACACAGGTTCGAATATTTATCTTGCTAACAGACAAGTTGAATATCGCATCAATAAACAAGTTGATTGCAAGGGTAA
AGGGATTGTTGGAGGTGGATTTAGTAGACAAAATGCCACTGCGTATGCAATGAACTCTCTAAAGGTAAGACCAGGTGATT
ATTCAAATTCAAATACCCTTCTTAATAATGTGGCATTTATTAACGTGGGCGCCGAAGTAAGAGATTTGCAATTAGTAAGT
GAGGGTGTTTCAGAAAATATTTCGGGTTTAAAAGTTGATGGTTATAACTTCACACTTTCAAATGCAAATATTTCAGGCTT
TTACAATCAAGTATATTTATCGAATGCAACGGTCTCGTTCCGTGTCCAAAATTTGATGTCAATTAGTGCATCAAATGCAG
GGTTTTATATTGCTGATGTTGATTCTAAACAAAGTACTACTGCATATTTTGACAACTGCTCATGGCAATGGGGTAAATAC
CCTGTGCTGTTTGCTAAAGAAGCTTATCAGTGCGTCTTTAATAATATTATTCTTGAATATATGCAGTTTGGCCTCACGGC
AGGAATTTGGTCGAATTGCTCATTCAATGCAATTTGGGCAGAGCAAACAAGAGATGGTGTAGCTCGTGACTGGCTTGTAA
ATACTTCTTATCAACAAACATTTAATTGCATCACTAATAATCTATACATTAGAACGCCTTGGCTAAATCGAGCTGACACA
ACTGCTTTGGCTGTATCAGATAATATTGGTGGTGTTGTTATCGATAAGAGCCGCATTACCTTGGGCGGTGCGACGGGTGC
GAAAATACAACTTTCTCCATCTGGTTTAGCAACACTTTTTGCTAATTGGTATGGTGGTACTAATCGAAGATTATTAATTA
CTACTCAACCAACTGCAACAGACTCAAACTATAAAACACCGATTTATATTAATGCACCGAATGGTGAATTGTATTTCGCA
AATCAGGATGAAACATCAGTTTCAAGTGTTGTATTTAAGCGAGTAATTGGCGCTACTGCTGCAAATGCACCGTATGTTGC
ATCTGATTCATGGACTAAAAAAATTCGTAAGTGGAATACATACAATCACGAAGTTTCAAAAGTGGGTCGTTTTATCGCAC
CGATGATGCTGACTTATGATGTCACTTTTACTACCCAACAAAACAATGCAGGTTGGTCGATTTCAAAAGAATCAACGGGG
GTCTATAGATTGCAACGAGATTCAGGAGTAACTACTGAATTAGCGAATCCTCACATTGAAGTTTCTGGCATTTTTGCTGG
CACAGGTCTGGGTAGTGGGGATGTTATTTTGCCACCAACGCTTCAAGCAATTGAAGCATACGATGGTAGTTGGTCAGCTT
ATAGAGTCGCGGCTGGAGTTAAGTTATTTTTTAAAAATTTGTCAGGTGCGTTAGTTGACCCGATGCGCTTCTCAGTTTCA
TTCACATTAGAATCAGGAATTTAATATGAACTACGCAGAAATGTATGTAGAAGGTGCTTTACCAAAGATTGAAGCAGACA
TTGCACAAAACGGAGTATGTACTCTTTATTCAAAGATGACTTTAAATGAAGAAACAACAACGGCCATTTCAGATCTACTT
CGTGAAAAAGGCTTCAATGCGGAAGTATCAATTGAAGATGATCCTGATTTTATTGGTAGTAGATATAAGCTTGTAATTAA
AAAAGCATCGTAACTACACAGCAAAACCACACAAGCCCTAGCTTTAAATAAGTTAGGGCTTTTTTAATGCCAAAAAATCT
GGAGAAATAAATGGAACCAGTTTCCACTAGTGGCTTTACAGCACTATTAAAATTTTATGGGTTTGCAATTGTGGTGGCTT
TGGCGGCCAGCTTGGTTGTAGCAGTTGTATTAATGACACGTATGCCACGCTCACCACAAGAGTGGGCAGTGGGCTTGATT
TGTACGGTTGTATCAAGCCTCGCTGGCGGCTCATTCATTATCGTGAAATGGGGGCTTCATGAATGGGTTACTGATATATG
GGGGATGATTGCTCTTGGAGGATTCTTCTTTGTTTGTGGTTTACCTGGCTGGGCTTTAGTCCGCTGGATCTTTAACTTCA
TTAACAAACAGGAAGGTAAGACGATTATTGAAGTACTTAAAGAAGTTAAGAAAGCTAAAAGAGATATCGAAAACAGTTAA
TGCCGCCTTCGGGCGGTTTTTTATTATCTAAAGGAAAGTGAAATGAACATTGAACAATATCTTGATGAATTAATTAAGCG
TGAAGGCGGGTATGTAAATAACCCAGCTGATCGGGGCGGTGCAACCAAATACGGTATTACTCAAGCTGTAGCACGTACAA
ATGGTTTTAAGGGCAATATGAAAGATTTGCCTCTTGAAGTGGCCAAAGCAATTTATCGCAAAAACTATTGGACAGCCCCA
CGTTTTGATCAGGTGAATATCATTTCTTCTGCTGTAGCTGAAGAGCTTCTAGACACTGGTGTGAATTGCGGTACCGGATT
TGCAAAACCTCTTTTACAACGTGCTTTGAATCTCCTAAATAACAATGGTAAAGCAGGGTGGCCAGATTTATCAGTAGATG
GGATATATGGTCCGGCAACTCTTAATGCACTCAAAACTTATTTGGTCAAACGCGGGAAAGAAGGAGAAAAAGTTTTAGTT
CGAGTTCTGAATATTATGCAAGGTCAGCGTTACATTGAAATCTGTGAGCGCAATCCAAGCCAAGAACAATTTTTCTATGG
CTGGATTGCTAATCGAGTATCAATGTGAAGTACCTAATTTTACTGTGCATTCTACTCAAGACTGCACAGTTACTTCGACG
TATAGTGAGGTAGTTGTAAAAGTTTATAGGTAAGTTATAGGATTGATTGGTAATAATCTTTAAATTTTAGGGGGGGGATT
GTTCAGATGTAGTGTATTCTGTAAAATAAAACTTAATTATATTTTGCTTTCAATACAATGAACGATCAAGTTTTCCAATT
ACAAATTGTTATAAATGGAGGTTTAACCCCCATTCAATCTAAGCCAGAAACACTTGATAAATTAGTAAAAGAATTTGCTA
TAAATCATTTGTTGTTTCCAAAAGAAATAACTGAACAATTAATTGAGATTAATTCTCAGGATGGTTCTCAAACAAAAAAG
ATAACTAAATTTATTGATTTGGTTAGTAGCAATCAAAAATGTACCTACCAAATTAGAAATGATTCACTTGTATTTTTAAA
TTCCTTTGAGAAAATAGAGGAATTAGAAAGTATATTTGAAAAGTTTTTTAAATCGTTTTCGGATCTGACCCCATATATAA
ACTATAAACAATCAAAAAGATTGGGGCTAGTTCTTATTAGGGAGGATTATAATGAGGTTACATTACGCGAGTATTGTACT
TCAGAAGAATTAGATCGAAATGTTATTGAGAATAGATCGAGAAAAGTTACTCGTTTTGCTATGGCGGAACTAAATGAAAT
GGTAAATTTATCTGTTTCAAAAGATTATGTAACTCATGAATCAGGAGTTTCTCGAAATACTCTAGCAAGTGTTTATGATG
TTAATACGTTATCTACTAAGGATGTTTTTAGATTTACAAGTAAGGATGTAGTAAAGTTTATAAATGCTTCAAAGAAATTT
ATTTTAGAATCAATGTAAGATTTTTTATATGAACTATTCAAATAATTTATCTAATAATACTATGTATGAAAGTGGTAATC
ATAAAAAGATAATCACTAAGTACGAGATTGAAGCAATAAAAACGGTTTGGCAAACCGATAAGATACAGTCTTTTTTAAAA
GATTACTTAAATACAGACGTAGTTAGTATTACTGACCCCACTGTTATAGAACAAAAGATAGGGGAAGAGAGCTTAAAGCA
AATTAAAAGAGAATTTGATATTTTTAAGAATAAATTTGATAATTTTCTGAGATATGAAGATGTGCCAGTCGATTATGTTT
CACCTATTGAAAATGAATTAATCAACTTTTATAAACATAGTAAAGTTGAAGTTCAAGAACAAATTAGCCAATGGATTATT
GATTCTTTTGATAACACAAAGGTTCTTCTTAATATTTTAAAAATTTTAGGTAATATTGCTCCTGATTTTATTGATCATCA
ATTTTTAACTAATTTTCTTATCGTTCTTAATCATAAAGATACTGAAATCAAAGAATATGCATTAAGAATTCAAGAGAAAT
TAATGCTTCCATCATATAATAATGTACTGAAGCACTCTAAGTTAACTCCAAAATGGATTGATGACTATAGAAAAGAATTG
GTTGAATTGTATGAAGAAGATAATAAAGGTAGTTAATTTAATATGACTATTTTTGTAAGAAAGATAAGTAAAGCAAAATG
GCCTTCTGAAGAGGAAATTGCAGAAAAAGCACTGGATTCAGAAATTATACCTTTTGTCAGAGCCGATGCCTTAACTACTT
GTTTAAAAACTTCTCAAAATACTTTATCTGTTTGGGCAGTTGAAAATTGTACTGATGCTGAAATAGAGAAAGCTATTCTT
GCTTTGATTACCAATACGAAATTAGAAAGACTTAATCGAATTCAAATTGTTTATTTTTCAAAAGAAGATGTAGATAGTTT
AGGGTTGCCGATTGCAGTAACGGAAGGAGATACAATTATTGAATCTTTGTCTAAATTACATAATGATTTAGTTGATTTAA
ATTATGAAAAATTGGGAAAAGTATCTCAATTGATTATTTCTTCCTTACGATCTGAAAGTGTCAGAACTTATAATGAAAGA
AAATTAAAAGATATGCTTTTAAAGGCTATTAATGAAGGTATAGTTGACCAAAAATTATTACATCCTTCACTACAATCTAA
ATTAGGTTTGCCAGTTTTAGATCAAAATGGTAATGCACTTATTAAACAGGAAAACGGCGAATTTGTAAAAGTTTAATTTT
TTATTTTATAGTTAATAATTCATCCCACTTAAAAGGATTCCTGCTAAGTTTATCTCTACTCATCGACCAGTTCCGACCAG
GAACAAAACATGGTCCGACACCTAATTTTTTCTTTCCAAACTTACTATGGATACCATCCATAGCCTGCATTAAACATTCC
TTTTTCTCTATTTGTTTAAAGTCAGTTAATAGGTCATAATGATATACGCTGAATTATCAGGAGACTTTCCCTTGGGAGAT
TCTAGGCAGCCAACTTATAAAAGTCTTCGGCCATTTGATTTGGTGTCTTAAAACCCAAACCCTTTTGAATTCTTCGATGA
TTATAAAATAATTCAATGTATTTTATAATATCTGCTTTGGCTTCTTCTCTGGTTTGATAGTTGTAATGATGCACTAACTC
ATTTTTCAGTATTCCCCAAAAGCTTTCAATCGGTGCATTATCGTAACAGTCTCCGCGCTTGCTCATTGAACCTTGAAAAC
CATATTGCTCAAGTATATTTCGATATTCATGGCTGCAATATTGACTTCCTCTGTCTGAATGCACAATCAGTTCTTTGGTT
GGTTTTTGATTGTGAATAGCCATATTTAGCGCATTACAAACAAGCTGTGTTGTCATGCGCTCATTTAAGCTATAGCCAAC
CACTTGCTTCGTGTAAAGGTCTTTTACCGCTGCTAAGTACAGCCATCCTTCAACAGTCCATATGTACGTAATATCACTTG
ACCATGCTTGATTTGGTCTAGTCATTGAGAATTGTTGCTCCAGCAGGTTTTCATAGATCGCTCGATTATGGTCACTATTC
GTAGTCCTTTTAAAACGCTTGTGTCGCTTACAATACAGGTGGTTCAGCGCTTTTATCTGACGTACAGCGTACATACTCAT
TTTTATGCCCTGAGCTTGTAAGTATTTGGTTAATCGAATATAACCATAGCTCTGCTTTGTCTCCTCATGGGCTATTTTCA
CCAATATCGTCTGTTGATTTCGTTGAATCGTTCTTTTGCTCACGCCTCTCTTGAGCCAATCATAAAAACATGAAACTGAA
ACATGAAGTAATCGAGCCATTAAGGTAATTGGAAAAGAATATCTTTTTTGTTTCAT
>Ab105-2phi
TTGACATCGTAGAGGTCTCCAGTTCGAGTCTGGATATGCCTACCAAGATTAGCTGTTAAATCAGTAACTTAAAAAACCGC
CAGTTAAGGCGGTTTTTTCTTTTCGGGCTTCTTTCGGGTATTTTCGGGGAACTAATTCACGCCCTAATGTGGATAAGTGC
GAAAATTAATCAAGTTTAGAATTTAAAAATTATCTGTAACTCACCCTAACTGGCTTCGGTTCTTCATGGCCTTGCAAGTA
GTGATCTGTCATTTTTTCAGTTGCATGTCCCGCCAATGCTTGTGCATATGATTTCCCATATTTCTCGGTAATATTGAAAA
TACCAAGCGCACGCAGATCATGAAATGATGGTCGTTGTCTTGGTTCCAAATGGTCACAAGCGCCAGACAAATCACGGTAT
TTCTGAAACTGCTTTGTTAAGTGATCCTCCGTTACTGCATAGGGGTGCGGTTTTGCAATACGATTATGTTCAGTAATGCG
TTCAGGACGAGTAGCAATTAGATGTGGACAATTCAAACGAAATGAATTGGCAATACATTTAACTACTGTCTCGGCAAGTT
CCGGGTGCATATCAACTTCAATATAGACCGGCTTATCATAATTAAGAGATTTATGCTGTAACACTGTGAAGGTGTTTTCT
TTCACATTTACCGCCGTGCGTAATAGCATCACCAAATCACCACGGCGCTGGATTGAGTGTAATGCTAGGTCAATGGCGAG
TTGCAACCAATAAGGGCAAACTGCATAAATCTGTGCAAGCATTTCATTACTTAGGCGTTGACGAATCTTCTTAGGCCGTA
TCGGTTTAAGAGTTTTCTCAGCAAAGTTTTCAGCAACCCAGCCATTTGCTACAAAGTACTTAAAAATATCGATCAATAAA
GAGCGATGTTTTTCTGCTTGATAAGGTGTTTGTTCTTTTAAAAAGGTTGCTAACATATTTAAAGTCATTTCAGAGCAACT
GAGCTGACCCCATTTTTCAATGTACTTGTCGCAATTGGCATTAATAATTTCCAGTGTTGATTCGGCATAAGTTTTCTCTG
ATAAACGCAATTCAAGGAATTCTTTAAGGCCATTTTCAAAAGTTGGAATTTTATTTTCAACTTTTCGATTTACTTCAAGT
ATTTTTGCAACTATGTCTGGGTGTCTTTTCAGTGCTGCATTTAAAGCCATGGCTGCAACAATTGCTTCATTACGATCTTT
ACCCAGTGACTTGCGTTGCCCATTTGGTAGTACATAACGAAAGTAAATTGTGCCATTGGCCTTTTTATCTGTTTCAACAT
GGGGAGGGAGGTCTAAACTCCCTTTTCCCCGTGGACGTGGTGTCATGATGTTATATCTCAGCTAAAATTCTATCGGCGAT
AGCATTCCCTGTGATTGGTGGTGTCTGTAGATCAATCTTTGGGGTTTCACAACTGTAAAAGATTGGTTCACCCCAAGTTG
TACATTGCACAAACCAATGGGTGCCGCGTTTAATGCCACTTAACCAGCCACGTTCAATATGACTTACCAAAGTTGCTCGG
CATGGGCGCGACTCCTCATCAAAATAATTTTTAGCGAAGATTGAGAGTTTAATGTGTTTAATGTTGCTAGACATATTTCC
TCCAATCGTATGGCATTAAATATTAAGGTTTCGCTTCGTATGGCTGAATTTGATAATTCATCTCTCAGCGTCCCCAATCT
TCATAAAACCAATCCAATGTGTATTGGCACGTTTACCGCTCGGATGTCCGAATAGTGGTTTTTGATCTGTTAAAGCTAGA
ATTTCACTAACTTTAATTTGTGTTTCATTCCATTTAAAAATCAACATACCGTTTGGTTTAAGTACACGAAAACACTCTGA
GAAACCTTTGGCCAAATCATCTTTCCAATTTTCACCCAATTTCCCATACTTCAAAGCAAGCCAACTTTTATCGCCCGCAC
GAACCAAATGAGGTGGGTCAAACACCACAGCATGAAAAGTTTCATCTTTAAAAGGCATATTTCTGAAATCCATTTCGATA
TCTGGACTGATTTCAAGTGAACGCCCATCACATAAAATATGTGATTCTTTACGTATATCCCCAAAAGTCACGTTTGGATT
GCTACGATCAAAATGAAACATACGGGAACCGCAACAAGGGTCTAAAACTTTTGTACTCATCCCTCAGCTCCCCATTCAAT
ATCCAGCTTCATTGCACCTTCTTCAGGATATTCGGTCATCCAAAAGTAATAGCCTTTGCCACTGTGCCCATCTTCAAAAA
ATTTAATAGTTAGTTCAGTTTCAAGTTGATCTAAATCATTTTCACCATCTGGATTTACAAATTCGAGAAGGCTTTTTAAT
TGGTGACCATTAAGAGTTATGCTCATTGTTCAGCTCCCGATACGTTAGGCACACTATGAAAATGCATCCAGTGTGAAGGT
GGGTCATTGTGATAATTTGCCCAAACACTATTTAAATCTTCATCAATAGTCATATAGTCTTGTTCCGGGGTGACTTCAGG
TGCATCTGCCCAACAAATAAGTACCATTGTGTCAGTAGGTGGCCACGCATCTTCCACACTGATCCAAGTTGGCACTGCTT
GAGCTTTGAGGGAATCTATTTCTGCATTTAATTTGTCTTGATGCTCCTGTGCTTGGTTTAAAGCGGAATTCAAAGCATTT
AAGACATTGTCTACTTGAAAAGGTTTAAGCTGAGGATAACCCTTTGTTAGAATTAACTCTCCATTCTTAAATTCTTCAAT
AGTCTTTTTTACACATCGTTTAAATGCAGTACTGGCCCCTTCATTTGACCAAATCATAACGTCTTCAAAAATATGGAAAG
TTAGTCGCTCGAGAATAACTTCCACACTTTTTAAATTTTCTAATTCATCAATGTTTTCGTTTTCAGAATTAATCATTGTT
GCGCTCCCAATTCGCCGAAAATTGCCGGAACGTTTTCAACCTTTCCTATTTGAATTGAATAGCCAAGATATTTATTTAGC
TTTTCAATCTTATTGATTTTCGCTGCGTGGTTAGGTTGAAATTCGAATTTACACCAGGTGTTAAGCTCATCAACTACAGC
TAATAGATCATTTAATTCCTGATGAATTCGTGCCTTATTATTGAGATTCATTTCAGGATGTCTTTCATCCATACCAAACT
GAGCAGTTTTTAAGGCAATCTGGGCTATTTCTGATGCTTCTTCAGCTAGTTTCATTAACAAAAATTGCTCATGGGTCATT
TTGCTCATGAAGCTTCTCCAATTAAAGGTAGTGCCTGTTCTGCATCTGCTAGACTTGAGAAGAAATGAAAAACCAAAGGT
ACTGCTCGGAGGATTTGAATTGTTCCAAGATATTGACCGACTGGTTTAGTGATTTCGTGGCCAGTACCAACACATAAAAT
GTTGTATTTAATTTTTGGCATTTCAGGATCACATAACACCCAAAGTTGTGGATCACCTTGTTGTGTATCAATACAAAGTG
CCTTGCTTCCAGCTGGCATTTCAATACTTTGGTTGTCTTGAATAGCTAAAGCATATTTATGGATAGTTTTGGTCATTAGC
CTTCTCCCAGAAAAGTTGTCTCTAACCACCAGTTTTTGTTTTCTTGAAGATATTTTTCATGATCTTCTTTGCTGCCTTGC
CACTCTTCAAAAGTGATTGAGTCAGCAATGGAGTGACCAACTTTAGGGAAAGCCTGCAATGCTTCTTTCTTAAGACGATA
TACAAGCTGCTTGCCAATTTTTTGTGATGGAACAGGGTGGAGAAGTTCTGAATCAGGTTCTTCTGGAATATTGACTGCCC
ATAGTTTTTCTTTATTCATGCTGCATCCCCGTTTTAGCTAATGTTTCAATGTCTTGTTTAACTGCCTTAAGTTTTGCTGC
TTCAATTTGAATAAGGGCATCGATACCTAAGTGCTCACATACTGTTTTTACGTCTAGGCCACGTTCAGCAATAAAGTTTT
GAAGTTCGTCTCTTTGTTGATCTGAGATGCCGTTAAATTCAGGGGGACTAATCCAAGTGCCACGTTGTTTATCAAACGTG
CAATTCAATGCTTTAGCTCTCATTAACATTGCTTGTCGCATGTTCTGGTAATACATGTGTTCTTTATCAAGCGACTCAGT
TAATTGATTAAGGTCACCTGCATGCTCAGCTTCTTCACAGCTTTGTTTCCAGTTTTCTAGCTCTTCTTGGGCTTTAGCTG
CTGCAAGTTGTGCAGGCGTTAAGGTGTTAATGTGGTCTTTAGCTTGAGTAATCAGGTCAGCCAAGAAAGTAGGGTGTGCT
TTAAGATCAGGTACCCATACTTCACCGGTTTCACCGCCTAAAGCACCAGAGTTTTTCGCATGATGTGTAGGTGAGGGTTT
GAAATTAATAACGCGGGCATTTTTACCTTCACCAGTAGTAACAGTTGTTAGATAACCCATGACATCTGCGATACGGTAAA
GCTCGTTACGGTTTTTACCACCTAGATCTGGGCGGTAAATAATTTGATCACCGTTTTGATCTTCTGATGCGTGTGCAATG
AAAACAACATCTTTACCTAAACTGATCAAAGTATTGATGTATTGCTTGAACGTTTGGTTCGCTAAACCTTGAGCCTTTAA
CTTTAAAGAGCCATCTTTTTGACGGTTATTTGCCGTAAGTAACAGATGGGTTTTAATGCATTCAAGCATTGCACCCACGG
TATCAATGACTACGGTTTTATATGGTGCTAAGTCCTGCGGAGTAAGGTTAGCTACATCACTCCATTGTTGTACCTGTACG
ACTGCACCACGCCGTAATTCACCAGTACGGTGAGCACCACGGTCAAAGTCAAAAGAAATTGCTTTTTCCGCAGTAAAACC
CATCGATGATTTACCTAAACCCGGATCAGCGTATAGGTACACAATAATTGCTTGAACCAATAAAGTTTGGTCAGCAGTAA
TAATCGGTAGAGCCATTTTTCTTATCCTCATCTAGAGCCGGTGAAGCCGCGTTTTTGCTTGTAAGCTTTGCGGTCATAAG
TAGGGATATTTGTTTCACGCAGTTTTATAGCGAGCTGCTTTCTGCGCTGAAAATCGATTTCTTGGGTGAGTTCATTCCAA
ACTTTTGGATAAGAAGTTCGGAACCTGAACACATTTAAAGGCGTCTTAACTCCGTCTTTAACTTTGTAAAGAACTGAGCC
ATTAGCATTAGATGCGTACACTTGCCAGCCAATACGAACAGAGTAGAGGCCCTTATCATCACGGCCTAAAAATGACTTGT
AGCCGTCAGGGTGCTTTTTGAAATTAGTCATCTTTAAGCCTCCACCAACTTGTTACGTTCGATGAAGCCTTTTAGAAGAC
CATTGATGTTTCGGATGTCTTCAAATTCGGTGAAATCGTTATATGACTTACCATTAATGTCAGTGATTTCATTTACAGTG
AGTTGGGTAATATCAACAGCGGTGAATTCAGAACCTGGAACGCCGTAGCTGTCTGGATAGGCTTCAAAATCAAAGCTAAC
GTTTAAACGGAAGCTATCTAATTTGATTACGGCAACGCCAGAATGTTTACCTGTGATTTTCGCGGTTAACACACCGTAAG
TACTTGGTTGAATTTTAGGTGTAAAAAGAGTAGGTACTTCTTTTGTTTGGAAAGCTGGCTGCAATTGGCAAGCAACTAAA
GAACCACCAGAAATTGCAAGAGCAGCCATGCTGACAAATGCAAATGAGTTGAAAGGAGGAGCTTTTACGTTCATAATTGA
TCTCGCAGTTTTGCAAAAGCACATCGGACCTGGGGAGGGGCGGTGTGCTTTTTTGTTGTCTGTGAGATAAATATCGCATT
TCCGATATTATTAGTCAATAGGTAATCCGATATTTTTATAGAAAATCCGATTTTTTATGTAAGGGATCCGATATTTTTAT
AGAAATCCGATTTTTTATGCTTTAATAGACAAAAGAAAACCCAACTATCAAAGGTGATAGAAATGAGTCTAGGCGAAGAA
ATGTTTGAATGGCGCAAGCAGATGGTTGAGAAACTACTGCTTCAGGAAAGTAATATTGATCAACTAGAAGAAAAAGTTGA
TCGTGCTGAAAAGATTCTTTTTGGTGATTGCACAGCCGCTTTCAAAATAGAGTGCACGCTTCGGAACGCGTATGCGCTGA
AAGCTATTCTTGATGACTTTGCCACCAAGAATAACTGCAAGGTAAGTATAGTAGAGTGTGAGTAATCAGGGTTAGCTCAT
TCCTGAAATGGGTTTTGATGTGGCTTTAGGCTTTGGCTTAAGTTCTTTTAAAGCTTCTTCTACCGCTTTCAGTGATTCCT
GGTAGGTTTTAACCCAAAGATCAGCACTTTTTATATTGATGGTTGAAGGATCAGTATCAGCAATGGTTGCCTTAGTAAGC
TCTAACGCTAGAGCTTCTATGATTTCAGTTTTCATATTTTCTCCGATATTAATGGTTATTTAAGATCAATGTTGGCACAA
AGTCTTAATCCCATAATATCAGGGAAAATTTGAATATATTAAAAAAGAAAACCCACCGTGGTGGTGGGTAGATTAGATGA
ATTGGATCGCTTTTTACTTATTGCTCAATACTTTTGCTTTTGCCTCTCTTGATTCTTTGCGATCTTTTAATGTTTTTTCA
AGCAAAGAGATTTCTCTTAAGTCAGACCAAGCTAAGAAGAAGCTAAAAATTGAGGTGAGTCCAACAGAAAGTATTAGAGC
TAAAAGATGCTTAGCTGAAAGTAAGCCTAATAAATTAAGTATATACTTACTAAAAACAGGATTATAAAAAGCATAGCCAC
ATATAAAGATGACTTACTTCTTATGTCCACAGTTGAAGTCAACCTATCTCGTTCTGACTGATTTAAACCATCAAGCTTCA
TGCTCAGCTTTTTTTTTGGGGAGAATAAAAAGAAAAAAAAGATGGGGTTTGGGGGGGGGTTCAATGCATCGAGCATACCT
TTGTAGGCTAGATAAATTTGACTTAACGGTAATAACAAAACAAAGGAAAATTGAACCAAGTTGATATTTACATCAAGGGC
AAGAAATTTAAAAGTAACTGAAAAAATGACAAATAGAGCTACTAACACTAATGCAATAAATTTAGCGTTGTTGTAAAACG
GCAAGTAGCGTTTAGCCATGATTAATCACCAAAATTAATATTGGTAGTCATCCAATTGTACAATTGAACTTTAAGGCCGT
CGTTATAAACTTTATTATTGATTGTTTCAACAGATATTTTTCCACTCATCTTTAAGTTATCCGCTGTGACCTTAGTACCA
TCTTCAAGAGTTATAACATAATCATCATTATGTCTCATAGATGATGCAACAGTATCAATTACTTTTTGCCCGCTTTTGGA
TGTTTTTCGATTATAGGTGAGTGTTAATTTAAGCTTTAAATTAGCGTCATCAAGGCCATCTTCAAGTTTTAAATCATCCA
AATCGACACCAAATGCAGTTTTTAAAACATCAACCACATTTTCTTCGATTTTGTAATCAATCTTAGCTGGTACGTTCGAC
TCTATTTTGTGAATCGGTTGCAATTCTGTTGATCCAATTCCAGATGAGATTGAGATGGTCTTGGCTGGCGTTGATTCCAA
TTTTTCTTTAATTGCCGGGTTCGGAGCATCTTTTAAGATTAAGGCACTATTCGCTGGTAAGGCTTTAGCTGCTTCACCCA
AAAGCCAACCTAAATAAGACTCAAGAGTTCTTGCTGTTAATGATCTGGATTGAATAATTGCAACATGATTATCAATCACT
CCAAAATATAAAACACTATCAATAAATTCTTTGCGCACTACTTCAACAGATTCATCCTCATCATCAGGTAAATCTTCCGT
TAAGTAAGTTTTGATTGGGAATTCGGTAGCACTATCATTGTCTATTTTTAAAACAGCTTGAGCTTTACCAGACTCCACTA
TGATTAGCTCTCCAAAGAACATACTTTGATGTGAACTTGCGTGATTTATAAGGATAAAATCATCTTTAGTAGCCGATACA
AATTGCTGCCTATTAATAGCTTTATGATAAAAAGAGTCTTTATCTAATAGTTGGGCTTTAAGTAAGTTTCCAAGGTTCGC
GCCTTTTAGAAAGTCTACTTTTTTGTAGTGTACGGTTTTGTCTTTTACAACTGTCTTACTCATTATTTTCCCCACCCGAT
CTGTCGTAAAGACTGTGTCGGGTTCACAGTTTATTAATCTTTTGTGTTATTAATTTTCTGTCCTAGCTTTCCTTCTTTTA
CCAACTGCACGACCTGCTCATTAGTAAGCACAGGAATAAAGACTTTGTCGCCAATATCTTTAGAAAGAATCTTTACCTCT
TCAGCAGTCAGCACCAAAGCTTCACCATGTTTAGCTGCATCATTGATACGAGCAATAATCTGGTTGATTGGTAGTTTTGA
ATTGTCCATATATCACCTAAAACCTTAATTTAACTTTTTCTAACACGCTTTGGACGTGATCCGCCTAATGGTCTAAATGC
ATCAATAACTAAGCCTACGAGCTCCATACCATCTTCAAATTCAATAATATTGGGATGGAAGTTGGGGTTTAATGCTTGCA
AGTATTTGCGCTGGTCGCTTTCAATTACAAGCTTCTTAAAGGTTGCGTCTGAATTATTTCTAACAACGATGAGGTCATCA
GCGATTAGATCGCAAACTTGATAGTTTGGATTAACTAAAATGTAGTCTCCCTCTTCATATCTAGGGGAATTACTTACTCC
AACTACTCTCAAATAAAAACAACCATCTGGATCATCTGCACTAAGTGGTGGCAACCATTCATTTATTTTATTAGGATCGA
TAGCTTCTACTGATGTCATTGTCCCTGCCTGCACCCAAGAAAGAACGGGAATTAGTTTTTTAGTTATAGGCTCAACATTA
TTGTCAAACTTACTGACAATTCCTTTTTTTAGCTCTTCTGCGGTAACACCAAGTGCGGTAGCCAGCTCAAGTATAGAGCC
TGTCGATTTGGCATTCCCTGTTTCGAGATCAGAAATTACAGATTGTTTGACACCTGACTTCATAGCCAGTTCTTTTTGAG
TCATTTTCTTAGCTTTGCGAATTGCTTTTAAGTTTTCGCCCAAAGTAGCCATAAATTTGTCCATCGTTACTTCTATCGGA
ATTCTGATATATATTTCAATCGGTTTGGCTATTGAATAAATATCGGAAAACCTATATATTTAATAAAAATTATCGGAGAC
CGCCCATGAATCAATGGCAGAAGATGATCTCTGAGTTAAGGGAAAAGGGTCTTACTCAGACATTTATAGCCGCAGAAATC
GGGTGCTCACAGAATTACGTTAGTGATTTAGAGCGCGGGTTATGTGGGAAACGCCTTTCATATGATCTAGGAAGAAAACT
AGAAAATTTATGGAAGGAATATTGTTCAAAACAATTAACCGCTTAGGAACTAAACCATGAGCAAAGTATCAACCGAATTG
AGTGCAAGTGCGAGAAATAGCATTACAAGGGTTTTACGCATTCTTGCAAACAGTAATAACTCCCAGATTGCTGAAAAGTT
GGGGCTAGATCCAACTACATTTTCAAGATTTAAAAATGACAAGAAAAACAATGGCTTGTCAGATATTGAGAATGTTTGCG
CAATGTTGGATTTGCTTGAATTAAAAATCGTACCGAAGAAATACAAGTTAATTCACAAGGAAAAGTTGGCAGCGCTTTTG
AATCTATCAAAGGCTTATATGGGACGCCTAGGTTCAGTCGATGATCTTTTTCAAGATGACATTGAAGACTTTGGAATTAA
TGAAGAACTCGGATATTAAAAAACCGCTTCCTGCGCGAACAGGTTAGCGGTCACGTTCAATCGGAGAAGGACCAAATGAA
CCATTCAATATTAGCAGACATTGAACTAAATCGGAAGATTAGTTTGTTTCAAAAAGCGGTTGAGGCTTATGCAACAGAAC
GCAGTTTAAAAAACTCGGTCGCTGTAGCTGAGGCTAAAAGTAACTTGGAGCGTCATTACTATGAATCCTACAGCTTTGCG
GTTCATAAGGGAGTATGAGCATGGAGTTTATGAAGGTGCGAAATATGCACGCCAGTATGGTGATCTTCAAAGGCTTTACG
ATGCTTCAAGTGATGAATTCTTCATTGAAGAAATCAACGATGCTTATGAAGAGTTTAAGAGGAGCCTAATATGAGCTTAG
ATGCAACTCTATGGGCTTGGAAGGCCCCTGTTAACTCTGCCACCCAAAGATTGGTACTTGTGTCTCTAGCTGATAGAGCA
GGTGAGGATTTTACTTGCTATCCAAGCGCAGAAAGACTTCACAGAGATACATTGCTAAACAGAAAAACCATTCTGAAAGT
TATTTCCGATTTGATTGAATTGGGTCTTGTTTTGGACACTGGCAAGAAAATTGGTAACGGAGTGCGTGTACTAAAATTAG
TTGGTGTTGATGGTCGTGAAAACCAACCAACCAGTACCGAAATTGGTACTGGTACCGAAATTGGTACTGGTACCGAAATT
GGTACTGGTACCGAAATTGGGATACCTACCCATCCCAAAAACGGTACCTCTACCCATCCCAATTTTGGGATACAGAACCT
CCCAATGAATCTACCAAAGAACCTACCAAGGGAAAAAGACAAAAAGTCAAAAGCGAAAAATGAGTATTCCGATGATTTCG
AGAAGTTCTGGTCTGCATATCCAACTTGTAAACGTAAATCAGACAAGTCTGGCACTTATAAAACTTTCAAAAAATATGAA
TCTGAGTTTGAGATTGAAAAATTAATCTCGATTCTTGAAAAACAAAAATCCGATGTCTCTTGGACAAAGCAGGATGGTGA
GTTCATTCCATCACCTAGCGTTTGGCTAAACCAAAAACAATGGGAAAACGAGTATTGGTTTCAGGTCAACAGCTCTGTGG
TAGCTCCTGATTTCTCTAATGCCCAATTGCAATATGGAGACTGGTAATGAGTACAAACATTCAAAATATGACAATTGAGC
AGAGTGTGCTAGTCGCTTTGATGACAGTGAGCCATTCCCTAGAGGTTGTCGCAAATGATCTTACCGAAGAACATTTTTAC
GCTGGTCGTCACAAGATTATTTACAAGGCAATTGTTGAGCTTGCTAATGCTGATAAGCCATATGACTCAGTATTTGTCTG
CAAGCATCTACAAGAGCGAAATCTTCTCAATGACATTGGTGGAGAAGAGTATTTAATTGAACTTAACAGTGCAGTTGGTA
GCGTACACCACCTGGAATATTTTGTTGCTGAGTTGAATAAACTTAAGCAGCATCGCGAAGTTGAAGATATTGGTCTCTCG
ATTGCGGAGTGCGCTAAAGATCTGACTATCACTGATGTTTACTTGGCTGCTGAGAATTTATTTAGTTCATCTAGTAATTC
TATTGAGCAAAAGCAAACAGGTTTTGATTTTAACCAGGCTTTAGAAAAAACACTTGAGCGATTTGAGAAAAAGATTGCTC
AGAAAGAACAAAAGGGCTTCATAGGTGTTCAGTTCAATATTCCTCATCTTGATAATCTTTTGGGAACAATTGAAAAGGGT
CATTTTTGTGTAATTGGTGGTCGTCCGGGCAGTGGTAAATCAACTCTTGCTCAGATGTGTGCAATGCAAACTGCTAAGCG
CTACAACATGCCAGTCTTGTTTATCTCTGCTGAGATGGATACGCCGACCCTAACCAACCGCATGATCTCGGCATTAGGTG
CAATCCCGTATAACAATCTTCACAATGGGGATATCTATGATGGGATGTTTGAGAAGCTTACTGGAACTATTGCTCAATTT
AGAAACCTACCAATTTTTATTGAAGAAAAGCAAAAGCCAACGATTGCTGAAATCCAAAGTTATGCACGTAAAGCGAAGCG
CAAGTACAAAGCTTTGGGCTGCATCATTGTTGATTATATCGGCTTAATCCGAGACCCATCTAAGAAAGATCGCGTTCAAG
AAGTTGCATCAATCAGTCGTGACTTAAAAGCTATGGCAAAAGAGTTTGATTGCCCAGTAATTGCATTGGCTCAGCTAAAC
CGTGGAGCAGAAGGACACAAGCCAGTAGCAAGTGATCTTAAAGATTCTGGACAGATCGAGCAGGATGCAGACCAAATCAT
CATGGTTCATCCATTACTCGAAAAAGAGACTAATGCGCCAACTGGTGTAACCGAGTTAATTATTGCCAAAAACCGTCATG
GCAAGCGTGGATCTGTGAATGTTCAAGACCGTTTAGATATTTGTCGTTTCGTAGGCATGTCATTCCCAGTGGAAGAGAGA
GGTGCAGCGTGAGCGTACAAGTGCAAGTAACTTCGATCGATCGCCAGAAGATGCAATTCAACGTAGAGGCGATAGATGGT
TCAAGAGTAATTCTCAAACGCGCATTCAACTTCAAGACTGAAACGAAAAAGCATATTGAGTCAGTGATTAATAAAGAACT
TAAGACATTCAACAAGCCTTCATATGGCGGCATCGAAATTGTATTTATGTGTCCAGTAGGAGTGTTCTCATGAGATTAGC
AAATGATAAGCAAACACTAGATTGGATTGAGGAAATTGGCGGTGAGCAGTACGAAGCTAAATTCACTCATGGGACAGTCT
ACGGATATAACAAATTTAAGTGCCGTTGTGAGTTTTGCAAGGAAGCTAAAGCGCTAAGTAATCAGCGTGCAGCTTTGAAG
CGTGCTGTTAAGGCTAACCCACCTCAATCAGTTTTGATTGTTGGAGGTGCAGCGTGAAAGCAATAAAACGAGTTAAAGCA
TTCCAAAACATTTTTGACATTTTGTTATTCGCTACACATGCAACACAACCTTTCACGATGAAGGATTTGCATGACCATGT
GTTAGATGCACCTAACAACACTATCCAATGCTATGTGCAGGAATTAATTAAAAGCGGCTACTTGGAAAAGGACTCATACG
CAACTTACAAGGCAACTCAATTTGCAAAGGACTTGCTGAATGTTAAAGGGGAGCTGAAAGCATGATCGAATTTGTAGATT
ACACATCAATGATGAAGCTCCGCAGAGATTGCAACCTCGGCACTCGCAATAAAGAAACAAGAGCAGCAGCGAACCTCTAC
GAGAAATTAAGAAAACTGAAAATGCTAGACCAGCTTAAGCAGGAAGCCATGACAGGACATGACAAGGAGGCGGTATGAAA
AGATTAAACGTACTGGTTGCTTGTGAATATTCTGGACGTGTTCGTGATGCTTTTTCAGCTTTAGGTCACAACGCTATGTC
TAGTGACTTACTCCCAACAGAAGCACCAGGTAATCACTATCAAGGTGATGTTCGTGATGTGTTGTATGGAGGCTGGGATC
TCATTGTTGCTCATCCTCCTTGCACCTTTCTATCTGTAGCTGGCAATCGTTGGTTTAACGTTGATAGGTATGGGGAGAAA
GCAATTACCCGGATGAAAAATCGCGAGCAAGCAATTGCATTTTTCAATTTGTTTACTGATCTGGAGTGCGAAAAGGTAGC
AATTGAGAATCCAATTGGATGCATGAGCAAAATCTATCAAAAGCCTTCACAAGTAATTCATCCCTACATGTTTGGTGATC
CTGAGCGTAAAGCTACATGCTTATGGTTAAAGGGATTACCAGCTTTACAAGCAACCAATGTGGTTGAGCCAAATATTGTG
AAGTACAAAAACGGCAAAGGGACGGATAGTCCTTGGCATTTAGACACGTTAAAGCTGCCAGCAGAAGAACGCAGAAAAGC
GAGAAGCTTAACTTTTCAAGGCATTGCAGATGCTATGGCAATGCAATGGGGTGGAGACGTGCGTCATTTAGGTTTGAGGG
AAGCGGTATGAAACCAGAACAGTTTATTCGTGAGTTCGGGCCTAACACTTTCAGAATATCAATGTCATTTGTCAACACTG
CTAAGTATTTGGTGGTTCATGAAGGTGAAATTGATTTTACAGATGAAATCAAGCCTCACCATGGCGATCGTGTATTTGAG
CGTGATGTGGTTAAGCGTCTGGTGGAGTCGGTTGATTTGGTCGAATCATGGGGCGGCATTGATGATGTAAAGCTATATGA
CTTGTCTCATTGCAAAGATAAGCCTGAATCGGCTGGCTACAAGTTGCTTCAAGCAATTGCTGATTACGAATCAATATACG
GAGAAGAATAATGACGAAGGTATTAATTTGGGTAGGTGGCAGAGGTGCAGGAAAAGCATCACTCATGCAGGCGATTGCAC
TAGGTGAGCCAGAGCCAATACAGCCACATCAGGAGTTTTGCGCTGTAAACCCTCGCGCATATTACCTGCCTAAAGAACCT
GAAGATTGGCAAGGTCGCGGCAAACGCAAGAAACCTAAAATCAAATAAGGAGCCAGCAATGAGTGAGTTTAACGATATTG
ACATGCCAACTTTACCCAAGCCAATTGGAAGCCTGCAAGAGTTACATCCAGAGTTTGCAAAGGTTCTTAATGAGAATTTT
CTAGAGTTGCTAGGCGACGACTTCCCCATAGAAAACCACATTTCGCCTAACTGCCAATCGAGGGATGCTTGAGATGGATA
AATATAAAGTTATCGCTGAAAAAATAACATATTCGTTAGATGGCTATATTGCTGATCACAATAATAGAAATTTTGGCGAT
GCAGATGGGTGGCTAAGACATGTAAGAAATGGATGGGAGGAATTTATTGAAGCTCATCCAGACAGCCTTAACCTTCATGA
GTACTTACAGCACCAGCAAGCGAAAGTGGAGGAGCTGCAAAAGCGGGTGGATTCCTTAACTCAAACAATGGAAGAGCTAC
TTGAGGAAATGAAATATCCAACTGCTACTTTTGAAGAGGTGATCGTGTGCGGTGTGAAAGAGTTAGAGCAAGCGCTCAAG
GGGGATCAATACGATGAACATCGCAAGAAAGCAGAAGAGGCCATCTCAAAAGGTGCAAGCCTAACCAACCATAGGATTGA
GCTATGACCACATTCAAAGAGGCTCAAATCATCATTGGCATCGATCCTGACTTAGAAAAGTCGGGAGTTGCCATTCTTGG
TAGTGATCTTCAACTTAAAAATCTGACTTTTCCAGAAACGGTTGAACTATTCAGAAATGAGCAGGACAGCATCAAGAAGG
TCGTGATTGAAGCAGGTTGGGAGAACAAGAAAGCCAATTTCAGAGTAGGTGGTGGTCACTCAAGACAAGTGAACGAGCAG
ATTGCTAGACGTGTTGGGATGAACCATGCAACAGGCATCTTATTGGCAGAAATAGCTCAGGCACTAGGTTTGGCAGTATT
ACTGGTGAAGCCTACTAAATCAAAACTCAATGCAGATGAGTTTAACAAGATTACTGGGTGGCAAGGTCGCACTAATCAAG
AGCAGCGTGACGCAGGTATGTTGATCTGGGGAATGCAAGGGAAGAAGGTGGCGTGATGGACCATAACAAGGCAGTAGTAA
TTATCTTTTCGGTACTTATGGTGGCAATAGTTTTGATGACGGTATTTGGTAAGTAGGTGACGGTATGAATGCAGCAGTGA
CAATAATGCAAACAACTGACTGGTCAAAATTCAGTACAGAAGATTGGTTTAGACAATTTGGGGCTTGGATGAATGGGGAT
ACGGAAACAAAGAAGCTAATTTATAAATCACTTCCCACCCGAAAGCTGACTCAAAAACAGCGTGAGGAATTAATTGCACA
ATATATGAGTGATGAAAATTTTCATGAACCTGTTTTGCAAAAAGGGCTATCTTGTCAAATTTCAGACAATGAAGCACGTG
CATTCCAGCGTATCGTTTTGGATATACGTCAAATTGATAGCGAGCCTCTACAGGATTGGATGGATGCTTTATGGCAGATC
TGTGTGGAAAACAAAAAACTTAGAGAGGTGGCGGCAATGTATGAGACTTCTACAATTCAAATTCGTCAGGATATGAAATG
TGCATTGGCATTCATCTCAGGTCGTTATCCAAATTTAAAATCTGATTTGCTTCAGAAGTAAAGATAATCGATTCTAGATA
AGATAAGCTCATTAAATTTTAATGAGCTTAAGCAATTTCAAATGAAAACAACCTCAGAACAAGCCATTTACGACTTAAGT
AGTGCTATTTACAAACTTGTAATGAATGATTTTTCTCAAACTGATCAGGCATATGATAAAGCTCATTTTCTCGCACGATG
CTTAATTCAGTTAAGTGATTTAAAAATGCTAGATTGTGAAATCAAATTAAATGATCAAACGATTCAATACAAGATATGCG
AAAAAAACTATACTTTTTGGTTGGTTGAAACTCCAGAGCCAACTGAGAAGTTTCCTTTTTTGGATTATTTAACAAAAGAA
ATTAAGGTTATTTTTTACAACCTCAATCCAGATGAATGCAAAAGGCAATAAGTACTTGTATGTGTACACAGGTTATGGCA
TATTTGTGATAACTTGGCGATTTTGTATTTAGTCGCCCATTTAAACCTCATTGTGCGGTTTTTTTGAATCATAAATTTGC
ACTTACATTGAGCTGAAACTCAAAATGTCGATTACAAATTATTCTTTATCAGGTCCAAATGAATCTAGCTTTAAGGTTTC
TAAATTTGTAGATGATTTTAAGGTTTTCGATAGTGGGATACTGCATTGCGGATCAAATGGCAAAATCAGACTTAGAATTG
ATGATTTTGAAGTAAATTTTATTTTTGCAACTGATAATACTATTAGCACCTCGAAAATTGATCTTGAATTGGATAGTAAT
CCAGGTTTAAGTGTTAGATTAATACTTAAAAATTTTGACAATCCATTAGGTAGTGGTTTGTTAGAGCCAGCCTATTTAGC
AAAATACAAAGGTAAGGATATTTTTATCACCTTTTTGGTCAATAGAATCGAAAACGCTAGACAGCTTGCATATACTTTTC
TAACTAAGTAGTGAGACCTATTTTTGAAAGATGATGCACAGATAAATTTTCAGGTTGACTCAGTGCAAGGAAACCAAATT
GATTATCCTGTTGCGTCTGATGAAATTAAGACAGCTAGAATTATAGGTAAAATTACCAAAGAAATTGGAACGGGCGATGA
TGCGAAGCATTCAATTATTTGGACTACTATTAGATGGTGTTTTATTATTGCTTCAGCTATAAGTTTAATATTATTTATAT
TTTTAGGATTTGCTTACAACAATAATAATCAAAGTGAAATTGTAGAGTTAAAGAAATTTATTTTTAGTATATGGTCTATT
TTCACGCCCATAATTACTCTTGCTTTAGGTTATGCTTTTGGTAAGGATTATAAATAAGATTTTCTTTACATAACCCACTT
CTGTGGGTTTTTTAATGGGCATGAAATATGGAAATAAACATATATAAAGCTAAAACTAAAAAAGCACCTTTAAAAAACAA
ACCTAGATCCAAACCGCTACCTAAGGCTAAACTTAGCTATGAGGAAGCCGAAGAAGACTTTGAAAAAGCCTTGAACATAC
TCGACATCAAGTACGAGAAGAAATTTCAGTTCTTGTCTACAAAGCACTGGCGATTTGATTTTCATTTAATTGAACATCGT
ATTTTAGTTGAAATTGCTGGAGGTCCTTGGTCAGGTGGCCGAAAGGGTAGGCTTAAAAATAAAGCTTGGAGTCTTGATCG
TTACGACGTAGCTGAGAAGATGGGTTACACAGTAATTCGCATAGAGGCAGCACCAAGATTTAAGATTAATGAATCTGGTC
CATTACAGATCCAAGCTCATTTCGCTAGCCAATGGCTTAAAAATTTAAAGAGGCAAATATTTAATGGATCAGATCAGACC
ATTTCCTCCAACTGATTTTATTGATCAAGCTGAAGAAGAGGAAGCAATTAGACTAACACCAGCACCAGATCTAAAAAAAT
GGGTTGTTGCTAATTACTTAACTATTGGTGGCCCTTTGCATAACCCTGACCATGACCATATTGCTGAACTAATACATGAC
AATGAGGAGTTCTTGGCTTTTGCATGGGCTTCTTCTGCTTATACCAGAGCTAAGCGTATGGTGCTTGGCCAATGTGAAAA
GGTTATGTTTCAACAAGGCGGCTGGAAGAAAGCCCGACAAGAGCAGCAAATGCGCGACTGGTTCGGATTCGTTCCAGTTT
ACTTAATCACAATCGATGCAAGCTTTTGTGAAAAGGCAAACGATAGCGAGTTCTGTGCTTTGCTTGAACATGAGCTTTAT
CACATAGGTGTTGAACGTGATGAGGATGGTGATCCGTTAATCAGTGAAATGACTGGTTTGCCTAAACACTATTTAGCAGG
CCATGATGTTGAAGAATTTGTTGGCGTAGTTAAAAGATGGGGAGCGGACGAAAGCGTGAAGCGACTAATTGAAGTGGCGA
AGCAAGCGCCGTTTGTATCAGATGTGAATATTTCAAAGTGCTGCGGGACATGTTTAATAAGTTGAGCCTTCTGGCTCATT
TTTTTTGCCATGTTTCCTTGACGTACCTTGACGGATAGAGAGAAATGGCGACATTAAACAAGAAGCAGAAACTCTTTATT
GTACAATCGCTTGCTGTATTTAATACCCCCCAAGAAACAGTAAGTCTCGTCAAGGAAGAATTTGACATTGATGTTTCGAG
ACAGCAGGTAGAGTCTTATGACCCTACAAAGTTTGCAGGTAGAGACTTAAGTAAGGAGCTCAAAGAATTTTTTGAAAAAA
CTCGGGAAGAGTATTTGAGTCAGCCACTAAATAAAATTAGTGGAGCAAATGACATTGTTCAGTTGAAGATTTTAAGTGAT
TTACTTTGGGCTAAAAAAAACAATGTGACCATGACAATTAAGATCGTGGACCAAATACAAAAGATCATGAAAGGGTTTTA
TGACAAGAAGGGGGAACAAAATAATAAAGGTGGTAATCCTGAAGCGAACCAAACCAAAGCTGAAGTAGAACTTGAGATTA
AAAAGCTTGAACTTCAGAAGTTACAGCGTGAAGTGAATCCCCCTGAGTATCGTCCACCTGAAGAGGATTACAAGCTTGTG
CTGAATCCTGATGAGGAGATACCAAATGAGCCAATTCTTTAATCCTCCAGAAGGTTCAGTTCAATTAACTCCTAAGCAAG
CCAATATTTATTTATGGGGCTGGCAAAAAGAAGCCCGGTTTCGTGATGCCGTTTGTGGCCGACGTTTCGGTAAAACATTC
TTGGCCAAAGCGGAAATGCGAAGAGCCGCAAGACTAGCGGCTAAATGGAATGTTTCTGTTGAGGATGAGATCTGGTATGC
CGCGCCTACATTTAAGCAAGCTAAACGGGTTTTCTGGAAGCGATTAAAACAGGCAATTCCGGCATCTTGGCGAGCTGGAA
AGCCGAATGAAACTGAATGTTCAATTACCTTAAGAAGTGGGCATATCATCCGTGTTGTAGGTCTAGATAATTATGATGAC
CTTCGTGGATCTGGTTTATTTTTCTTAATTATTGATGAATGGGCTGACTGTAAATGGGCTGCATGGGAAGAAGTACTTCG
CCCGATGCTTTCTACTTGTAAGTATATGGTGAATGGCGAGCAGCGAGTCGGTGGCCATGTTTTACGTATTGGCACACCTA
AAGGCTTTAACCATTGTTATGACACATTCATGGATGGTCAGCCCGGTCATGAACCAGATTGTAAAAGCTTTTCCTATACA
TCCCTTCAGGGTGGAAATATTCCTGAGTCTGAAATCATTGTTGCTAAGCGCAAAATGGATCCTAAGACTTTTAGTCAGGA
ATATGAAGCAAGCTTTGAGAGCTATCAGGGCGTTATCTACTACTGTTTTAACCGGTTGCTGAACGCATCAACTGAAACAG
TTAAGCCAAATGATGTGCTTCATATTGGGATGGACTTTAACGTTACCAAGATGGCTGCTGTTGTGTATATACGCCGTGGT
GAACATATGCATGCGGTCGATGAGTTCGTAAATCTGTTCGATACTCCGGCAATGATTGAGGCTATCCAAGAACGATATCC
TGACCATGAGGTTGCAGTTTATCCCGATGCTTCTGGTGAGAACCGGAAGTCGAGCAATGCTAGTGAAACGGATCTGGCGT
TACTTAGAAAGGCTGGTTTTAAAGTCCATGTGAACAGTAGAAACCCAGCAGTTAAAGATCGTATTAACTCTATGAACGGT
ATGCTCTGCAATACATTGTCTGAGCGCAGATTGTTTGTGAATGTTGATAAATGTCCTCACTTTGCTAAATGCTTAGAGCG
ACAAATCTATGATGATTATGGGCAACCGGATAAAACTGCCGGGTTTGACCATATGAATGATGCTGGTACATATCCAATCG
CTTATTTATTCCCGATCGACAAAAAATCCGTTGGAGTTCGTAGGATTCGAGGGATGTCTTAAACAACGCACCTTTTTAGG
TGCTTTTTTATTGGTGTTTTTATGGCAGTTACTGATAAACATCCGCAGTATATTGCTGCACAAAAAAGCTGGTTGATTAT
GCGTGACGCCGTTGCTGGTGAAGAGCAGATCAAACAGGCACATACAAAGTACCTAGCTAAATCGGCCGGAATGATTGAGG
CTGAAAAGCAAGGTGATACGACTGGAGAGATTTATAAGGCCTATCTAAGTCGAGCTCAGTATCCGCTATGGGTTCAGGAC
GCATTACGCACAATGATCGGGTTAGTTTCAAAGCTTGAGCCGAATATAGTGATTGAAAGTTCTCTACTTAAAGGATTGAT
AGAGAATGCAACAAATGACGGTTTTGGGCTTAAACAGCTCTTTATTCGCATTTGTTCAGAGTTGCTAGAGTTTGGGCGCT
GTGGGCTGCTTGTCGATGTTGATGCTAACGGAGTGCCATATTTCGCCTTATATGATGCGTTATCTATTATCAACTGGAAG
GAAAACAGTATCGGTGGTCGTAAAGATCTAAAACTGTTAGTGCTCGAGGAGCAATTTGATAATAGTGAAGATGAATTCGG
GCACGAAACTAAAACGGTTCACCGCGTTCTATCTATGGATGATGGAGCATTAGCGGTCCGATTGTTCGATGGTTCAAATG
TGGAGGATAAAACTCCCGATCTCGGCGGTAATCAACTTTCTTTCACACCATTTGTTTTCTGCGGTGCCACTAGTAATTCT
CCGGATGTAGGTACCATACCGCTTTTGACAATGGCCAAGGCTGCTCTGAAGTATTACCAGCTCAGTGCAGATTATTACCA
GTCTCTTCACCATACGGCCCATCCGCAACCTTGGATTAGTGGCCTTGATGATGACGATGATGATGATATTAGCGTTACTG
GTGTTATGGCTGTCTGGAGTCTTCCTCTAAATTCACAATGTGGTTATTTGGAAATTTCAGGTAACGGCATTGAACTCACT
AAAAAGGAAATGGATGCGCAAAAGAATTCAGCATTAGAAGCTGGGGCTAAAGTAGTTGATACCAATACACAAGAATCAGG
TGAGGCACGCCGTGCACGTCAGGATGACCAGCAGGCAAGTCTTCACAGTATCGTGATGTGTGCAGCTGCAGCAATTGAAC
AAGCCATTAAGTATGCAGCGCAGTGGTTAAAGCTGGATTCGACAAAATATTCATTTACGGTTGAACCTGAGTTTATTGTG
CAGGTCACGGATATTAATCTTGCAAAACAGCTTTATGAGGGTGCTATTTCAGGGAAAAACTCTTTCCGCACATATTGGGA
ATACCTAATGACAGGTAAATTACCAGCTCACGACTATCAGGAAGAAGTGAAGCGGGTAGAAATAGAGCGAGATAACACTC
CTTTGTAGAGGTGATGTATGGCTTCAAAAGAAGATAAATCATTGATTGAAGTACTTACCCAACATCAGGCGTACTTATAT
CGGGTGTCTTCTCAATCTGTTAATGAGCTACTAAAAATCTTTAATGATGAGTCAATATTAATGTTGGCAAAGCTTCGGGA
TTTGCTTGATGAATTAAATGATTCTGAAAAGATGGCTCTAGCAAGTGGACAGTACACAACGTCAAATCTGAAGGAAGTTC
GTGATCTAATCTCCCAGTGGTTTACTGCAATAAACACTGCATTACCTGAAGCTTTCGCTGTTTCTGCTACTGCCTTGGCA
GTTTATGAAGCTAATTACACGGCGAAGCTATATGGAGGCAAGATCGAAAAGCCAAATGGTGAAAAGGTATATGCAGCAGC
TAAAAAAGTACCCTTAGTAGGTGGAGCATTAGTTGATGATCTTCTTTCCAAGATTGCTGAGACTGCACGCCAAAAAGTTG
AATATGCAATTCGGGATGGCATTAACTCAGGTAAAACAAATCAGGAAATAGTTCAGCGTATTCGCGGCACCAAGCGCCTT
AATTATGAGGATGGGCTTTTAAGTAGCTCTAAGACGGATATTGAACGTACCGTAAGAACAGTTCGTAGTCATGTTGCTAA
TCAAACGTATTTAGATACTTTCAAACAGTTAGGTTTTGAGTATGTTCGTTTTATTAGTGTATTGGATGGAAGAACATCTA
AGCTTTGTGCTCATTTAGACGGTACTGTCTGGAGGATTGATGATCCGGCAAAACGTGTACCGCCGTTGCATCCTAATTGT
CGCAGCGAACTAGTACCAGTTAAAAAAGATGGTCAACTTATCGGTGAACGGCCATTTGTAATGGACGAACGTAGAGTTAA
AGACATCCCCAAAGAAGAGCGAAGCCAGTTAATAGGACAGTTAGATGCAAACACCACATTCAAAGAGTTCTTTAAGAAAA
CAGATGATTTCTTTCAAAGGGAGTGGCTAGGGCCAAAGCGCTTTAAGCTCTATAAAGATGGGAAATTTGATTTTGATAAG
TTCTTTGATCCTGAAGGCCGTTTCTATAGCTTAGATGATTTGAGAAAGTTGGATGAAAAAGCTTTTAAAAAGTTGGGTCT
GTAATTTTTCTTATGTTATATTTTTTAAAACATCAGAATTTATACAATATGAAAACAATAGCTTTTGTATGTCTAACCCT
AATTTCCATCACTTGTTTAGCTGAACCAAGTCAAAAATATCTTAAAGAATATGATCGATTGTCTGAAGCTTTGGAGTCAG
CAATGGCAAATGCATATTCTTTTGATCCTGCAACTGGTCAAGTAAAACAGGCTACTCAAGGTTTAGAAGCTAAAAATAAT
TTATGTAGAGCTGCCCAGGCGAAACTAAACCTCACCACGTTTTTAAAAGACAATTTAGAGGAATCTAAAGAGCTTTATAA
ATCTATTGATGGTGCAGAGACTCTAGATAAAAATTATCTTAGTGGACAACAGCAGGAACAACAAAATCTCGTTTCAAATT
TGAAAAAAGACCTTGTTGGAACTGGATTTAACTGTGAGTAATTATTGCCGATTACAGGTAATTCTAAACTCACTTAAGAC
ACAATTTTCACCTATATAAGCGCCCAAATGGCGCTTTTGTCATTTATGGAGTTTGGCTTATGAGTGAATCAAAAGTTAGA
CATTTGGTACTTAAAAGAGTTTCAGATAAATCTTCTCATCTTGCTCTTTGTGACGAGGAAACAGGTATTCCATTAGCTGG
ATTAACCGCTGTAAAAATGAATTGTAGTGTTTTTGAGGGTCCAGCGACTATCACGGCAACATTTGATGTAGGTGGTCCTC
AAGGCATCCGCTTAGTTGGTGATGAACCTAGACAAAAGGTTTGGGGTGCAAAGGAAACGTAGCGAAAGGTACTACAAATG
CCTGAAAAGCAAATCAATATGTCAGATGCTCAATATATTCTGAGCACAAAATGAATTCTGGTGCCATTTCTTCAAATTAA
GGTTTCAAGCCATGGCAATTTATGGTTTTACTTTTGAAAGATTAAAAGCAATTGCACTCATCAAATAGAACTTAATTTTT
AACCATAGCACCTTCGGGTGCTTTTTTGCGAGAAGAAAATGCCAAGCCCTATTATCCAATATTTCCAATATGAACATTTA
CCTGAACATTTGCAGCAAGTTAGTAAGCCAATTGGTGATTTAGCTCGGCAAATGGATGAGCAACTTCCTGACGGGCCTGA
AAAATCCACAGGATTAAGAAAGCTACTTGAAGCAAAAGATGCATTTGTACGCCAAGCTTTAAGTAAATAATCATTTATAG
AAATGAAGCGTCCTAATGGGCGCTTTTTTAATGCCTGAAGCTAAGCAGAGGGTTCAACAATTAAACCCGCTAAGCGGTAT
CTCTAGGAGATTTTTAAATGCCAGACGAAATCAAAGTTGATTTGGAAAATCCTGAAATTAAAGCAGCTATTCAAGACGCC
GTTGATGAAGCTGTTAAAGGTCTTAAAGATAAGAACGCTGAACTTATCAAAGATAAAAAAGAGTTGAAAGATGAACTAGG
TTCATTGAAATCAAAGGTTGAGGGTTTAGATCTGGATGCAATCAAGGTCCTGCTTGATAAATCAAATCAGGATGAAGAAT
CCAAACTTATTGCAGAAGGCAAGATTGAAGAAGTTATTCAGAAACGCACTGAGAAGATGCGTGAAGAGCATGACAAGGTT
CTTAAGGCAGAGAAAGAACGGGCAGATAAAGCTGAAGCTTATGCCGAGAAATTCAAGAAATCAGTAGTGCAAAGCCAAAT
TGTTCAGGCTGCTATTGAACTTGAAGCACTGCCAGAAGCGACCCCTGATATCGCCTTTTTAGCTCAGACAAAGTTTGCAT
TAGATGAAAACGGCAAAGCTGTGGCAGTTGATGAAAACGGGGATGTGGTCATTGGTAAAGACGGTCAGACACCGATGACC
CCAAAAGAATGGGTTGAATCTCTACGCGAGCAAAAACCGTATTACTGGCCTAAACCTAATGGCATGGGCGCACCTGGTAG
CAACAATTCAAAAGGTCAGCCAGACATTCTCAAAGCCGATGGCTCGGTAAATATGACCAAATTGGCGCAATTACGAAATG
AAAATCCGCAACTAGCTAAAGAGCTAGCGGCAAAACACGGTATTAAACTTTAAGGAGTAAAGCCTAATGGGCGACACAAA
AATTGCTGATGTAATCGTACCCGAGTTATTCACTCCGTACGTATTAAATAAAACTGCCGAAAAGTCTGCATTATGGCAGT
CAGGCATTGTTGGGGAGCTAGATGAAAAAGTTGCTTTTGGTACAGAAGGCGGTACTACAGTAAATATTCCTTTCTGGAAT
GATTTAAGCGGTGAGTCAGAAGTACTTTCAGATTCAAAACCTTTATCTGTAAATAACATCACTTCAGGCAAGGACATTGC
GATTCTTCATGCACGTGGTAAAGCATGGGGCGCTAATGATTTGGCTAAAGCATTATCTGGTGACGATCCACTTGGTGCGG
TTGGTGATCTGGTCGCAGATTACTGGTCGCGTGAATTTCAGGGGTTTACCGTAAATACACTTAAAGGTGTATTTGGGTCT
GCAAGCATGGCAGGTAATACCCATGATATTTCGGCTGGAACTGGAGCTGCAGCTGTAATTGATGGCGTATCTTTTGTTGA
TGCTTCTTATAAGTTGGGTGATGCCGTAGATAAATTAACGGCTATTGCAATGCACTCGGCAACCATGGCGGCTTTAGCTA
AGCAAGGCTTAATCGAAACTGTTCGAGATGCTGATGGTGTGGTTCTCTACAAAACCTTTATGGACCGTCGTGTGATTGTT
GATGATGGTATGCCCGTTGAAGGTGATGTCTTTACCTCATTCTTGTTTGGCCAAGGTGCGATTGGTTTCCAAGATATTGG
CGCACCAGTTGGTGTAGAGACTGACCGTGACAGTTTAGCGGGTACTGACATTCTTATTAACCGCCGTCACTTTGTGCTAC
ATCCTCGTGGCATTAAATGGGCAGGTGATACAGGTATTGCACCTAATAATGCCGGTCTTGCTACAGCCGGTAACTGGGAA
CGTGTCTACGATCCTAAACAGATCCGTATTGTGGCATTCAAGCACAAGATCAAATAACAAAAAGGCGGGTAATACCGCCT
TATCTTTTTGGAGATCCACATATGGGACTTTCATCATTTAACCGTGCACGGGAAAGACAACAAATGACAGAAACAAAAAT
TGCTGAACTCGAAGAACAACTGGCAACAGTAAAGGGCGAATTTATTGCCTTTCAAAATGATACCGAAGCAATGAAAGCAC
GTATTGCTGAACTTGAATCAGGTGAAGGTGGTCAAACACCTGAAGATGACCAAAAACCAAGTGATACTCAACCACAACCA
ATTAACTATGCTGGTCTAAAAGTAGATGAGCTTCGAGCTGTACTAACTGAAAAAGGCATTGCATTTGAAGCAGGTGCTAA
AAAAGATGAACTTTTAGCATTAATTCCAAAGGAATAATTCATGAGCTTTATCACTGAACAAGAAGCAATTGAACGTGTAG
CAGGCTTTGATGCTTTATCTGCCAGTGATAAAGCTGACTATCTTGAAAAGTCAGAAGCTTACTTATTGGCGCGTAACGTC
AAGCCTTATGAAGATGTGACAACAGTCCCTAAGGCCCTCAAAACGGCTTCCTATGAAGTCTTAAAAGGCATCATGAGGGG
TGAAATATATCAAGGACAGGAACAAGCATTAAAGCGAAAGAAAGTAAAAGCAGATACGGTTGAAACAGAAAAGGAGTATC
AGGACGGATCAGTAAAACTTAGTGCATCCGAGCAGTACATTCTTGATTTGATCAAGCCATATTGCAAACGAAAAGCTGTA
TTTTTTGTCAGGAAAATTTAAATGGGCTTACGTGACGAAATTCAGGCAGATATTGCCGAAGCATTTAATGATGATTTAGC
GGACGCCGTTCATACCTTTACATGTGAGCGGATCTCAAAAACTAATTGGGATCCTAAAACTGAAACATATGTTGAAGTTA
AAGAAAACTATTCTGGCCGAGGTGTACTTTTTGGCTCATACAGTCAATATGAGATTGAGACGCTTGGAGTGCTGGCTACT
GATAAAAAAGCAACTGTGCTGCAAAATGAAGTATCCATGACTCCAAAAATTGACGATGAATGGCTAACAGCTTTAGGCTC
ATTTCGAGTTATCCATATTCAACAAGATCCAGCCAGTACAATCTGGAAATGTCAGCTTCGAAAAGTGTAGGGGCTAAAAT
GGTTAATCCTGATTATGTTCCTGAATGGTATATCTCGCCTTTTCAACATGTGCAGTACACGCTTGCTCGAAATCAACTAC
ACATGGATTTGTTATTTGAAGATATGGATAAGGCCGATCAATTTTTGGATATGGGAGCGGATGCGCAAGTTAGTACTTTT
TCTGATGGTGCATATGCAATCGTCCAAATTGGTGATACGGCGGATAAAGACCGAATTCAAGTTTATGGATTGCTTTTACA
TGAAGCTGTTCATATCTGGCAAATAGTAAAACGGAGAATGGGTGAACGAGAGCCTAGTGTGGAATTTGAAGCTTATTCAA
TTCAGGCAATCGCTCAAGAACTTTTCGAAATGTACGAAGCAAGCGAGGTGAGCAATGGGATGGAAGGGGAAAAAGCCGTC
TAGTTTTAGTCTTGATGTGTCTAAAGCAGCAGAAGACCATGTGAAGCATATTGTTATGGATACTGTGCAATCTTTAGTTA
ATTTAAGTCCCGTCGATACTGGTGCATACCGTGCTTCACATATGGTTTCGGTTGGATCTGGTGACTATGGCATACGTGGA
CCTGAAACAAATGCTATTCAGGATGCAGCTATTCAAGCCGTGAAGTTTAAGTTGGGCAATTTAGTTTATATCCAGAACAA
CCAGCCTTATGCAGAGCGCTTAGAAAATGGGTGGTCTGATCAAGCACCACAAGGAATTTACAACACCACCTTTACCTTTA
TTTCTCAGAAGTATGGCGGCTAAAATGGCAATGACTTTAGAGCAGACAAGGCAAGCTATTATCGATCGTATGCAAGCTTT
TACCGGTATTACGCAAGACAGAATCCAGTATCCAAATTTACCAGGCTTTAATGTACCTAAAGATGGTGTTTGGTGCTGCT
TAACGATTGCAGGTGGTCCCAGTTTTACTTCTGGCATTGCAGATAAGCCATGTACTCGCCGTACCGGTAATATCATGATT
CAATGCTTTGCACGTCCCAATTCAGGAATAATTGAAATCACAAAATTGAGTGATGCATTACTTGCCCATTTTGAATATTT
CACAATCGAACACTTAGAATGTTTGAATGGTCAATCCATCTATGCGGGTAAAGATGCTGATTTCATTCAGTATAATGTGA
GCATTGGGTACAAGGTGAATTGATATGTCATGTATGCTGACTTTAGAAGAAATCGAAATTAAACGGCAAGAGCTGGAAAG
ACATCTTGAAGATGTTATGGCTGTTGAACTGAAGAAGTGGCAAAGCGAAAATAAGCTATGTGTTTCCGATGTGAATATAC
GCTTGGCTAATGTTGATTGTCTCGGAGGGCCTAAACATAACGTTGTTACTGGAGTAAGTGTTGATTTAGATTACAAACCT
TAAATTACTTTAATTAAATGACCGCTAAGAAGCAGTTTTTTACGTCTTTCTACTACCACCTCATCGGTGGTTTTTTTATG
TCTATAGGAATCACTTATGAGCAATTTTGTTTTTAAGCGTGGTGACACATTCAACTTGAACTTGCAGCTGGTTGATATGG
ATGAAACCCTGCAGTATCCACCGGATGATGTTCGCCGTGCCATCGATCTGACAGGCTACACATTCACATCGCAAGTTAAA
TCGTTGGCGGATGGCGCTGCTGTGGCTACCTTGACTTGTACAGCATTAAGTCAGAGTACACAGAAGGGATGGCTGAATAT
TAAATCAGGTGCAAGTACAGCAGCTTGGCCTTTAGGTCTGTGCCAGATGGATATTAAGGCTGTCGTGAATGGAGTTACCC
AGCATACAGATACTTTGATTTTCCAAGTGATTGATGGGGTAACAGCATAATGGCAAATCTTGTTTTTAAATTTAGTTGGG
ATCATCGGCCATTCCCGTATAACTCGGCTCAGGGAAAACGGCAATTCATGCTGCCATTCGCTTCAGGTATTCCTAATCTG
GCACCAAACTTTTCGCAGGTCCAAGGTACTGCTGCAGTCTCTCAAGGTGGTACTGGGGCGACAACTGCACTAGATGCTCG
AAATAATCTCGGAGCAGCAGAAAAAGGGGTGAATAGTGACATTACAGAGCTAAAAGGATTAACCAAGGCTATTGCAATTT
CTCAAGGTGGTACCGGTGCAACAACTCCATCCGATGCTCGAACTAACTTAGGGCTTGGTAGTGCCGCAACTAGAAATGTT
GGTACTACAGCTGGTAATTTGATAGAAGTTGGCGGTTTTGGAATTGGTGGAGTAGGCCAAACTTTTGAAAGAAAAATGAT
TACGGGAGTAAACCTAGATTCTGTCGTTAGCTATGTATTGTTATTTCCTTATTCTGTCAGCAGCTCACCCAATCGAAACA
TGTTTGGTGAGCTAGTGTTTTCGAGGGGTGATTCAGGCTCAGCAAATCAACATTCGAGAACTTTAGTATCAATTCAGCAA
GCATATGATCGTGTTACAGCTCGGCTTATTAGTATTGGTGTAACAACTCATATTTCAGGTATGGCTGTAGTTAAATATCA
AAATGTAGACTATGTTGCCATTCGAAGAACAGCAAGTTCTTCAACATCGGCATTTAGATATTTTTCCGGTATTTCCAATA
TTACATCTGATAATTATTTAGTTACTGTTCATACAGATGACGTTGTTATTGTCAGTGAGATACCTGTTGTAATTGAGCAG
CTAAGAACATCTGCGAATACTTCTGTGGATTCCAACGGTTTCATAAAAGCAGCATCACCAGTAGTGAAGTTATTTAATGA
TCATATTGAACTTAATAGTGATGCAGAAAAGCAACCAATCGAATTTAAGAAAGTTGATGTAGGCGATTATTTACTTAAAG
GCTCTTTAGGCTTTGCTCAAGAAGGGACTAAGCCAACACCGCCCCAGCGTTTAATATCTTCTTGGGACCAGACCACCTCT
CCTTTATGGACAATACCAGCAGGCTGATATTTCCCACCTGATCCAGTGTAACCACCGTCAGCAAAGCCTTGATCTTTAAT
TGCCCGGATGTTTGCAATAATGCTAGCGCCTTGAGCAATAGCACTTGCAATCAAAGGAATGTTTGTTGGAAAACCTACCT
TCGCTGCCTGAGCAATACTTTGCTGAATCGCAATACCAGCTGCTGCAATGGCATAAGCTTTATCAGCGGCAAACATGATT
TTGTAAGCTTTAGATTGCTCTCCAAACATTGAACCAAACATCGATGTAAGTGAACCCATCATTTGGCCACCAAATGCAAT
TTGAGTGTTCAAACGATCTTGCTGATATTTATCTTCAATATCCTGAGCATTCTTTGCATATTCGGCAGCAATCTGATTAC
GTTGATCTTGAGCAGCTTGAATGATAGCTGTTTTCTGATTTTCGTAATCCTGCTGACTTATAAGCTGTTGCTCAAATTGT
GCATTTAAAGCCTCAATAGAATTTTGTTCATTTAAATTAACCACACCTTGCTGACTATCAAGTAGATTTGTCGCGGCACT
TAGGCGGCTAGATCGTTCTTGATCTAGTCTATAGAACTCACCACTGCCATTCATATCAGCTTGAATACCACCCCATGCTT
GACCAACTTTTGCTGCACGATCAAGTGCTTCTAATCGTTCTTGATCACGTGATAATGCCAGTCGCTTACGTTTTTCCTCC
TCATCTTTTACTGTTTTAGCAATTTCTTCTCGCTCCAATCGGTAGCGTTCTTGCATTGCCTCAGTTTCTGAAAGCAAGAA
TAATTTAGCCTGAAACAAACGTTGCTCTTGAGCAAGTTTCAGTAATCCTAACTCTTGCTGTTTTTGCAATTTCAGGCCAT
CTAAAGCAACCTTTCTTTGATCTTCAGAGAGTTTACCCTCAGCAACTAATCGCAAAGAATTGGTTTCATATGTGTAATCA
AGCTTTTGTTCTTCAGTCCACTTATAACCATTTACTTCAAAATCAAATTGCTTCTGAGCTAACTTATCTTCAGCATCATA
ACGCTCATTAATTTTTGGGATTAAATTTGATTGACCTAAAATGGTTGCTTTGTTGATTTCCTCCTCACGTTTTTTGCTTC
TAGCAACTGTTTCTGAGTCATATGTTGCCTGTAGCTGCTTAACTTCCTCAAGAGTTTTAGCTCGTGCCTTATATGCTTCA
TCTTCAAACTTTGAAAGATCGCCGATTGCTTTTAAGGCTGCTTCGGGGTTATCCCCTAAAATTTTACTAAGCTGATTATA
GTAAGAGTCTTGTTTGGCTAAATGTTGTGAAGCTTTAGCTTTGCCAAGCTTTTTCCCGTCATAGTCCCAGCCAACAAAAT
TTTTGGCAACAATTCTCTCTAAACTTCGATAGTCTAAATCGTCATTAAGAAGAGCTGCTTTAGATTTACTATAACTTTTA
TCGGTCATCGCCTCTTGCACAGCATGTTTAGCCATTGCATCCAATGCATCTTGAGTTTGCTGGATTTTACCGTTTTTATC
CAAGACTCCTTGCCCTTGTAAAGACTGCATTAATTTAGTTGAGCGACTTTTTTGCCATGATAAAAATCCTGTGTTGGTAT
AACCATTATTGGCATCTTTGTGACTACCAAACATTGCCTCATTTCTAAAATCAGTCTCTCGTCCAACTTGAGCTGTCATT
ACACGAGCTTGTTTATCGCCTAAGCCTGCATTACGGAAGGATTGGTAAACCCGAAGCATATTTCTCACTCGCTCATTATT
CCCCGCAAGTAGAACAGCTTGTTTGGCAGCCTCTTTGGTTTGCTTTCTTTTAGCTTCAGTTAATTTATCTTCTCGCTCCT
GTTGTTCTTCGATGATCTTGAGATTTCTAAGTGCGCTATCAATTTCATCTTTAGACAAAATTGCACTCATTCCTTTAGCT
TTTTGCAGTTCTAAAATGGCATTAGCTTGAGCAACAGTGTAACCTTTATCAAGCCAACCTGATTTATAGATTGAATCAAT
AACGCTATCTTTTTGCTTGGCTTGATAATCTTGCAAAGCCTTAGTTGCCTTTTCTGCTTCAGTAGCAGTATTTCCTAAAG
CATCCGCTTGTTTTTGATGCTGAGCTGCAGCATTTTGTGCTTTATTGCCAGCAAGACTTACTTCAACACCGAATAATTTT
AGCTTCTCAGCTGATAAACTTGCTTTAGATGCATTGTCATCATACTGCGCAGCCTGTTTTTTCAGATTTTCATATAGATC
TGTAGGCAACTTAATTTTATTTAGACGTTCAATGGCTTCTGTATAGCTGATAGTTCCAGTTCTCGCTTCTTGGGAAATTT
TTTCAACTTCTCTATTTCCTCGTGCATAGTTCTCGATATCAATTAATGCAGACCCTACAGCACGCGATGATTTCTCTAAT
GCTTCATTTTGTGTATTAAAAGCAGTAGTTAAATCATTAACTGCTTTAGCCTTATCATTGCCAGTTAACTTTTTTAACTC
CTCATCAGCTTTCTCAGCAACTTTAGCTTGTTCAGCAAGCTTTTGCTTTGCCTCCTCTGCCTTATTACTAAAATAAGAAT
AGGCTGCCGCTAATCCCATTACTCCTAATGTTGCAACTCCAGCCCACCCACCAATTAATCCAAACGCCCCTTTAGCTAGT
CTCCCTGCAATTGAAGTTGCAGTATTTAGCTTAATTTGAGCTGCTGTTTGTGCATTTGTAGCAGCAGTTACGGCTGCTTG
TGCCTGAGCATATCGAGTTGCTGCTGCAGTTGCTCCAAATTTAGCTTGGGTTTCTGCATTTGTTGCTCGCACATTCGCGA
GATGAGCTTTTGCTGCATTCAAAGCAGCGGTAGCTTCTGCATATTCTGCTTGAGCATTTAATACAGATGCTTGGCGGCTC
GCTAAAGTTGAAGCCATTCCCTCTTTAATAGCAGCGCTCTTCATCAAAATTGCACGAGTGATATATCCAATACCAACTAC
TAAAGCCCCATCAGCAATTAAATCTAAATTACTTGCAAGAGTTTGAACTGATCCAGCTAATACCTGTGCCGCACCACTTC
CCTTACCTGCTTCGCCAACAAATTTTGTGATCTCGTTGTTTAGGAGTGTGAGAGACTGCCCGATTGTGATATCTGTTTTA
GCAAAAAGAGCATCAACATCAGATTCTACATTTCTAAGCGCTTTTACAATTTCTTGTGAAGTAATTTTTCCTTCAGCTGC
AACAGAACGCAACTCTCCTACGGTGATCCCCATACCTTGAGCAATAGCCTTTGCTAATGCCGGGGTTTGCTCCATTACAG
AATTAAGCTCTTCACCACGCAATGTACCACTTGCTAAAGCCTGCCCAAATTGGACTAAAGCTGCATCAGCAGCTTCTGCG
CTTGCACCACTGATCGCAACTGCTTTTGATACTGTTTCAGTTAGTCGAGCAGTGTCATCCATAGTGAGATTTAAGGTTTT
GGCATTATCACTAAAGCGTTGGTAAACCTGTAAAACTGAATCCCAAGCAGAATAAGTTTTTTGAGCAATTCGGAAAGTGT
CTTCCGTTGCTTTATTTAGTTCAACTTGATTATTAGTGACCAGCTTAAGGCGGTTTTGTAGTCCAGTATATGTATCCATC
TTTGAAATGGCAGAACTTACAGTAACCAATCCAGCCATATACCTTGCTAGTGCACGAGTAGCTACAGACATCCGGTCCAT
AGATTTCGAGGCGAAATCCCCTTTTTTGGTGATGCTATCCAATTCAACAGATAAGTCTTGTGCAGTGCGTTTCGCACGTT
CCGAATCAATAACAATTACTAAGCGAGCTTCTTGAGCCATTTGACTTTCCTCTAGGCAATAAAAAACCGCCATAAACGGC
GGCAATAAATCGAGACTTAACTAGGCAATACTTTTTGACTTTTCCAAGATCCATGAAGTTATCTCAGCCCCTAGATCTCC
ATACATTAATAATTGATAAGCTGATTTTGGCGAATAACGCGTTTCTTTTTCACCAGCTATTCCTGTTTTTGAAAGTTCAA
TATTTTCCCAATCCTGTATAAGATGAGTTGCGATAATTTTTGCAAACTCTTGGGCAGATCGCATGGTACTCATTCTAAAA
ATACTTTTTTTGGTACAAAGCATTTTATAGGCTTTACCAAATTCAGGATCGGAAAAAGGCTTAATCCTGAAACATCCAAA
AACTTGATCATTTTTCTTAAAAACAAACCATTTAGATTTATCTGTCATATTTACTTCCAAAATTTCGGCAATAAAAAAGG
GCTGGATTTAAAATCCAACCCTATGGGTTTTACTGGTTTCATGATTTAGCTCATTATTCAAATAAGCGTTGCAACGGTTC
ACCCTTTCGGATTTCAAATCTAATAGGGTTAAATTCAAACCAACTTTAGTTGTGGTGATAACTCGTTTTCCAGTTTGTTC
AACTCATTTTCGAATACTGGCTTATCATCCTGCCAATAACGCATATTGCGTGCTGAACAGCTCACCTGTTCTTTTCTAGT
TTTATATTCGAGACACATTTGATTGTATCTGGCCCACTTAGATTGAAAGGTTTGAGTGAGCTGCTGCGCCATCCAATTAA
AGGCTTCAATGAATTGCTCTTTGATCAAATCTGCCTTTTCACCAGTAAAACCCATAACCAAAAACATCCAGCCATCTTTA
GTCATACGATAAAACTTTCGTGGCTTACCGTTCTGTAACTCATTGTTTTCATAGCAAAGCTCAAAATTGAGTTTTCTAAA
ACTTTCAGAACAGCGTAATTTTTCAATATCCCTAATAACATTCTTATGCAATTTATCAAACGCTTCTGCCACGGCGTAAC
TGGTAGTTTTAACTTCGCCGTTTTCCTGTGTAACAACAGCTCTTAAGTTTAATACTGACATCATATTCATAATATGAACT
CCGACTGCTCATAATAAAAAGACACTGGCAGGAAGAAGTATGAACAGTCAAAACGACCATCTTCCTTTCGGGAGCTACCC
TAGCCAGTGGTAAAGCAAAATTGTGCTGCACCTAAAAAACCATCAATTTTTTTGCTCTATAACTTCTCAGGCACTAAAAA
AGCCGACTTTGTTAAGGTCGGCTTCGCTTGGTTTAATATTAAAAGTTGTCAATAGAATTTAAAATTTGCTGAACTTGTAT
ATAACTCATATACAAATTTCATGGTGTAAAAAACCCACTCATTTGAGTGGGTTTTTTTATTGCGCCATTATTAACCAGTT
TGTTAAATAGATGCCTTCGTCATACAGGCACCTGAATGATTAGATATTTCATAGAAAGAAAGCCCCGAAGGGCTTTTTTT
TAGAAGACTACCGACCACCAGAAATTCGCAAAGCACCAGCTAGCATTCCTGATTCCATCAATGGATGAAACCAACGGTCG
CTATAATGTTGATTGCCTGTTGTGTAGCTTATGGTTTTTAGGTCATCACTAATAATTTTTCTATTAAGAGGCCCTCTTAA
ATCCATTGCCCGAGTAAGTTTTAGAATTGCAATATTGGTTTTAAAAGCATATTCAGCTAAGTGGTGTCCTTGCTCGTTAT
CAAGCATATGTACTGCTCGATAGATTCGACTGGTAACAAAGTTTTGGGTAATAATTGCATCAATCAGGCTCTTGAGGAGT
TCGAGTTGATCTTCATCAAACAATGAACCTTGCCCTTTCTTCTCTGCGCTACTGTACATAGCAATCAAATGATGAACATA
CTCAACCGCTACAGGAATCATGTCATATGGGATTTCATCAATATGATTTGTCCCAAAACGTTGATTAATGATTTTCCATG
CATCACTCGAATTTAGGTGTTTAGTCTTAGCCACAAGTAAAGCATGAGCATCATGTAATGGTGTACGTTCAGATTTATGG
GTTTTGGTAACTGGAGCACCAACCTCTTTGTCCAAGATATCAAGCACCCATTTGCGGAATTGCTTCGCTACAGCAGTACG
AGCAAACATTGCTATTAGGTGGCAGCCACGTAATGAGAAAACTCTAACTTTCTTTTTTAAATTTCGTGTTTGTTTCGAGG
TCACTGATTCAGTGACCTCGATATTCCCTGCTGTCACGGATTCGATGATTTGAGTCATTGAATCCGTGAATTCATCTTTA
TTCGCGTTATAAAGATTACTTACAGACTTAACACTTTTATAATCCAATGCCTGCGCCAGCTCACCCGCTGTTAGGTAAAT
TTGGCCATTATCTCGAACCACAGGGTTGAATTTCACTTCGTTAAAGCTTAATGCTAAACTAGACATGTCTATATCCTCTT
AAGTGTAGACAAAAAGCTCTGATCTCCGTCGAAAGTTATCAGAGCTTTTTTATGATATCAATATTGATATCACTTGACTA
TAATTTATAGTGATATTACTCTTGATGTCAAGCACCGAGGAAAAAAATATGTCTCAATCAGATTTAATCAGGTTTCCTGC
CAGATTAGACCCCCAAATACATGGTGATTTACTTGCTTATGTAAAGCAGCAGGGCGGGTCAATTAATACAGCTATTAATA
ATCTATTGCAGTTTGCACTTAGATATGGCCTTCAAGGTGAAGGTAGCTTGCTAGACTCTTATTTACCCGATTTGAAAACA
AACTTAGGTAAAGCTGAATTTATTATTGAGCAATTTATTCATAGTGAAATCTCATCTGAATTTGATGATCTTACCAATGG
TCAAAGATATCAGGATTATATTTCAACAAAAATAGAAGAACTTGAACCACATGATAAAAAGCTTCTAGCCGAGTTAGCCG
GTTCCTTGGCTAGAAAAAAAGCACCCTAGGGTGCTTTTTTCTATCTTAATATTTCTTTTTCGCAGCATCCAATCCATCTA
AGAATGAAACTACGATATCGGAAGGTACTTTGATAATCCGATCTTGTTGACCTTTAAGTTTTAGCTCAAAGCCATTTTTA
TTTTTTCTTAGAAATGGTTCTGACAATGATACTCCAACTATCTCACTTAATTTACAGTCCATATACCTATTAGAGCAGTC
TGCATCTCGATCAATTTTCACAACTTCATGAGTATTTCCATCGGTATCATAGGCAATTTGAATATTCCCCCATTTACCTA
TAAATGATGTATTCAAATACAATTGACTTGTTAAAAGTTTCTTTGTTGTTGGGTTGTATGTCCCTCGCAGTAACATATTA
TCGAAATCTTTAGTTTTTATATTAACTATTTTTTCAAAACGATCAAAAATTACAGATGCAGAAGTGTCTTTTTGCTTCAG
AGCACTTCCAACTAATTCAATATAGCTCCCCTCATCAGCCTTACTACCATCGGCTTTTAAGAACATAAATTGCGTAGATT
CTGGTCTTAAAGTTAAACCTCCACTTAAATAATAAGTTTTACAGTCAGATGTTAATAATTTTGAGGCTAAAGCCCTATCA
TGCACATACGATTTATTATTAATAACAAATTCTGAATATCTAGTTGGAAGTAATCTCTTTTCATTTGTGCTGGTGAGCAC
GCCTGTTTCTACTACTTTGAATTTATTATTTTTCAACGATTCATAATTCTTTTCATTGCGTTGAATTCCAGCAAAAATAT
CCTTATTCGGATCAACGAAAAAAGAGTTAAGCACATATTTTTTTGACATATCTGTTAAAGAAAATTCACTTCCTTGCAAT
TTCTCATAACCACATTCACTTGCGTGAACGCTTGTTAACCCAAAAAATCCAGCACTCACTAGCCCTGCTGTTATAAATAG
TTTCTTCATATCATCACTACAATTTATTGCCTAATAAAATAAGAGCACCCATGCCATGAGTGCTCATGTTAATTACCAAT
CGGCATTAACTTTTTGTTGAGTTTTTATTTTCTCAGCCATTTGATCGGATGATTTATTTAATTCATCCATAATTATTTTA
GCTGATGGATAGTCTTCAGTAATAGGTCTATTAGTTTCATTATATCGAACTCCACTAATTACCTGTGCTGGTTTATAGTG
AGTAAGATTATCGTAACTCACTTTCATTTTCCCATCTTTTGTATCTACACGCACTGTGAAATCCACTCGATCACCAGCCG
TAACAGTCATACAATCAGCAAACCCAGAACAACGGTATGGCATATTACCTTTGCCAATAATTGAACCCGTAGTCTTATCC
TCATACTGAATTACTGCATTTGCCGAGCGAAAAGCTGTAGCAAACCATTGACGTGCGCCATCATAAATTTGCCCTTGCTT
TAACCCATCTATTTGATAAACCTTTTCAAATTTTACAGGTTCTGATGGTTGCTGAGGTGTGGTAGCACACCCAACTAACC
CAAAACCGATTAATCCAGCAGCCAATATTTTTTTCATGAATTTCACCGTTTGTTATAAAGTGTACTAACTTTAACAAACT
GGTTACTAAATGTCACATAAAGGAAAACCACCCGAAGGTGGTTTCTATCAAATAAAACTAACTAAGCTATTTCACAATTG
GTTTGATGCCATGAATGGTTATTTCCATATGAAAAACTAATTTCACTTGGTACTAAAGTTCGTTCCTGATGATTTAATGA
CTCAATCATACTTCTTAGTTTGCCATCACCTTGAACATGCTCTTTATATAATGCACGAAGTAATAGCTCAGTAGGTTTAC
CAATTAAACCGCGATCAGCTTCCCAATGTCTAATACTAGTCTCACTGACTCCTAAAAGCCCAGCAAGATTCTTCTGTGAC
AAGTTTAGTTCTTTACGTAAAAAACGAATTTCCTCACCATTCAAGTCAGGCTTTTGCGTAATTAAGAACAACCCAATGGC
ATTATGAAGCTCATGAACAGATTCAATAGATACGAGTTCACCATAGTCTTCATCATTTTCAATTGTAAATCCATTGCGCA
GCCAAATATTGCTCAGACCGCATTCTTCATAGTGATACATAATTTAGCCTACTCTCTAAATGTAGTGACTACTACTGAGA
ATTCACCGTTCTCGCTCTGCTTGATTGCAACAGCTGTTGTTATGTATTCGCCTGCAGTGCGAACAGAAACATTTAGCTGG
CAATCACCACGAGTATTTGGGTACGGCCCCTCAGTAATATCTCCATGCTCAAAACAGCAAATAATTTGCTTCATAGAGAT
ACAGCGTTCTTTCATTCTTTCTTTTGCATGTGCAGTTAACTTGATTTTGCTAGTATCTCTAGCAAATGCTCTAAGTTTTT
GTTTAGCTTCAGTTAATGTTAAACACATACAAGCAAACACCAAGGTTCTCAAAAGAGTAAAAGAATGCTGAACCGTCAAA
TATTGACGGTAAGGTGATTATTCATTATTTGATAATCACGCGCAATACCTTAAAGGTAATTTTCTGTCAATCCAGATCAA
GTATTTTGTAACATCGACTGCGTTATTTTGAGTCGCGTTTAAGAGCAACTGCTTAATTGTTTGACGTTTTGATCAAATTG
GGCTTTTCAGCCCCTGGCAATACCCAATTTGGTCACTTACCTTTGCTTTTGGTTGATATCTTCTTATGGCACTCCTCCAA
AAACAAATTATCCAACGCAAAAATACAGTCATTAAAAATATGAGCAGCAACAGGCAAATCATTATGCTCAGCATAGACAT
TGATAGCCTGCTGATCTAAAGATAACGGGATACCCTGCTCATACCGTCTGGATCTGGCAATAGTAGTAAATGCCGAAAGA
ATAGAGTCAGCCGCATACGAATATTCTGGCGGATCCGGAATACGGCCACCTAAGAATTTGATTTGTTCGATTTCGTGCGA
CGTTTTCGACGCATACGTTTTTTGGTATTTGTAGAGCTCGATGACTTTCCCAGAATTAAAGCCTTGTCTTGATCTGCTTC
TTCTTGAATCTTCTGTGCCTGCTCTTTGATGAATAACCAGATCGAAATACCAATGTCACCTAGATTTAGAAGCTTTGATG
CATTCTCAGGTGTATACGGTTTTTCGGTCTCGACCGTTTTACCATCCACTACTTCGGCAAATACCACACCTTTCCAGTCT
TCTATTAAATGGGCAGCACATGCATCCATTAACAATTCGTGATAAAGCTTGGCATCTTCATCTTTTACCATTACATCGTA
GCCTTTAGACGAGATCTGGTTACCTGCCCGTTCAATAGCTACCTGAAAGGGTTTATAGGCAATACCACGGACTTTGAACT
CTGCCTGTACCTCTCCATCAGCCCCCTTGTATTCACACCATTTTGATACGTCCGAGCTTTTAATAATTCCGACTTTTAAA
GCCATAACAACCTCTAATTTTTAGAAATAAAAAAGCCCATGGGATTCCATAGGCTTTGTTACTGAATAAGTTGATTACAC
AAGAGCACGTACAATCGTTGGACTGGTACGCACTTGGGCAAAGTTGATGTCTACAGTAATGATGTCGTCACCACCACCAT
CTGGGTGATTTGCTTCCATGACTTCTAATTGAGGGAAGTTAAACGAGTATTTACTGCCTTTGCTGTCTTTAATATCAAAG
GTCAATGTAAACACATCTCGGGTTTTAATGGCATCAATCCACCCTGCCGCAGTTGAAGAGAACATGAATGAAGCATTTGC
TTCGATATCCATCATCTTTTCAATGTAGAACTCAGGTGTGTATTTACCTGAACCAATACAACGGATCGCTTCAAGGTTGT
TATTGATAGAAATAGTCAAAGACTGTAGACAAGCCTTACCTTGAATTGATTGACCATTAATAAGCAAGTTTTCCACGTTC
GGCATACTCACCAGCGGACGAGTTGAGGCTGCCACCGGATTCACTACAGGGTTAGTTTGCTGACGAGTAAACGAGCTACC
TACAAGACCAAAGTTACCAGTGATTTTCCCCGTGGTCTGGATAGTAATTTCACCAGAATTGACCTGAACTCCACGGTAAA
[truncated: 13,875,666 more chars]
