# Supplementary material for: Discovery, structural characteristics and evolutionary analyses of functional domains in Acinetobacter baumannii phage tail fiber/spike proteins
Source: BMC Microbiol. 2025 Feb 12;25:73. doi: 10.1186/s12866-025-03790-2 (PMC11823257; doi:10.1186/s12866-025-03790-2)
Supplement: Supplementary file 9 — Supplementary Material 9: Phage tail fiber/spike protein sequences. [file 12866_2025_3790_MOESM9_ESM.fasta]

>A785.1_88
MALTETVGSLLLGGHRSIMGLFADVVIEENHSDELVITEHPVEKGSPISDHCYKAPPEVTMKIGWSESAGRMNGLIGNTF
IGSDLSLLGIYQGLQALQGQRLIISTGKRLYTDMLIKSLKNVTDETSENALMIDIVFKKVFIVSTKETLVSIADQKNPEV
TSDVVDSGTKQLKQVNSSVLNTVLGPAVDAFSSLMSGK
>A785.1_96
VATNWNAVLNNTNNFNDVLAILKKLLALMADLSTLDSSEVLLRIDEIINSSVADFDKKQINAFKELKEAIEVASAAGAGE
KGWVDTLVLTLTGENLREFNKKTISTLDCIDDLSTTLPWPGRTVNVRSVIKDKHLGGGTFVFSADSSKVPDGYIVVAANG
GNWVKITVAFPTVDDFGGLGDDPNYDDADAFIKCALSPYTGSNIYLANRQVEYRINKQVDCKGKGIVGGGFSRQNATAYA
MNSLKVRPGDYSNSNTLLNNVAFINVGAEVRDLQLVSEGVSENISGLKVDGYNFTLSNANISGFYNQVYLSNATVSFRVQ
NLMSISASNAGFYIADVDSKQSTTAYFDNCSWQWGKYPVLFAKEAYQCVFNNIILEYMQFGLTAGIWSNCSFNAIWAEQT
RDGVARDWLVNTSYQQTFNCITNNLYIRTPWLNRADTTALAVSDNIGGVVIDKSRITLGGATGAKIQLSPSGLATLFANW
YGGTNRRLLITTQPTATDSNYKTPIYINAPNGELYFANQDETSVSSVVFKRVIGATAANAPYVASDSWTKKIRKWNTYNH
EVSKVGRFIAPMMLTYDVTFTTQQNNAGWSISKESTGVYRLQRDSGVTTELANPHIEVSGIFAGTGLGSGDVILPPTLQA
IEAYDGSWSAYRVAAGVKLFFKNLSGALVDPMRFSVSFTLESGI
>Ab_121_321
MAKINKPNFTTLWASEGNVTPPSLDQILSGWQMNQFPPSDVTNYQMNKVESAISYIYQMGVPEWSDDIEYQENSLTLNKV
DGLIYRSKRVNKGKAPQLSSDDWVVAFDRFGASNDLREIINKIMIQDGYLPFYVTKANPNMTGIASAPAFKASVGNPSQN
SGFNFENYENTGVFSQGGDLLLASGGVVNGRIKNTPPTLDMNDNTLVTTALLKKVIDEIKVATQLPVGMSIISNNKENPA
TYLGYGTWIQDVQGKALVGVMANAGSDVPNWVKYADSTSGDSYTTRLAVENLPSFRAQLLLNTWVHGDDASGEGAILTAN
RNYRDGTQTPKNSYADFQGENLPFSNVQPSQTKFIWTRTA
>Ab_121_322
MRLKISTYFDIGTWDKKFLLHGKSTGWMKSNINDQGLDRCGDSYWFSGIHLGSGQSNINENTTNLQSPFMYVDKPMKDET
KSFEDGDFIVWERELEYRVDGSEVTSVSEVSASWDSDIKTAISQVNLPETIQITKDMELVVKVKLVVRQSSKDTISGEID
FGAAKHQYVIKPCFYKMLDNYFIGSPLTQKDGRVYSGNIPADLTQEPTGSIDSNLAIYDSYTYKSRSKTFSNFFTLSSPN
SFTRTATSHTIGIPSAYGVEFTPPIDKTFNRELTLNYVIKWERDNG
>Ab_121_329
MIYSLVILNEKGEIQETITFDAITRFGKSMSSSVAQSVVEEGFSVSDHVTKGNTKFTINAVVSDSLFMRKGATLQYVNGK
FVRLYEDVDPITDESPSKAVQARLETIWEKSEIFGLFESKSSSPQTNVVNLIYPCILTDLSFEENDGSEAVYPNMSFEKI
RVTKVETTVVENPSPHLIPYVKTDNAGNQTGATGVAELSGTKVDDTDLIKQAKEGNKDLVQKVVPKEKSWADNKVAEINK
RRDEMRFTNEAERKFREGYSSGRYNFNQKGEYTKAYVDTAMKKTYGAGWQTSSGSPKAPVTSTAAGGGTWNQKQ
>Ab_SZ3_333
MPAIIPVIIMAGAAAIGGTAAIVIGTVLAVGASLLLQSKTSGVASQSSQPTVYQTNPTQLTFTADAPRRMVYGKARISGV
VTYANVSGDGHEYLWLVVVVAAHQITDITAMYFNGEAASEVASGYFDWWWHDGTQTTADPQLVATFPEYTEKCILQGCAY
AVVKLKFDKTVYKNGRPNITFDIKGKPLYDHRVGLTQWSNNAALATIDFMRSVDGLNATDDEIDWASVDAAADVCDQVPE
QMAASLCDGRYTIDGVVELSSKNGDIINQMLAASAGTVVWTQGKYRIYVGAARAVSTRKITQDDLRGNPTLQPRTPADQS
FNGVKGTFLDSTNNWQFSDFPPVKGAEYIAQDGGVEQYKDIVLNFTTSPITAQRLATIFLRRARLEKTITLPCKWTCFNY
EVWDVIPLNLPMLGWVDKLFQVTDWRMIPPSGSDAGGVELVLTEYSDDLYSDDMDLKPITGGGTIVKPDVTIPKPPASLT
AVSGLTAVNQQTGAPRIKFDWTQSNDIYCVGYEIAYSNYPFSPAESDYKYVSGRNTTTFMTEDLKAGDTYIGYIRVVNSF
EKRSDPIPSNTVIIKGSGAELPEALQGLTATNVDDMFADISWTAPTGNNADFVQLMWADKGEPTNAIELAVIPMPSTTTR
VQRNLQNGYYFARFMSKAGLFGDWGFVYATGRPATGVLLQSLSLSQYDGDLVGGIWYNPTLAVSKSQRLASELGWEVFDM
MVPEPFGEIDYFAKNATYVASAHTLRISGSVGWHRAPNIPNTLPRIDAVAQLAYFDETEYRGGVVLLPKDANIKVGFKAP
HSEPQGVVVSGFIGTIEDLT
>AB_SZ6_443
MNILRSFTETVVTTPTDTFPISFEYDEKYDAVHVFLNDVAVEDLGYTVSQVNAVTLKVEPAILEGTVRIERETDIDKLKY
IFDAGALFIDQNVDADFKQIVHSQQEVRDGFIKLRSDVLPLVHGLQEALKQAQEVSEAAQEAADAAEEAAQVTRSADKVI
DESGATQQELNNHSVQHVETVADLPTNAKDGAVLYVKGYYKPTNLALAKPYRGGSTRVYVAQRKSEDDGFLCIRGWVLQS
ETSVYTPHMSGCLCDGTTDDTLNFDKLMYALERNNIVGKVIINDNMFFNSQCPRIGKLIDPVQFNEKNAIRLVSNVDLEI
NATLTFGPFFAGSSTQPRCNILSAMYREDVNDWYGKNRHENIKVYGTGTLDFTQTESPNAVQDGYRWIIKASVKGMEVHG
LTFKGGDFANAIQTSKTSESVYIYKNNFINLMSDKSLMHDHSTVYCIGKQIYVHDNYFEFTSIKGRLNSCACELHGSEQW
FYNNTVKGYPNLLFSAILRTDQSLDENEVAYDQKAFNNTAYISRSALGYWSILNRTAKLKDLEFYDNTVTFIEAPTLTQY
NSAGVRGLSYPSDLSASIFTTWQEGDSVANVTYLAEVLDHILMRDNTFMASNGILQNQLVSMFRFVGCYVRENIKFINNK
VRVNTILNRDVYTGSANDYFKGWVVTGNNYDFSMFRNQRHGLWIFLEYISGCVFDFNIESRFPTLDKTYNLVNFVLRDKS
KVLNNTIKIEPNGSYAVLDAWLGGDFLTYTASDMGGRNNHVNSTAFVYINETRKKDALFAKMGIQSGNVPPAVNICSIIE
YTNEMLGTVSYPIGFNKDYSATYKLTATAIASQPFADNEVSDRFAYIHFKC
>AB1_531
MTNPTLITTPFAENGDKNIIPESVAAEPQNATMQAGFPPVTQQKISEGGIPPERNDFNGILNLYGQHIVHLNKGLPYEFD
QSFADTIGGYPLNARVMLSNGDIVQSTIANNVNNPNSNMNGWVRKGNIIEVESISELLAIQNPKDGDVVLVLSYYAGENK
GGDNFYFDSTKVSISNGVTIFNGWVRDLSDKVLSTDDAGLKGDGTDTDVTSRLRTFAQLSSRNGFTVQMIGTYYPTSNIV
FSNAVDLKIVGINSKIEADRANWTFDGTKRGVIYASDCPNIVISNLKGVKGVTLTNYNIPLGEARMQDGDAGIQLVRCDN
NIVMHCGVSYVKTWGILAESCKQSTIIYNKISKCLRQSGINAIVNSSGEGTIIVHNNISECGLYAIELETQVASKGRHLV
HDNIIYNCQVGVSCVGKVFDTSIHDNMITDCAQAFLTVNTNQTATKSERLKIYDNTVLRCASGYRYSGTWYVDFYDNTLD
GANVPAYGLTSPYHAVEQLINTTSFKSIRNFTVGSTIYINDVAYTVTASSSAPDTEFGAGTVYTITVNNALTGVQNGDAI
KTPMVVQRGIDAWYLENRYTNITYNTVRNYPTGYYTQPTMNSNYNNSVSKNRFVDCTNAIESPTDTPGISFLNNEYVRCT
NNPIHVNQVIRGQTSIKWFNVENPVPITSGGTKWIINFNVEDDLFYQAVDLYIFNSGTSSGTIVVQLDGVDLTQRNVSAS
GTVNALNNLTSIQKLVRGAHTLRIIDTTGAFSCAFWRIGFKCI
>AB1_532
MEFSIVANPIFIPIAFAANGIKNLIQKVRQVGQDPEDFTWNEGAPLITMTKIEDGGKAPKGQDFNGVLNALSEHVIYGQN
GNRYTWSQDVVDEFGGYALGAIIQSDDTTKEFRSLVANNTVNPNNGLGGAWEVYSGQGSIPTATSTTAGITKVLNVLNSN
DVGSALSAAQGKALKDIFDKFSLNTGTNGELKIPIGNLTFVAKWGKTPNQDVPSSGSPVSVSFATAFPNACLNIQLTPDA
TGGTNPNAFASVLTKSRTGFTAYLYEYTPTTQNVGISWLAIGY
>Ab105-1phi_591
MAITETVGSLLFGGHRSIMGLFADVVIEENHSDELVITEHPVEKGSPISDHCYKAPPEVTMKIGWSESAGRMNGLIGNTF
IGSDLSLLGIYQGLQALQGQRLIISTGKRLYTDMLIKSLKNVTDETSENALMIDIVFKKVFIVSTKETLVSIADQKNPEV
TSDVVDSGTKQLKQVNSSVLNTVLGPAVDAFSSLMSGK
>Ab105-1phi_599
MATNWNAVLNNTNNFNDVLAILKKLLALMGDLSTLDSSEVLLRIDEIINSSVADFNEKQIQAFKDLKEAIEVASAAGAGE
NGWIDTLVLTLTGENLREFNKKTISTLDCIDDLATTLPWPGRTVNVRSVIKDKHLGGGTFVFSADSSKVPDGYIVVAANG
GNWVKITVAFPTIDDFGGLGDDPNYDDADAFIRCALSPYTGSNIYLANRQVEYRINKQVDCKGKGIVGGGFSRQNATAYA
MNSLKVRPGDYSNSNTLLNNVAFINVGAEVRDLQLVSEGVSENISGLKVDGYNFTLSNANISGFYNQVYLSNATVSFRVQ
NLMSISASNAGFYIADVDSKQSTTAYFDNCSWQWGKYPVLFAKEAYQCVFNNIILEYMQFGLTAGIWSNCSFNAIWAEQT
RDGVARDWLVNTSYQQTFNCITNNLYIRTPWLNRADTTALAVSDNIGGVVIDKSRITLGGATGAKIQLSPSGLATLFANW
YGGTNRRLLITTQPTATDSNYKTPIYINAPNGELYFANQDETSVSSVVFKRVIGATAANAPYVASDSWTKKIRKWNTYNH
EVSKVGRFIAPMMLTYDVTFTTQQNNAGWSISKESTGVYRLQRDSGVTTELANPHIEVSGIFAGTGLGSGDVILPPTLQA
IEAYDGSWSAYRVAAGVKLFFKNLSGALVDPMRFSVSFTLESGI
>Ab105-2phi_672
MANLVFKFSWDHRPFPYNSAQGKRQFMLPFASGIPNLAPNFSQVQGTAAVSQGGTGATTALDARNNLGAAEKGVNSDITE
LKGLTKAIAISQGGTGATTPSDARTNLGLGSAATRNVGTTAGNLIEVGGFGIGGVGQTFERKMITGVNLDSVVSYVLLFP
YSVSSSPNRNMFGELVFSRGDSGSANQHSRTLVSIQQAYDRVTARLISIGVTTHISGMAVVKYQNVDYVAIRRTASSSTS
AFRYFSGISNITSDNYLVTVHTDDVVIVSEIPVVIEQLRTSANTSVDSNGFIKAASPVVKLFNDHIELNSDAEKQPIEFK
KVDVGDYLLKGSLGFAQEGTKPTPPQRLISSWDQTTSPLWTIPAG
>Ab105-2phi_711
VVNLTIKGAVVGRGGDGGLPHLAYGDWEKDSDFNFTKTRRDGFQGAPGLLNRHSKLNLIIDGGTLARGGSGGGATPSGIY
TGLSYGVQGIPGGAGAPFGRVMTGQPISSDSQDWRWYFGSYFNVLKITDAEASVPGKGYRTQNDRYGSPLSGDGGNWGER
GTKSTNDGTWNWKYHGTTEGQPGPGGPAIVGVAPLTTQLINGGKILQTL
>Ab105-2phideltaCI404ad_783
MANLVFKFSWDHRPFPYNSAQGKRQFMLPFASGIPNLAPNFSQVQGTAAVSQGGTGATTALDARNNLGAAEKGVNSDITE
LKGLTKAIAISQGGTGATTPSDARTNLGLGSAATRNVGTTAGNLIEVGGFGIGGVGQTFERKMITGVNLDSVVSYVLLFP
YSVSSSPNRNMFGELVFSRGDSGSANQHSRTLVSIQQAYDRVTARLISIGVTTHISGMAVVKYQNVDYVAIRRTASSSTS
AFRYFSGISNITSDNYLVTVHTDDVVIVREIPVVIEQLRTSANTSVDSNGFIKAASPVVKLFNDHIELNSDAEKQPIEFK
KVDVGDYLLKGSLGFAQEGWYIEVPKDANGNTIVAVVYDTLENGDISIKTYKRKFDFELAAVVADHENPMDIPEGRWIDI
RLHEEPEPEPEVEETLSETPVDFQPTNLSQAVAAAMNGVEPPEISDTDETL
>Ab105-2phideltaCI404ad_806
MIKIIYKKDALSEEKTIEQAQTIGQWLTSKYDYMPEHVRIFHTTSNMDHAEISFANEVTPKNAYELKQLDFLPGTFIVIE
NPKGIELGAAAWAAIISLVVGVAVALLMPVPSITQTNQNNNQSSSANNELSNRENKTRVNGRIADNYGAGWNTPDLIAVP
YKVYENNVEVEHVVGCIGRGHYKINGAYDGETNIVDIAGASVEVYRPGVDIVSGEPYFSLGTEITTPPLTVQHQTSVNGQ
VLRPADTQSLEGTNYLHFAYPNEILRASANNTDLTTKFVSNDRVEITNASFTFNGQTYDLNGTYSVLSVADDRMALSNPV
AVNPNWLKLKELSNQQTGALSPKLSSIGEKWIGPFILDNIERSRVLCNFVASNGLYTVSSGGNQGAVNVTIEVEVTPVNE
SGAAIGNPMLKQIILKGSAKSRQTVGATLDMVTFQGRCSVRARRLTPTPAVTTVVDEVKWQALYGAYPLQSTMYEHETVF
RARTYATTGALSVKSRKINFDLQRMLPTYKNGTMTTELFPTSSFADALVSMALDDKIGRRTIDEIDLENIYRTYNDVVDY
FGTPLAAEFCTTIDDTNLSFEELVTNLCDAVFCTAYRQNNKLKLYFERPTDNSVMLFNFRNIIPDSYKHDLTFGVMDDYD
GLIYEYTDPTDDSRINIYLPDKGAKNPKEVKSVGVRNKWQAHFNAYRIWNKLRFQRKSITFDAAPESELLVLRDRIAVAD
YRNGIHQSGEVVQQEGLVLTLSHDVDFIAGKSYVIYLQMADGTVDLIPVTPGSAKNKVLLGRLPNGALKLSPDDFVNTIY
TVVNDDTKGSLPYLVAKREPADQFSNTITAINYDERYYLNDKDFIDVPVDDSPIYIRYDQLDINLARLYQMQRGDLPTTG
EISFVVESGALVSSSSSYRPETRFVYKFDYNSSPPKQEFIAPAATELPAIDTGEFPPDLVVNLTIKGAVVGRGGDGGLPH
LAYGDWEKDSDFNFTKTRRDGFQGAPGLLNRHSKLNLIIDGGTLARGGSGGGATPSGIYTGLSYGVQGIPGGAGAPFGRV
MTGQPISSDSQDWRWYFGSYFNVLKITDAEASVPGKGYRTQNDRYGSPLSGDGGNWGERGTKSTNDGTWNWKYHGTTEGQ
PGPGGPAIVGVAPLTTQLINGGKILQTL
>Ab11510-phi_857
MANLVFKFNWDHRPFQLNSAQGKRQFMLPFASGIPNLSPNFSQVQGTAAISQGGTGATTAAEARNNLGAAEKGVNTDITE
MKGLATPLSVAQGGTGAKTAADARTNLGLGNAAQGTLTTSTFDSSLGRILKVGDFGLGSSPITQAELTLDQLSGASHFGF
GDRLFSGYGHGYIMIGGARPAILGLYNGEFCYKTKKDAEAYSPTYTVKSTKNTTIDANGFVKAASPIVKLFADKIEMNDE
ASEQAITFEKMGIGHYLIKGSSGFATNGWYIEQPRDSNGNLYHVVEFASFENGDIEIRTFDYILDKKGRIVADKNIPLDI
QEGRWIDIRLQELPQPDIDEEDYMELHEVNSTTPLDFQPTNLSEAIAAAMVGIAPPDLSEETQ
>Ab11510-phi_879
MIKVIYKKDALSEEKTIEQAQTIGQWLTSKYEHMPEHVRIFHTTSNMDHAEISFANEVTPKNAYELKQLDFLPGTFIVVE
NPKWVAAIVSIVISIAIAFLMPTPSIAQTTQNTNQSSSANNELSNRENKIRVNGRIADNYGAGWNTPDLIAVPYKVYENN
VEVEHVVGCIGRGHYKINGAYDGETNIVDIAGASVEVYRPGVDIVSGEPYFSLGTEITTPPLTVQHQTSVNGQVLRPADT
QSLEGANYLHFAYPNEILRASANNTDLTTKFVSNDRVEITNASFTYNGQTYDLNGTYSVLSVADDRMALSNPAAVNPNWL
KLKELSNQQTGALSPKLSSIGEKWIGPFILDNVERSRVLCNFVATNGLYTVSSGGNQGAVNVTIEVEVTPVNESGAAIGN
PMLKQIILKGSAKSRQTVGATLDMVTFQGRCSVRARRLTPTPAVTTVVDDVKWQALYGAYPLQSTTYEHETVFRARTYAT
TGALSVKSRKINFDLQRMLPTYKNGAMTTELFPTSSFADALVSMALDDKIGRRTIDEIDLENIYRTYNNVVDYFGTPLAA
EFCTTIDDTNLSFEELVTNLCDAVFCTAYRQNNKLKLYFERPTDNSVMLFNFRNIIPDSYKHDLTFGVMDDYDGLIYEYT
DPTDDSRINIYLPDKGAKNPKEVKSVGVRNKWQAHFNAYRIWNKLRFQRKSITFDAAPESELLVLRDRIAVADYRNGIHQ
SGEVVQQEGLILTLSHDVDFIAGKSYVIYLQMGDGTVDLIPVTAGSAKNKVVLGRLPNGALKLSPDDFVNTIYTVVNDDT
KGSLPYLVAKREPADQFSNTITAINYDERYYLNDKDFIDVPVDDSPIYIRYDQLDINLARLYQMQRGDLPTTGEISFVVE
AGALVSSSSSYRPETRFVYKFDYNSSPAKREYIVPAASELPAIDTGEFPPDLVVNLTIKGSVVGRGGDGGLPHLAYGDWE
KDSDFNFTKTRRDGFQGAPGLLNRHSKLNLIIDGGTLARGGSGGGATPSGIYTGSSYGVQGIPGGAGAPFGRVMTGQPIS
NDSQDYRLYLESYLLVMKITDAEASVPGKGYRTQNDRYGSPLSGDGGGWGERGTKSTNGGTWNWQYHGTTEGQPGPGGPA
IVGVAPLTTQLINGGKILQTL
>Ab124_965
MNILRSFTETVVTTPTELFPISFEYDEKYDAVHVFLNDVAVEDLGYTVSQVNAVTLKIEPAIPDGTVRIERETDIDKMKY
IFDAGALFIDQNVDADFRQIVHSQQEVRDGFIKLRGDVLPLVHGLQEALQQAQEASEAAQEAAAAAEEAAQQTRMAEKVI
DKSGLTQQQINDAWLTVENFGAKGDGVTDDSAAFQAYCDSPFTGANIRLANRRAVYIIKKQVDCKGKGIVGNGFGKQSQA
AYDLSSIRVMEGDYTNSNADLADIAFINVGAEVRNLQFVSSKLGTISGINVSGYNTTINNVNFTGFKNQVHVIGASVRFS
VSDLTSIGAANAGFYFRDKQSDQSTTAYFNQCSWQWGNKAVVFEKEAYGCVFRDNIVEYMDGGFEASVFSNCIFEGNWCE
STRSGNAIDWIVNTSYQQLFNCKFGVNYIRAPWIDRTNPNDIAGSNNAGGIQAKNSAVAVTGATGAKIRLNTNGLSTGFA
DWFGVSNSPLSSRALLLTTQDRASGSNYDTPIVIAAPNGCLWERNRSATDYTPVTKRRLIGANADNTAAYYGVDTYTKRV
RKWSTFEHTTNTPGQFLAPTMLTYDSAATTQQVNAGWSITKEAGTTGIYILQRTASTVAPMANPNFVVGGIFTGSVTGTL
AAVSYSLQAIETYSGSWTAYKEAAGFKIAFRDRAGALVNVNRFTAMFTVVSGF
>Ab1656-2_979
MANLVFKFSWDHRPFPYNASQGKRQFMLPFASGIPNLAPNFSQVVGTAAISQGGTGATTAAGARANLGAAASGVNSDISE
LKGLTTPLSISQGGLGADNAQTARMNLGLGTAAVLASTTSQYDPTPGRALRVGDWGIGAEGSRVSDMVAPLNNGFFRTDD
TLTNDTGNSIGPYGFFLHCTRRSMGLYTNGSHSFQLGKAASYSALKYRFNNSGTWSNWFNLLTAQNTTTDGNGFIKAASP
VVKLFQSHIELNNDAAKQPITFDKLGTGDYLIKGSLGFAQEGWYIEVPKDANGNTVVAVEYSTLENGDLSIKTYKRKFDV
EKAAIVADLENPLDIPEGRWIDIRLHEEPEPEPEEPLSETPVDFQPTNLSQAVAAAMNGVEPPEISETDETL
>Ab1656-2_992
MIKVIYKKDALSEEKTIEQAQTIGQWLTSKYEHMPEHVRIFHTTSNMDHAEISFANEVTPKNAYDLKQLDFLPGTFIVVE
NPKWVAAIVSIVISIAIAFLMPTPSIAQTTQNTNQSSSANNELSNRENKIRVNGRIADNYGAGWNTPDLIAVPYKVYENN
VEVEHVVGCIGRGHYKINGAYDGETNIVDIAGASVEVFRPGVDIVSGEPYFSLGTEITTPPLTVQHQTSVNGQVLRPADT
QSLEGTNYLHFAYPNEILRATANNTDLTTKFVSNDRVEITNASFTFNGQTFDLNGTYSVLSVADDRMTLSNPAAVNANWL
KLKELNNQQTAALSPKISSIGEKWIGPFILDNVERSRVLCNFVATNGLYTVSSGGYQAAVNVTIEVEVTPVNESGAAIGN
PMLKQIILKGSAKSRQTVGATLDMVTFQGRCSVRARRLTPTPTVTTVVDEVKWQALYGAYPLQSTVYEHETVFRARTYAT
TGALSVKSRKINFDLQRMLPTYKNGAMTTELYPTSSFADALVSMALDDKIGRRSIDEIDLENIYRTYNDVVDYFGTPLAA
EFCTTIDDTNLSFEELVTNLCDAVFCTAYRQNNKLKLYFERPTDNSVMLFNFRNIIPDSYKHDLTFGVMDDYDGLIYEYT
DPTDDSRINIYLPDKGAKNPKEVKSVGVRNKWQAHFNAYRIWNKMRFQRKSITFDAAPESELLVLRDRIAVADYRNGIHQ
SGEVVQQEGLVLTLSHDVDFIAGKSYVIYLQMADGTVDLIPVTPGSAKNKVVLGRLPNGALKLSPDDFVNTIYTVVNDDT
KGSLPYLVAKREPVDQFSNTITAINYDERYYLNDKDFIDVPVDDSPIYIRYDQLDINLARLYQMQRGDLPTTGEISFVVE
SGALVSSSSSYRPETRFVYKFDYNSSPPKQEFIAPAATELPAIDTGEFPPDLVVNLTIKGAVVGRGGDGGLPHLAFGAWE
SDPDYNFTKTRRDGFQGAPGLLNRHSKLNLIIDGGTLARGGSGGGATPSGIYTGLSYGVQGIPGGAGAPFGRVMTGQPIS
SDSQDWRWYFGSYFNVLKITDAEASVPGKGYRTQNDRYGSPLSGDGGNWGERGTKSTNDGTWNWKYHGTTEGQPGPGGPA
IVGVAPLTTQLINGGKILQTL
>AB3_1051
MNTLRSFIETVVTVPTDTFPISFEYDEKYDAVHVFLNDVAVEDLGYTVSQVNAVTLKVEPAIPEGTVRIERETDIDKMKY
IFDAGALFIDQNVDADFRQIVHSQQEVRDGFIKLRGDVLPLVHGLQEALQQAQEASEAAQEAANAAEVAAGQTLYYLRYY
SPDVVYPLNARLMLDNGDVVQSTVVNNTNNPNSNMNGWIKKGDLIEVDLISDLLAISNPFDGMIAYVKSYLPPNFALAIP
FAGGGAFIYDATQSAVNNGVTIFNGWRRDLSDKVLTTYDAGLKGDGSDTNVTARLQAIADAVSDGFSVEFIGNYKVSTSI
YFNAKKSLKLSSINGKIEGDKATWSWGSQINGTNRRGVFVFKDCHDLGITRLSVKGIQKNIFGSFQDGDSCIQLINCFNP
SIRLCTLTNSFAWAIVGEGCEFPVVEYNVIADVVHQSGVNICVGGGKNAKINFNHITNCGLYGVEFETYTQLNDDTFEAI
GNIVDNCYSGITATGGGVTKGNIIGNSISKSGYSALFMKSITNAKNISIFNNPCDQNYRGVIFNISPNTTFMSNPISGRA
KSDLYLKINPDYFVLKVLDANNFLIHLDAVTNTGTIYIDSIAYTVTAITTYSDPTSEFGLSTLRKVTVSQTINDSLVLNK
HLQRKIIAGSTTEANITMLEASDNLIVKENILSGGDYCIYYDQAAAPTGTPKQYVYDNEMLDFGINAILHTKSTNHVFYR
GNKTNSTAIATYNIHADLIKNGSFATKSLKMVDCATQTSSIKPTNRFGAHKAELIVGIYASFFGGTTTGSVAISLNSGSV
IITSDGVGAPLAGRMFTMNAVLQKGINSLGFVDTVGDLAFTSAYADLLVPA
>Ab31_1131
MEFSIVANPIFIPAPFAVNGIKNTIQKSRQTGQDPQDATWLTGWEGITFTPIEAGGKPPKGQDFNGIFNALSQNAVHVQN
GNRYKFSQDVIDNYGGYAKDAIVQSDDGTREFISLVDSNTVNPNNGLAGVWSIYAGSGSVPAATSTTAGVTRVINALNST
EIAAALSAAQGKVLNDKINSIPDSPIKKYCRVTGLNSSPSIVKNNGFSSVVRIGTGQYEFTMSTAMPDANYLVMLSGAYG
FNGASSINLANNFTQTTTKFRVVCHYGGDNTQGMFDPLFINATIIA
>Ab31_1132
MTNPTLITTPFAENGDKNTIPESVGANPQNATMQAGFPPITQQKISEGGIPPERNDFNGILNLYGQHIVHLNKGLPYEFD
QAFADAIGGYPLNARLMLASGEIVQSTIPNNTNNPNTSSVGWEKTKQISGFVYPENFGGDVIAAADYAVSNGFALFTLNK
TYEISQEWKIPEGTVWISNNTTVKQVGAALTNNAASVIAPQSNVRIFGHLTLDMTGASLGWGEKCHCRIDSFTNRTPQVR
GFFFDTIKLVGGYDNCNGFTMAGGASLVRGKRIECDDTSLIGRVFMAHWGNFEDHYNSGGTYYHKPGWLPTTHPNDCIID
EIVTGDLTSSSPDVCAIALVSAGYDIEIKKVNGNLLDSSNTDKGLVVFTAGDLAFAYATPEEKAHGMRGNKIGGITGTTY
AYGLNMVPWALYGANDDYTNVSPIPTYDDYLARIELDVDYINAKGDYTRNVASNLLLSGRTGRGRLHVITAIGEKFYSSL
IARNLSNNVTIDKLISKDTKLNGAVIEGTGTNAAVIPSNIRVKELVAYKYGMTSSNIAYRTAVSNKLSKDVFIDKITIEE
HGNAYAVADTANGTLGNSFAIGHIQVNDPTYSATLLINNSNTVTDPVQLNSYKTISGSVTLAVSGGVCYAQSGGMNKEFF
STPAAIVGLPVKANDYINLVNVGAGATNRFRVVTSGLYGSTAVVEKVESRASSVSLATQTLAAGASVKVRSALSLSGLLV
TDKLEVNANIPLQGCFLYADITEAGMFDVYMYNPTSATVTTSAGSLYFKIL
>Ab59_1272
MEFSIVANPIFIPAPFAVNGIKNTIQKSRQTGQDPQDATWLTGWEGITFTPIEAGGKPPKGQDFNGIFNALSQNAVHVQN
GNRYKFSQDVIDNYGGYAKDAIVQSDDGTREFISLVDSNTVNPNNGLADVWSIYAGSGSVPAATSTTAGVTRVINALNST
EIAAALSAAQGKVLNDKINSIPDSPIKKYCRVTGLNSSPSIVKNNGFSSVVRIGTGQYEFTMSTAMPDANYLVMLSGAYG
FNGASSINLANNFTQTTTKFRVVCHYGGDNTQGMFDPLFINATIIA
>Ab59_1273
MTNPTLITTPFAENGDKNTIPESVGANPQNATMQAGFPPITQQKISEGGIPPERNDFNGILNLYGQHIVHLNKGLPYEFD
QAFADAIGGYPLNARLMLASGEIVQSTIPNNTNNPNTSSVGWEKTKQISGFVYPENFGGDVIAAADYAVSNGFALFTLNK
TYEISQEWKIPEGTVWISNNTTVKQVGAALTNNAASVIAPQSNVRIFGHLTLDMTGASLGWGEKCHCRIDSFTNRTPQVR
GFFFDTIKLVGGYDNCNGFTMAGGASLVRGKRIECDDTSLIGRVFMAHWGNFEDHYNSGGTYYHKPGWLPTTHPNDCIID
EIVTGDLTSSSPDVCAIALVSAGYDIEIKKVNGNLLDSSNTDKGLVVFTAGDLAFAYATPEEKAHGMRGNKIGGITGTTY
AYGLNMVPWALYGANDDYTNVSPIPTYDDYLARIELDVDYINAKGDYTRNVASNLLLSGRTGRGRLHVITAIGEKFYSSL
IARNLSNNVTIDKLISKDTKLNGAVIEGTGTNAAVIPSNIRVKELVAYKYGMTSSNIAYRTAVSNKLSKDVFIDKITIEE
HGNAYAVADTANGTLGNSFAIGHIQVNDPTYSATLLINNSNTVTDPVQLNSYKTISGSVTLAVSGGVCYAQSGGMNKEFF
STPAAIVGLPVKANDYINLVNVGAGATNRFRVVTSGLYGSTAVVEKVESRASSVSLATQTLAAGASVKVRSALSLSGLLV
TDKLEVNANIPLQGCFLYADITEAGMFDVYMYNPTSATVTTSAGSLYFKIL
>Ab65_1302
MRGNKIGGITGTTYAYGLNMVPWALYGANDDYTNVSPIPTYDDYLARIELDVDYINAKGDYTRNVASNLLLSGRTGRGRL
HVITAIGEKFYSSLIARNLSNNVTIDKLISKDTKLNGAVIEGTGTNAAVIPSNIRVKELVAYKYGMTSSNIAYRTAVSNK
LSKDVFIDKITIEEHGNAYAVADTANGTLGNSFAIGHIQVNDPTYSATLLINNSNTVTDPVQLNSYKTISGSVTLAVSGG
VCYAQSGGMNKEFFSTPAAIVGLPVKANDYINLVNVGAGATNRFRVVTSGLYGSTAVVEKVESRASSVSLATQTLAAGAS
VKVRSALSLSGLLVTDKLEVNANIPLQGCFLYADITEAGMFDVYMYNPTSATVTTSAGSLYFKIL
>Ab65_1303
MTNPTLITTPFAENGDKNTIPESVGANPQNATMQAGFPPITQQKISEGGIPPERNDFNGILNLYGQHIVHLNKGLPYEFD
QAFADAIGGYPLNARLMLASGEIVQSTIPNNTNNPNTSSVGWEKTKQISGFVYPENFGGDVIAAADYAVSNGFALFTLNK
TYEISQEWKIPEGTVWISNNTTVKQVGAALTNNAASVIAPQSNVRIFGHLTLDMTGASLGWGEKCHCRIDSFTNRTPQVR
GFFFDTIKLVGGYDNCNGFTMAGGASLVRGKRIECDDTSLIGRVFMAHWGNFEDHYNSGGTYYHKPGWLPTTHPNDCIID
EIVTGDLTSSSPDVCAIALVSAGYDIEIKKVNGNLLDSSNTDKGLVVLRLEIWLLLMQRQKKKLMVCAEIK
>Ab65_1304
MEFSIVANPIFIPAPFAVNGIKNTIQKSRQTGQDPQDATWLTGWEGITFTPIEAGGKPPKGQDFNGIFNALSQNAVHVQN
GNRYKFSQDVIDNYGGYAKDAIVQSDDGTREFISLVDSNTVNPNNGLAGVWSIYAGSGSVPAATSTTAGVTRVINALNST
EIAAALSAAQGKVLNDKINSIPDSPIKKYCRVTGLNSSPSIVKNNGFSSVVRIGTGQYEFTMSTAMPDANYLVMLSGAYG
FNGASSINLANNFTQTTTKFRVVCHYGGDNTQGMFDPLFINATIIA
>AbKT21phiIII_1599
MNTLRSFTETVVTTPTDTFPISFEYDEKYDAVHVFLNDVAVEDLGYTVSQVNAVTLKVEPAIPEGTVRIERETDIDKMKY
IFDAGALFIDQNVDADFRQIVHSQQEVRDGFIKLRGDVLPLVHGLQEALQQAQEASEAAQEAANAAEVAAAQTQYYLRYF
NPEIVYPKNARIMLDNGDIVKNTLPNNTNNPNLDMAGWVKVNSASQIIESSGLTQQQFNDVITNKEIYLSRLGAKFDGSD
ETAILQRAVDMADELTTIVFDKTGFKFSSVNYGTKSVSMRGVFTNNPRRIPVVVYITGAGIVGSGQVTRLAFLDFRSTGN
KSDGANITLIDNPHTDGTFLSVTNCAARNFSGVVFGFKDLIDTKISGFVPERNNLVFKFTLGTWVASTTITLEKVYAQMN
TQVFDADWCGNSTMLDCIYEFNDSLGHINDGSWTIINYYGEGNSAPLVATNTNLTILRQYVLRGANDGFLNTFTTTDPYR
VGSTLISGREISTFKFVKEYETYRQINPSFGSDTWTKIGNIRLETAGSCVITIIGAGGYATTTGEATQANSRSVIICHKR
SAGNGIPPIAATWHTVGNAPPISEVRIVDTQTSAGLEVYVLQKAYGYMGVAVDVFKAELFKYDIKTSQPKPTGGGSGDVN
TPTMYIVPQYVKISAGTAYVGSDGTNPLLGGSTATTIGAAGSAAALPTNPLGYIVVSINGTSYTHLRAHETRSNLVCRLL
LEKN
>AB-Navy1_1753
MTTIARALVTLKRNKVSFDENLREMTFCGVFRNGVEISTGIKTAEFVDKSRKNIQSIKDKLDAEFDLRKKVNKANFETMV
TVGKEQMSINDALTYRTHILPRLKALYTRLVKELASARATFANIERDYEVKLSKAAHDDELKQLMEKREKPTIMEIQEQI
DELKSTIDFFDLEFDAILTETNPTIVID
>AB-Navy1_1854
MALDPNINRIKFLRSSTAGAKPTTAAIQPGEIAINLADRTLYSTDGNAIIDIGFGLGGSVNGPINATGQISTNDFLYSKY
GFSVNSETADGRGISLYGNGYTASNGLPSYGLAMAATSKYGTFGAVSGSHATYLTTNSGTDRGWIFNYNGTTNVASISGT
GIATFARVDAPLNGNANTATKLQSARNINGVLFDGTSDINTPAITDVVSFDNRTVKPSDVRNKAMGVYFTSKAGLNGAAD
TNYGDFLSLSTYQDGTGGKVNGLYFNKLSREILHYQTDLNSNSWGTPKTIAYTDSSITGNAASATRLQTARTINGTAFDG
TANINVNATYSEFIPDGANLNDYKTPGLYYCPTDAGAATQLNLPFSNAYSLFVERHAGIKQTITQYATNKTFIRKFYNGY
WDNWRQLAFLDPSDQKFTENITLEKASSDVAINIKTTTDNTSELVLSNRNKTASVSLVSDGTFLLWDSNRQTSFMSFTPD
GVQSTLNSKLLINTPASLNSTGQETFTVTGGESSPIRFKINRAGAITTNSPVTGVSSIPHAISFNWYNTEWQIGNARDGS
TGTVGFGITKGNNTLVWRHDGNTMTNYGNISNTGWISTQGDISSNGNISNTGSISTQGDISSNGNLSTAGSISGDSLITR
TGRIGAPTSTYHYLDIGRDGTDITTVGQYGGAFRVVDTSNGATSFYVDPVDAKFSGKITTKPVTFYWNVTDLGNSTAAIT
VPDAIAPMSKTGYAPFIHGSVQTDGIGYRTNVSIGAWRGSNTWTSSGAYIAIGGNDNYTTEDFRFMTGGYIGTSGGTLNI
LGTLNAPTLTSTTGSFTTVNTTNINAQGSIVMSAAPGGSGRSGMYTGNGDGASFSTCNIDIGSHWGLGFKDNLGNRNIIF
DTRAGNASFKGSIRIGASFADETQLLPTSNQLQILTSGGQARNISTGGVLASDAYADASKVPVNGIYSKGDIICGSGYMV
AQRYVGITGAPNTGVFDGNANTATRLQTARSFQITGGITTNAVSFDGQQNVVLTASNVDGSKVSGVVPEAVKAQTLAVTP
QKNAKLVASWKGTILQSMTPTLTIVDANTLRVRLADDNPSNRLPVLRFNVKIGTVYHLAFSDTMLPINGTVTFVQTGTTW
VEVDLNSPNHGLSGSGNGVNVMAITYSAYGCYFEGSISQIIGTTGPKDSQWAYVLKLNSPTTDATYNLSGSSQDATWVWD
KDIWYLNPAQPVITAGAMISPDRLNFFAADTDAATRMRSNMVTAQIWDIV
>AB-Navy4_2018
MTTIARALVTLKRNKVSFDENLREMTFCGVFRNGVEISTGIKTAEFVDKSRKNIQSIKDKLDAEFDLRKKVNKANFETMV
TVGKEQMSINDALTYRTHILPRLKALYTRLVKELASARATFANIERDYEVKLSKAAHDDELKQLMEKREKPTIMEIQEQI
DELKSTIDFFDLEFDAILTETNPTVVLD
>AB-Navy4_2119
MALDPNINRIKFLRSSTAGAKPTTVAIQPGEIAINLADRTLYSTDGNAIIDIGFGLGGSVNGPINATGQISTNDFLYSKY
GFSVNSETADGRGISLYGNGYTASNGLPSYGLAMAATSKYGTFGAVSGSHATYLTTNSGTNRGWIFNYNGTTNVASISGT
GIATFARVDAPLNGNANTATKLQSARNVNGVLFDGTSDINTPAITDVVSFDNRTVKPSDVRNKAMGVYFTSKAGLNGAAD
TNYGDFLSLSTYQDGTGGKVNGLYFNKLSREILHYQTDLNSNSWGTPKTIAYTDSSITGNAASATRLQTARTINGTAFDG
TANINVNATYSEFIPDGANLNDYKTPGLYYCPTDAGAATQLNLPFSNAYSLFVERHAGIKQTITQYATNKTFIRKFYNGY
WDNWRQLAFLDPSDQKFTENITLEKASSAAINVKSTTGSYSELILSNGNKTASVSLTPDGSFILCDSTRQSSFATFTPDG
VQSILNSKLLINTPASLNVTGGETFAVTGGESSPIRFKINRGGAITTNSPVTGVSSIPHAISFNWYNTEWQIGNVRDGST
GTVGFGITKGNNTLVWRHDGNTMTNYGNISNTGSISTQGDISSNGNLSTAGSISGDSLITRTGRIGAPTSTYHYLDIGRD
GTDITTVGQYGGAFRVVDTSNGATSFYVDPVDAKFSGKITTKPVTFYWNVTDLGNSTAAITVPDAIAPQGKTGYAPFIHG
SVQTDGFGYITNVSIGAFRGSNTWSASGAYIAIGGNDNYTTEDFRFMSGGYIGTSSGTLNILGTLVAPTLNSTTFNVDTI
NSTTVNVASNICFSTAFGINGIYNGNGDGATLATANLDIRAHYGLGILDNLGNRNIVFNSRTGEIGTRGVQIYLGNTTSA
ETRLLTNDSHLQFLTSSGRAKGIATGGVLVSDAYADWNNVPVNGIWSKGDIKTSTWVYASKFTGPTGSGDGMFDGNANTA
TRLQTARSFQITGGITTNAVSFDGQQNVVLTASNVDGSKVSGVVPEAVKAQTLAVTPQKNAKLVASWKGTILQSMTPTLT
IVDANTLRVRLADDNPSNRLAVLRFNVKIGTVYHLAFSNTMLPINGTVTRVETGLTWVEVDLNSPNHGLVGTGNGVNVMA
ITYSAYGCYFEGSISQIIGTTGPQDSQWAYVLKLNSPTTDATYNLSGSSQDSVWVADKNIWYLNPAQPVITAGAMISPDR
LNFFAADTDAAIRMRSNMVTAQIWDIV
>AB-Navy71_2281
MTTIARALVTLKRNRAVFADDLREMRFCGVFRNGLETSTGIKTAEFVEQSRKNVQSVKDKLTAEFDLRVKINKANFETMV
DVGDKRMSINDALTYRTHILPQLKALHSRLVKELAAARSSFINIERDYDAKVAKFANDDEFKQLLEQREKPSIMDIQKEI
DELKTTIDFFDLEFDAILTETNPTVVLD
>AB-Navy71_2383
MALDPNINRIKHLRSSTAGAVPAASLLDEGEIAVNLVDRTIFSKNGANVVELGFGKGGTVTGPINVTGGNAVTAAQFNGA
LNGNAATASRLLTGRKINDVVFDGTRDITIEDSTKLYKENVLTASGDSRVIRDVATIRAMGTVNGALIIHLPKAARNAST
MMKIIVQGFDYSSGLSSQGPWSVNLTGYNYSGPTWHSYQAVSTGSKAPFEHVRYGQAADHNVIILGGTSGDASIPTSSWT
YYNISIEKIYLTAGNTTLYNNPEDPIYLTIEDSLTPYTLQVTLPLEGVNKAESLRTKRTFTFTGDATGSLAFDGTANVST
ALTINSATTGQAGLVKLNNTLTSTSVTEALTAAQGKALQDTKVNRSGDTISGRLVVTQGITTPSISNDVTVPISFLGPSV
NNSNAGGIRVRNLEVNNQYGVATRAFGIFSKDGLVAGDTTAYASLAAIGTGNNIPFKVNDTNVGTTYGFVPFIGGNVQSS
SGYRTVTSIGVYRPGPNWADSGMYIATGSSDGASTEAFLFKGGRTISNTNGPVYLDGIADFSRNIDASSGMLASDGTSGW
RKLGRATLGRSGRTMSLKLIGGTGFNAYNPQQAGTTIITLKSGNSNPATITMTVNIEQKNNLLSNGGWLPNAGPSACFVK
VGTSNDYDIYVHTSGYLYASLVVTTGYQTSWVQDFQSAAVGAKPDGAVDAYVYNTLDSLDPEVFGAITFKNSVATPAKNT
EYTKLSMIPPTHTGGTWLHRLNDTDSIAEYIIKYGPTPVLRMDSSGVVYTSTLRNSGATHLGNQTELGTIGTASQVYIDF
HSGASNIDYDARIMSSGGTTAIGNGALSYIAASHAFNGRVDGGLISASTGLGISNTSNTVLAGLSLYGGAQSGKPNYGIT
FAGTGNAGTGKHGDLDNASWAVYLTCATTGVEKRGWIFQRSDNNANVASISTAGVLSTNGSIQTLSDNTMINVGNNNDLA
LVKKAGGAGFVGVGSNTGFAVKRSNATTVDPSNTFTDLLWVTTAGVVQSAGGFTGTFSGTFNGTISGTLTGSLNGNASTA
TTLQTARAIGITGSGASGSVSFDGSGNVNIPLSVATQATATNNTTIATTAFVQNVNVAETGASAYAVRLKTPRSFQITGG
ITTNAVSFDGQQNVTLTASNVDGSKVTGKVPAAAQADNATNAVLSQRTTSVDVNGQPGVRLAAMWSGTVYHNHSKSARYY
SPTQIQIELGETAVVTDRINNMKVGNQLHVVFAGSTGWSNGMVTGTIDRLTTNVTSGSIDAIVSIPHSISPGNATSCRIL
AVTYSSIGCSFIGSVSSYAKASISTGDWSWLLQTSSSVVNPFISTATSGDIVDRNASLFPLGFIKDGNPTSMAATMLSSN
ICNFVVGDNNNDSPSHSGFVSVQIWDRA
>AB-Navy97_2546
MTTIARALVTLKRNKVSFDENLREMAFCGVFRNGVEISTGIKTAEFVDKSRKNIQSIKDKLDAEFDLRKKVNKANFETMV
TVGKEQMSINDALTYRTHILPRLKALYTRLVKELASARATFANIERDYEVKLSKAAHDDELKQLMEKREKPTIMEIQEQI
DELKSTIDFFDLEFDAILTETNPTIVID
>AB-Navy97_2647
MALDPNINRIKFLRSSTAGAKPTTAAIQPGEIAINLADRTLYSTDGNAIIDIGFGLGGSVNGPINATGQISTNDFLYSKY
GFSVNSETADGRGISLYGNGYTASNGLPSYGLAMASTSKYGTFGAVSGSHATYLTTNSGTNRGWIFNYNGTTNVASISGT
GIATFARVDAPLNGNANTATKLQSARNINGVLFDGTSDINTPAITDVVSFDNRTVKPSDVRNKAMGVYFTSKAGLNGAAD
TNYGDFLSLSTYQDGTGGKVNGLYFNKLSREILHYQTDLNSNSWGTPKTIAYTDSSITGNAASATRLQTARTINGTAFDG
TANINVNATYSEFIPDGANLNDYKTPGLYYCPTDAGAATQLNLPFSNAYSLFVERHAGIKQTITQYATNKTFIRKFYNGY
WDNWRQLAFLDPSDQKFTENITLEKASSAAINVKSTTGSYSELILSNGNKTASVSLTPDGSFILWDSTRQSSFATFMPDG
VQSILNSKLLINTPTSLNVTGQETFTVTGGESSPIRFKINRGGAITTNSPVTGVSSIPHAISFNWYNTEWQIGNVRDGST
GTVGFGITKFNDTLVWRHDGNTMTNYGNISNTGSISTQGDISTNGNLRTAGSISTQGDISSNGNLTTAGSISGDSLITRT
GRIGAPTSTYHYLDIGRDGTDITTVGQYGGAFRVVDTSNGATSFYVDPVDAKFSGKITTKPVTFYWNVTDLGNSTAAITV
PDAIAPMSKTGYAPFIHGSVQTDGIGYRTNVSIGAWRGSNTWTSSGAYIAIGGNDNYTTEDFRFMTGGYIGTSGGTLNIL
GTLNAPTLTSTTGSFTTVNTTNINAQGSIVMSAAPGGSGRSGMYTGNGDGASFSTCNIDIGSHWGLGFKDNLGNRNIIFD
TRAGNASFKGSIRIGASFADETQLLPTSNQLQILTSGGQARNISTGGVLASDAYADASKVPVNGIYSKGDIKTAVWMYAS
KFTGPTGSGDGMFDGNANTATRLQTARTFQITGGITTNAVSFDGQQNVTLTASNVDGSKVSGVVPEAVKAQTLAVTPQKN
AKLVASWKGTILQSMTPTLTIVDANTLRVRLADDNPSNRLPVLRFNVKIGTVYHLAFSDTMLPINGTVTFVQTGTTWVEV
DLNSPNHGLSGSGNGVNVMAITYSAYGCYFEGSISQIIGTTGPKDSQWAYVLKLNSPTTDATYNLSGSSQDATWVWDKDI
WYLNPAQPVITAGAMISPDRLNFFAADTDSSTRMRSNMVTAQIWDIV
>Abp1_2713
MNILRSFTETVVTTPTDLFPISFEYDEKYDAVHVFLNDVAVEDLGYTVSQVNAVTLKVEPAITEGTVRIERETDIDKMKY
IFDAGALFIDQNVDADFRQIVHSQQEVRDGFIKLRGDVLPLVHSLQEALQQAQEASEAAQEAANAAEVAASQTQYYLKYF
NPEIVYPKNARIMLDNGDIVKSTVPNNTNNPNSDMTGWVEVNSASQIIDESGLNQQEINNGVKSAAALRLLNPNGEGERI
YLTSFNEGQGEGGGVFISKNKGTLVDDGGTILQSSNASIVYVRINFDSLTPEMFGAKGDDISFDNYLALQAAFKHPLPLE
IPPKTYYTTRSIWYTSGKKIKGSGHQKSVICKTTNSTETDLPPSFAKDAVIIARYWSANDYAHYCEFDGFLVTSTVKCEF
GLYAPRIAESSFSNFKIHNAIKGFYSDDAWMISMIRVTSSSDRPYIVNMGTSITMNSCWAINARGESSYCYEFNNLYYST
LISCGADNNGLDGSPIKALYRVLNSSITFISCASENNHAYKIFHGQGASVTIVKMTAMRFYNKYKVSNPVWGNENALFDL
RSETRLDIKDSAFDGLLNTDTSTSPSWINITDTSYLNYSNVRVNIPITGASVNDTTAFGVKWGSATTVILDFGTYKIESC
VNLPSNLYNPLSTPTNETYSSIFTRGSVRENGQELSTEDLNNLRYLGTITFKQSKSAGATLANNYPENGGAWVIQQYSDV
ATNSSNVNTNTTQIAIRKDSNRIYFRCAPYGGIFTPWYKIYHSGNTTVDANGFLKAI
>AbP2_2740
MTNPTLITTPFAENGDKNVIPESVGANPQNATMQAGFPPITQQKISEGGIPPERNDFNGILNLYGQHIVHLNKGLPYEFD
QAFADAIGGYPLNARVMLDNGDIVQSTIANNVNNPNNDMTGWQNDSKALKSFLDNIVTPEMFGNNIIAAADFAISSGGVL
FTSNRVYEVSQEFKVPANTVWISNNSTVKQVGAALTVTSASVIAPQSNVRIIGHLTLDMTGASLGWGEKCHCRIDSFTNR
TPQVKGFYFDTIKLVGGYDNCNGFTMAGGASLVRGKRIECDDTSLIGRVFMAHWGNFEDHYNSGGTYYHKPGWLPTTHPN
DCIIDEIVTGDLTSSSPDVCAIALVSAGYDIEIKKVNGNLLDSSNTDKGLVVFTAGDLAFAYATPEEKAHGMRGNKIGGI
TGTTYAYGLNMVPWALYGANDDYTNVSPIPTYDDYLARIELDVDYINAKGDYTRNVASNLLLSGRTGRGRLHVITAIGEK
FYSSLIARNLSNNVTIDKLISKDTKLNGAVIEGTGTNAAVIPSNIRVKELVAYKYGMTSSNIAYRTAVSNKLSKDVFIDK
ITIEEHGNAYAVADTANGTLGNSFAIGHIQVNDPTYSATLLINNSNTVTDPVQLNSYKTISGSVTLAVSGGVCYAQSGGM
NKEFFSTPAAIVGLPVKANDYINLVNVGAGATNRFRVVTSGLYGSTAVVEKVESRASSVSLATQTLAAGASVKVRSALSL
SGLLVTDKLEVNANIPLQGCFLYADITAAGVFDVYMYNPTSASVTTSAGSLYFKIL
>AbP2_2741
VANPIFIPIAFAANGIKNPIQKVRQVGQDPEDFTWNEGAPLITMTKIEDGGKAPKGQDVNGVLNALSEHVIYGQNGNRYT
WSQDVVDEFGGYALGAIIQSNDTTKEFRSLVANNTVNPNNGLGGVWEVYSGQGSIPAATSTTAGITKVLNVLNSNDVGSA
LSAAQGKVLNDNMNNFLNKFSSSLIANNGSFSIPLGSGTTIIIKYGSTSVNGDSNATVNFTTAFPSLCLNAQATLNSVSF
DSLADAGCGVTWTRTGLTLRNGTANTLNISWLAIGY
>Abp9_2886
MEFFIVANPIFIPIAFAANGIKNLIQKVRQVGQDAEDFTWNDGAPLITMTKIEDGGKAPKGQDFNGVINALSEHVIYGQN
GNRYTWSQDVVDEFGGYALGAIVQSNDTTREFRSLVANNTVNPNNGLGGVWKVYSGQGSIPTATSATAGVTKVLNVLNST
DAGSALSAAQGKVLNDNMNNFLNKFSSSLIANNGSFSIPLGSGTTIIIKYGSTSVNGDSNATVNFTTAFPSLCLNAQATL
NNVAFNSRSDAGCGVTWTKTGLTLRNGTANTLNISWLAIGY
>Abp95_3002
MEFSIVANPIFIPISFAANGIKNLIQKVRQVGQDPEDFTWNEGAPLITMTKIEDGGKAPKGQDFNGVLNTLSEHVIYGQN
GNRYTWSQDVVDEFGGYALGAIIQSDDTTKEFRSLVANNTVNPNNGLGNVWEIYSGQGSIPTATSTTAGITKVLNVLSSN
DVGSALSAAQGKTLKDTFDKFSLNTGANGELKIPIGNLTFVVKWGKTPNQDVSSSGSPVSVSFATAFPNACLNLQLTPDA
TGGANPNAFASVLTKTRTGFTAYLYEYTPTTQNVGISWLAIGY
>Abp95_3003
MTNPTLVTTPFAENGDKNIIPESVGAEPQNATMQTGFPPITQQKISEGGIPPERNDFNGMFNLVTQHLVHLNNGMSYEFD
QEHANKIGGYPLNARVMLNNGDIVRSTVANNTVNPNSDMTGWVKVNSAKNIFDEVFGISQSIINGNLITVDNFGAKGDGV
TDDSAAFQAYCDSALTGQNLYLGAKGRYIIKNQVDLKGKGLVGNGCGKVSETYYNLGCIDVDGSSATLANKSAFINCGPT
IQNVTARCSNGAGKQVSFIEIDGYLANISYVTIVNFYNQIVVKEALVGFNINNAWLYYSQNAGIYCEDPNNRVSTTGTFH
NMYFQLGDGYAMIFDRDIHGSDFDNIIFESMNGGIKARTVAHCGFGKFWCENLKTATSKDWLEVTGANSCYGNSFTGYVK
LLGGWTSKTSPILDSLSTNNYGGVSVSADGISIVAAGNKAKMLMLPSGFKTGNAVIDETHINSTTVTPLTKRRVIGADAS
GAQYLASDTYTKLSRKWSTYNHGSNNAGAFYAPMMLTYDQSFSTPQNNNGWQIVKESVGVYRVERVSGNTSVITNGHIVV
GSPLMGSRLGTGTGATHGVQMIETYPGSWTSFAEAAGFKVFWRDAANALVDPYRFTVAFTATS
>ABPH49_3027
MLNEYEDKVVEVIVDVPKASAQSGGGDFSGIVTKDTATIQLVGDGTQDAPLMGSVKVSKKAQNQVQSINSGEDAGIYVAP
TEPKVSARAGNTIVKITSSDPAVEGLFSAPLHDRATSPNKTIVVKSVSSDLSKSSLEVVVDAQNDKNALKVTDKGLAVNV
SSILDNTLEIKPDGGLYVRPQETKVSQDPTNKIEIKPDGIFVENIKGDQGVKGDKGDKGDRGEQGLKGDPGAPGPKGDKG
DIGLGIRVLDTLSNVSDLPPVADYAEGDTFVIDGHFWTKITRSGTPAWEDLGSFIGPDGRSAYEVAVQEGFQGTVDEWLV
SIRGKDGIGLRILGSFDNVNQLPSTGNQSGDAYIVDEQMWVWDTQKWSPVGQVGPEGKSAYQVWLADGNTGTVTDFLNAI
KGPKGDTGAKGDKGDTGAAGTNANVLNLKGSKASEGDLPSSGNQIGDAWVVGTDVFGWTGTAWENYGPIRGPKGDTGATG
AQGPQGARGEQGLRGATGAQGPQGLQGPRGLNGEKGEKGDVGKGVGVKGTKDQPSDLPTDGNVDGDAYIVAGNLYVWSDG
DWRNQGPIVGPAGKDGAPGAKGDKGDTGERGVQGLKGDAGPKGADGTQGPQGPKGDKGDAGAALKPKGTKPTIDDLPATG
NTDGDMWTVNGIGYVWNGTAWANIGSIQGPKGDVGPAGQNGAKGDTGERGEQGPKGDTGPEGPQGEKGEQGAGVKVLGKK
DNEGELPSTGTLGEGYIIGQDFWVWTGSAYENVGPIQGPKGDQGIRGLTGSQGPVGEKGAKGDKGDQGNIWVVLPRDPQP
TDGQQVGDIFLNKNTLEYWRKVSATEWASQGHIGGGNVYDASADGKRKVRLDGAWVDETQAQKVAVVNTTTPVIDLSRQT
VAFTLDNTGSAAKDVTFTNVPTSEYMLPLTIVIKGKAGAITWPANVKWSGGSQPTLGDSKTVIVMLWDGTEFIGTLGPNY
>ABPH49_3314
VADPRVNVNPEFYAAVDQLILDCERVHGIVNGLATQGVTVEDGSVIPSIRKAMMDNLYFKTPPFAWTPGRTTTVFNQLYT
FSEPNMGASWWYAPGATTVSPVMMKEKPHDDPNWRLIIDTASIADIYAPLISPLFKGNPRGPTPAEGDDSTSLATTAFVV
AAITAAMGDPNQNVGTFNNLTVRNKTTTRTLEVTEDAKFVRGPIDATTVRMLLNTLHIMGDDGKVDFDYLDPAYADKLRT
VIRPHTIETSGIKADATTTATAVVGNAVSPVADKDALTVHGNADMDYVHITGNGARPPSDPQLVVDGRAVFKDIQVTGTA
SGISASIDGKDVKPTSVDTDQIATKKLTVTDTMTVTGTSTIGNVKFTGTVEGITFPAANVDGKDIKPRSVVASNDSQFSG
TLTVQNLKVTGTTTGISADVNDKDIRPKSVSATEYVNVGTNATVVGQTTTGKLKVNDGKVIYNDTPTTEATIDLAALAGG
SDGVGKYLSVTVGLDAGVRKLYQNPFPGYAIDVKVFINPLGSSTDSYESGWGYAPDDKDGSKMEMFGVRGMRQKIASGSD
QGDWIVIQVAEGGAAHKPELVGGGNSNVNEAIKNTGSFQIRVTRLFKDAPATPATPK
>ABPH49_3319
MARPSVPIEVWAQQDIELPVAHTPNKRRPINDLWDKGYDKGQRPSVQAWNYMWNMQTDWIRYLADEAMPGLDDKYLKKDL
NFSDVPNKVTARNNLGVYSKTESDAAFVDIKGDTMTGALTTPRVNFNAASSDYAYIEASSPAVDKTFFDFTLGDNVGDKN
ATGVDVMRFRFIPAGTDGPGSGVPFSMVELHADSATSAFMEVTGTVWARKLISNGDIVAGNGSVASATMWTNGQADFAQL
NARSNITVQHSGRTAYYQENGDVSGVIWGDGTNNGSLKNYIDSRVTTSASLGQERGWFKDEKTGYIHQWAVGQWKGYNDE
SFDSISWPIPFPAECLTVMVGIQLERESNRADGFGQVAAWDRNGCRACVQWPGTGASWEVGQRTIVWAVGR
>ABPH49_3325
MGTLVDVGAEDLTLIKITDLPEASTIGADDVFVVDQKGVTKKVKASKISGGSGSGGKLETWTYVATGGEVELSPSLIFKE
ALLFRGGVLQLEELGAYSVQNNKIVLKPEDALKVGEEVLVAVGLSSSDPSPTYDEVQKMIQDPVEALGNFSTRVTDFGVG
FSNWPQGKGVVVGDRAYFGFNLASGHGTIASDAMIVGTRNGIDFGKVRTIAPRTSTEAASAWSLGALLDGTLVSIVRFRK
GTNDQAPIRHSIYTSSNNGVQWQEVKAIDFLPDTGRDIVAYHGFVLLGDGKFACGYHDAVGSLGILIVDPTDWSYTTKVL
LSAANNNNNGAVLQCELNFLRRVDTGQILVVSRSQNVGISKCKAWVATEGFESISDAAEFPMPFSVNPITPVFTPDFKSV
WFFYSNRYDNANPKGVQSGLYVRKCPLDSAFSRDFDTGSEVKRLTSTSAGYQAAAGVGGVQHAVLFGDRILVAYPSKVDD
SDSRSDVYCMVIEFNTGNKQAMTQPLASLKGTAAASSAEIRLDGNTLYDPRIRFNGQSVFNMSADNLALGTYGSGIGNRG
FALYNYDGTGAQTPALYIRPYDQSYGGESGHVDLNRNVRILKPNSVLHLGKGFRVRIGGDTSTVGQSLIYHNSASNTLEF
GTSGESGAPIRVVTYSAQGVGFVRTGPGGASINLELEDSSGNKCIVSGGGSHGGLAFSTPNTSQALRITNNGSLVSKREV
APASVKVAELPTSASVGGMMYATNGRRAGEAVGAGTGVPVFYDGAAWRTFYDNTVVAA
>AbpL_3383
MNILRSFTETVVTTPTELFPISFEYDEKYDAVHVFLNDVAVEDLGYTVSQVNAVTLKIEPAIPEGTVRIERETDIDKMKY
IFDAGALFIDQNVDADFRQIVHSQQEVRDGFIKLRGDVLPLVHGLQEALQQAQEASEAAQEAAAAAEEAAQQTRMAEKVI
DKSGLTQQQINDAWLTVENFGAKGDGVTDDSAAFQAYCDSPFTGANIRLANRRAVYIIKKQVDCKGKGIVGNGFGKQSQA
AYDLSSIRVMEGDYTNSNADLADIAFINVGAEVRNLQFVSSNLGTISGINVSGYNTTINNVNFAGFKNQVHVVGASVRFS
VSDLTSIAAANAGFYFRDKQSDQSTTAYFNQCSWQWGNKAVVFEKEAYGCVFRDNIVEYMDGGFEASVFSNCIFEGNWCE
STRSGNAIDWIVNTSYQQLFNCKFGVNYIRAPWLDRTNPNDIAGSNSAGGIQAKNSAVAVTGATGAKIRLNTNGLSTGFA
DWFGVSNSPLSSRALLLTTQDRASGSNYDTPIVIAAPNGCLWERNRSATDYTPVTKRRLIGANADNTAAYYGVDTYTKRV
RKWSTFEHTTNTSGQFLAPIMLTYDSAATTQQVNAGWSITKEAGTTGIYILQRTASTVAPMANPNLVVGGIFTGSVTGTL
AAVSYSLQAIETYSGSWTAYKEAAGFKIAFRDQAGALVNVTRFTAMFTVVSGF
>Abraxas_3547
MTTIARALVTLKRNKVSFDENLREMTFCGVFRNGVEISTGIKTAEFVDKSRKNVQSIKDKLDAEFDLRKKVNKANFETMV
TVGKEQMSINDALTYRTHILPRLKALYTRLVKELASARATFANIERDYEVKLSKAAHDDELKQLMEKREKPTIMEIQEQI
DELKSTIDFFDLEFDAILTETNPTIVID
>Abraxas_3646
MALDSNIGRIKFMRSKTAGAVPSPSLLDEGELAINLVDRTIFSKNGANTVELGFGKGGTVAGPINVTGGNAVTAAQFNGA
LNGNAATASRLLYARKINDVVFDGTKDITIEDSTKLYKTNVLTTAGDSRVIRDAATIRAPGTAKGAVVIHLPKKANSVST
MMKLCIQGFDYVSGRATQSNWSVDISGYNYTGAAWHSYQAISTGGPAPFDTVRWGQADNHQVIILGEAGASPSSWTYYNI
SIEKIYLTSNSTASYDDPNDPIYMAIEADISNYTINATMPLEGVAMAKRLEIGRTFTFTGDARGSLLFDGTANVSTALTI
NSATTGQAGLVKLNNTLTSTSVTEALTAAQGKALQDTKVNRSGDTISGRLVVTQGITTPSISNDVTVPISFLGPSVNNSN
AGGIRVRNLEVNNQYGVATRAFGIFSKDGLVAGDTTAYASLAAIGTGNDIPFKVNDTNVGTTYGFVPFLGGNVQSSSGYR
TVTSIGVYRPGPNWADSGMYIATGSSDGASTEAFLFKGGRTISNTNGPIILKGNADSATKLQTPRTINGVAFDGTSNIRI
QQLAEGIPAGADLNTYTSEGFFNCPLNVTAQTILNTPFGASASSQMSAFSLLVEASAGVKQTLSLYASGATRTWIRGIYQ
GSPSAWREVTFTNSPSFTGTVTADRIDTNMLNVTGGITNTTGLNNSGDLRSSGSSYLGNQTELGTIGTDRPVYIDFHSGA
SNIDYDARIMSSGGTTSIGQGKLSYIAASHSFNGSIGAGIISASSISVSTGLGIANSSNTVLAGLSLYGGAQSGKPTYGI
TFTGTSNAGTGKHGDLTNATWAVYLTCATTSSERRGWIFQRSDNNANVASISTDGVLSTNGSIQTLGDNTMINVGNNNDL
ALVKKSGGAGFVGVGSNTGFVVKRSNAATVHPSNTFSDLFWVTTAGVASSAGGFSGTFTGTFNGTISGTLTGSLNGNAST
ASTLQTARSIGITGSGASGSVAFNGGANVNIPLVVATQATATNNTTIATTAFVQNVNVAETGASAYAVRLKTPRSFQITG
GITTNAVSFDGQQNVTLTASNVDGSKVSGVVPEAIKAQTVMVNGQPGARLAAMWSGTTWNKNFTRDAVYSSASSITIEIG
DSGDEANDDRMNNIKVGSLLHLIFAVSTGGIWSGQLSTGTITAVSINRSTKSIILTVNIPHNISPGSKTSARILGITYSS
IGCKYVGCVTLFAKGDIGDSDFSQLLQLDAPVNNAVMTTSVSGDVSRYHNLFPQGAFLSHRNAVAMSATMVNNSMANFIC
TDNNVDSPASVGMVNVQIWDIT
>AbTJ_3706
MAITETVGSLLFGGHRSIMGLFADVVIEENHSDELVITEHPVEKGSPISDHCYKAPPEVTMKIGWSESAGRMNGLIGNTF
IGSDLSLLGIYQGLQALQGQRLIISTGKRLYTDMLIKSLKNVTDETSENALMIDIVFKKVFIVSTKETLVSIADQKNPEV
TSDVVDSGTKQLKQVNSSVLNTVLGPAVDAFSSLMSGK
>AbTJ_3714
MATNWNAVLNNTNNFNDVLAILKKLLALMGDLSTLDSSEVLLRIDEIINSSVADFNEKQIQAFKDLKEAIEVASAAGAGE
NGWIDTLVLTLTGENLREFNKKTISTLDCIDDLATTLPWPGRTVNVRSVIKDKHLGGGTFVFSADSSKVPDGYIVVAANG
GNWVKITVAFPTIDDFGGLGDDPNYDDADAFIRCALSPYTGSNIYLANRQVEYRINKQVDCKGKGIVGGGFSRQNATAYA
MNSLKVRPGDYSNSNTLLNNVAFINVGAEVRDLQLVSEGVSENISGLKVDGYNFTLSNANISGFYNQVYLSNATVSFRVQ
NLMSISASNAGFYIADVDSKQSTTAYFDNCSWQWGKYPVLFAKEAYQCVFNNIILEYMQYGLTAGIWSNCSFNAIWAEQT
RDGVARDWLVNTSYQQTFNCITNNLYIRTPWLNRADTTALAVSDNIGGVVIDKSRITLSGATGAKIQLSPSGLATLFANW
YGGTNRRLLITTQPTAADSGYKTPIHINAPNSELYFGNQDETSVASVVFKRVIGATATNTPYIASDSWTKKIRKWNTYNH
EVSKVGRFIAPMMLTYDVNFTTQQNNAGWSISKESTGVYRLQRDAGVTTELANPHIFVSGIFSGTGLGGGKAILPPTLQA
IEAYSGSWSSFKVAAGVKLFFIDLTGALVDPMRFSVSFTLESGI
>AbTP3phi1_3780
MNTLRSFTETVVTTPTNTFPISFEYDEKYDAVHVFLNDVAVKDLGYTVSQVNAVTLKIEPAIPEGTVRIERETDIDKMKY
IFDAGALFIDQNVDADFKQIVHSQQEVRDGFIKLRGAVLPLVHGLQEALQQAQEASEAAQEAAEAAEEAAQVTRMASQVI
DESGLSQQQWNNGVESIAELLAIQNPKNGSRVFVKSRTAGTGKGGGYFEFHTGSEKDDGGMFFKTSAGSWHRITLEVWRN
VQWWGAVGDGVTDDTAAIKSAVLAHKYDELSNKMPRGSFCTIFFPASEGAYIVSDTIYLMPFIRLKGDSAFGGSTTHNHK
KYASIIGANFPNAINYAWVISTENYKRNGYKLDWNSYYTGGDVDNGNVTTCFGACVEDLWIDNINRSNRIYGGVRFIAAP
ESTINNCWVTGFDVSVMFTGSWNIRANVSTQAVKCGVALWGDINGCILNGYQHKITDVSPLPDQVAIFEIPISTSCGVYA
QYAQYSSANLISEYFGYGVYNQSEVKASIQNLYTEANNIGIHVGTLCSAQIDGISGVSNNYSASTASGATLIVKAVEPNN
YLESFFSDLNSRTRYVELPSTVGKFDTTNPAVNVLGYLEKNIVYVDSTIGSDDNHGLTIDFPVQTLNRAMTIASTMPAPN
HHKTAFVNKARKSATIHFLDSGIYRPRTHQDVQNMDIIFTSTYGLTPKIVTGGQCFKLIDSTVLVQSSVLLQREYEDNYQ
PSQGMFICVGVCSVSTRGNMQLEYPLVSVDPSVVADVNIDILGGTGAMTGTARYFQTTSNNVAVRVFVRLNNTGADINSR
SDKGVEVPAQTYVVKNISHVLS
>AbTZA1_3899
MALDPNINRIKHLRSSTAGAVPAASLLDEGEIAVNLVDRTIFSKNGANVVELGFGKGGTVTGPINVTGGNAVTAAQFNGA
LNGNAATASRLLTGRKINDVVFDGTRDITIEDSTKLYKENVLTTSGDSRIIRDVATIRAAGTANGALIIHLPKAARNAST
MMKIIIQGFDYSSGLSSQGPWSVNLTGYNYSGPTWHSYQAVSTGSKAPFEHVRYGQAADHNVIILGGTSGDASIPTSSWT
YYNISIEKIYLTANNTTLYSNPADPIYLTIEDSLTPYSVQVALPLEGVNMTESLRTKRTFTFTGDATGSLAFDGTANVST
ALTINSATTGQAGLVKLNNTLTSTSVTEALTAAQGKALQDTKVNRSGDTISGRLVVTQGITTPSISNDVTVPISFLGPSV
NNSNAGGIRVRNLEVNNQYGVATRAFGIFSKDGLVSGDGTAYATLATIGTGNNIPFKVNDTNVATTYGFVPFLGGNVQSS
SGYRTVTSIGVYRPGPNWADSGMYIATGSLDSASTEAFLFKLGRTISNTNGPVYLDGIADFSRNIDASSSMLASDGTSGW
RKLGRATLGQSGRTMSLKIIGGTGFNAYNPQQAGTTIITLKSGNSNPATITMTVNIEQKNNLLSNGGWLPNAGPSACFVK
VGTSNDYDIYVHTSGYLYASLVVTTGYQTSWVQDFQSAAVGAKPDGAVDAYVYNTLDSLDPEVFGAITFKNSVATPAKNT
EYTKLSMIPPTHTGGTWLHRLNDTDSIAEYIIKYGPTPVLRMDSSGVVYTSTLRNSGATHLGNQTELGTIGTASQVYIDF
HSGASNIDYDARIMSSGGTTAIGNGALSYIAASHAFNGRVDGGLISASTGLGISNTSNTVLAGLSLYAGAQSGKPNYGIT
FAGTGNAGTGKHGDLDNASWAVYLTCATTGVEKRGWIFQRSDNNANVASISTAGVLSTNGSIQTLSDNTMINVGNNNDLA
LVKKAGGAGFVGVGSNTGFVVKRSNATSVDPSNTFTDLLWVTTAGVVQSAGGFSGTFTGTFNGTISGTLTGSLNGNASTA
TTLQTARAIGITGSGASGSVSFDGSGNVNIPLSVATQATATNNTTIATTAFVQNVNVAETGASAYAVRLKTPRSFQITGG
ITTNAVSFDGQQNVTLTASNVDGSKVTGKVPAAAQADNATNADKAKTIEVTAQKTAKLVAAWRGSTFNYRDCQVVVINAN
TVRFVASYGETRSLRNTIKLGSIMHFVFGSTQPIFSGTITAIAQNDSSIDATLNVPNHGLTGTGTVTLKWIGVTYSAYGC
LFEGTVSTVLKTNTDGGRTSYLLKLDTTPTEPTFTLSGSSQRTYFDNNNTAFSWMSDGQPVVTSGMMASPSQFNFTTCDT
DQPDTPLDSAMVTIQIWDLV
>AbTZA1_4003
MTTIARALVTLKRNRAVFADDLREMRFCGVFRNGLETSTGIKTAEFVEQSRKNVQSVKDKLTAEFDLRVKINKANFETMV
DVGDKRMSINDALTYRTHILPQLKALHSRLVKELAAARSSFINIERDYDAKVAKFANDDEFKQLLEQREKPSIMDIQKEI
DELKTTIDFFDLEFDAILTETNPTVVLD
>AC4_4210
MTTIARALVTLKRNKVSFDENLREMTFCGVFRNGVEISTGIKTAEFVDKSRKNIQSIKDKLDAEFDLRKKVNKANFETMV
TVGKEQMSINDALTYRTHILPRLKALYTRLVKELASARATFANIERDYEVKLSKAAHDDELKQLMEKREKPTIMEIQEQI
DELKSTIDFFDLEFDAILTETNPTIVID
>AC4_4311
MALDPNINRIKFMRSKTAGAVPSPTLLDEGELAINLVDRTIFSKNGANTVELGFGKGGTVAGPINVTGDNAVTAAQFNGA
LNGNAATASRLLTGRKINNVVFDGTKDITIEDSTKLYKSDVLTAAGDSRVIRDAATIRAQGTAKGAVVIHLPKKANSVST
MMKLCIQGFDYVSRQATQSNWSVDISGYNYTGAAWHSYQAISTGGPAPFDTVRWGQAGDHQVIILGEAGASPSSWSYYNI
SIEKIYLTSNNTALYDDPNDPIYMAIEANISNYTINATMPLEGVAMAKRLETGRTFTFTGDARGSLSFDGTANVATALTI
NSATTGQAGLVKLNNTLTSTSDTEALTAAQGKALQDTKVNRSGDIISGRLVVTQGITTPSISNDVTVPISFLGPSVNNSN
AGGIRVRNLEVNNQYGTATRAFGIFSKDGIVTGDSMSYSTLADLGTGDNIPFKVKDTNVGTTYGFVPFLGGSVQSSSGYR
TVTSIGVYRPGSNWAGSGMYMALGGTDSASTEAFLFKLGRTISSTTGPVYLEGIADFSRNIDASSSMFASDGTIGWRKLG
TATIPQSGRNVTIQLFGGIGFNAGAPSQAHPTTIVLKSGNGNPASINMVVNVNQKANILSNGGWTPGIGPSACFVKSTDP
ATPNDYDIYIHTGGYLYASVVVITGYQTSWVKDFQYTAVGAKPDGAVDAYVYNTLDSLDPEVFGAITFKNSVATPAKNTE
YTKLSMIPPTHTGGTWLHRLNDTVSTAEYIIKYGPTPVLRMDSSGTVYTATLRNSGATHLGNQMELGNVGTASPVYIDFH
SGASDIDYDARIMSSGGTTAIGNGELSYIAASHAFNGRVDGGLISASTGLGISNSSNTVLAGLSLYAGAQSGKPTYGITF
TGTSNAGTGRHGDLTNATWAVYLTCATAGDEKRGWIFQRSDNNTNVASISTAGVLSTNGSIQTLSDNTMINVGNNSDLAL
VKKVSNSGFIGVGSTAGFAVKRSNATSVDPSNTFTDLFTVRANGDLDIKGNNVYIGNGINQNTYETIQFGNYNKAAGGGG
FSVIHMAGVGSSGERVLQLANYTESNTIASALHVNNSGTYQIVGTTTLKLATIADNVASATKLQTARTFQITGGITTNAV
SFDGQQNVTLTAFNVDGSKVTGKVPAAAQADNATNATKANTLDIAGQKEAKLVATWAGGVYVGYSQTAKYYSPTQIQIEL
GSGTVVQDRISRIKVGSLLHGVFAGSTGWSNGLSTGRIIQVTTNRVSGVIDAIVEIPHSISPGNVTSFIVLAVTYNSSNC
SFIGNIAAYAKQDLGADSAWSWLLRTSTAINNPSVSISTSGDVATRDARLDLGWFLSGKNPIASSATMINSNTCNFIVSD
NNNDVASNCGYISIQIWDVV
>Acba_15_4661
MANLVFKFSWDHRPFPYNSAQGKRQFMLPFASGIPNLAPNFSQVQGTAAVSQGGTGATTALDARNNLGAAEKGVNSDITE
LKGLTKAIAISQGGTGATTPSDARTNLGLGSAATRNVGTTAGNLIEVGGFGIGGVGQTFERKMITGVNLDSVVSYVLLFP
YSVRSSPNRNMFGELVFSRGDSGSANQHSRTLVSIQQAYDRVTARFISIGVTTHISGMAVVKYQNVDYVAIRRTASSSTS
AFRYFSGISNITSDNYLVTVHTDDVVIVSEIPVVIEQLRTSANTSVDSNGFIKAASPVVKLFNDHIELNNDAEKQPIEFK
KVDVGDYLLKGSLGFAQEGWYIEVPKDANGNTIVAVVYDTLENGDISIKTYKCKFDFELAAVVADHENPMDIPEGRWIDI
RLHEEPEPEPEVEETLSETPVDFQPTNLSQAVAAAMNGVEPPEISDTDETL
>Acba_4_4922
MANLVFKFSWDHRPFPYNSAQGKRQFMLPFASGIPNLAPNFSQVQGTAAVSQGGTGATTALDARNNLGAAEKGVNSDITE
LKGLTKAIAISQGGTGATTPSDARTNLGLGSAATRNVGTTAGNLIEVGGFGIGGVGQTFERKMITGVNLDSVVSYVLLFP
YSVRSSPNRNMFGELVFSRGDSGSANQHSRTLVSIQQAYDRVTARFISIGVTTHISGMAVVKYQNVDYVAIRRTASSSTS
AFRYFSGISNITSDNYLVTVHTDDVVIVSEIPVVIEQLRTSANTSVDSNGFIKAASPVVKLFNDHIELNNDAEKQPIEFK
KVDVGDYLLKGSLGFAQEGWYIEVPKDANGNTIVAVVYDTLENGDISIKTYKRKFDFELAAVVADHENPMDIPEGRWIDI
RLHEEPEPEPEVEETLSETPVDFQPTNLSQAVAAAMNGVEPPEISDTDETL
>Acba_6_5016
MNILRSFTETVVTTPTDTFPISFEYDEKYDAVHVFLNDVAVEDLGYTVSQVNAVTLKVEPAIPEGTVRIERETDIDKMKY
IFDAGALFIDQNVDADFRQIVHSQQEVRDGFIKLRGDVLPLVHGLQEALQQAQEASEAAQEAANAAEVAASQTQYYLKYF
NPEIEYPKNARIMLANGDVVQSTIANNVNNPNLDMSGWLMKLKGVVSSKVELEGLSGSDGQVVLMTGYYAGQYMGGDHFK
YDSTQALINNGVTVINGWVKQFSAGVLTVSACGADPSASDHSAALDLAVNTATSLKRKLVVDFDLRVNTTTELDATLRIE
GDGGAVQFSRSITATADIPIFTVKAGFSSESSYFGKLMFKASTGGTATAFRSTSNGYLSQSTFDHCVFDRSLRYGIDANL
ILCDFQKCDFGTYMSTTNSVGFKAIRSLGIVGTREPNANTFYNCIFRRGTDDCMIEWDSYGTQWHFFACDLEQNLCTEAL
IKCTASSPIMFVGGYIEANTSTPYVIKTLGNSATGFVPLIKFQGIHMNRPCSVAIGKNTMANYPKYIFEGCYGQLVSAVV
ESSTGVLNDVALIENSVANHFTLATGGSVGDIRTLTLPSGFNAASRNFQAAKITNLTSYKHNYKKTINRDFTVGSSVGVA
SLSHPSISGASYGGRLLVNAIFGTTAAAGTNSAVYELLVTSVGTAKYISQIGSAGLTSGAAASHPSFTWSINSSNVLVAT
AVGSTAGRFAMEVFTTGNVQAT
>AM101_5329
MTTIARALVTLKRNKVSFDENLREMTFCGVFRNGVEISTGIKTAEFVDKSRKNIQSIKDKLDAEFDLRKKVNKANFETMV
TVGKEQMSINDALTYRTHILPRLKALYTRLVKELASARATFANIERDYEVKLSKAAHDDELKQLMEKREKPTIMEIQEQI
DELKSTIDFFDLEFDAILTETNPTIVID
>AM101_5433
MALDPNINRIKFLRSSTAGAKPTTAAIQPGEIAINLADRTLYSTDGNAIIDIGFGLGGSVNGPINATGQISTNDFLYSKY
GFSVNSETADGRGISLYGNGYTASNGLPSYGLAMAATSKYGTFGAVSGSHATYLTTNSGTNRGWIFNYNGTTNVASISGT
GIATFARVDAPLNGNANTATKLQSARNINGVLFDGTSDINTPAITDVVSFDNRTVKPSDVRNKAMGVYFTSKAGLNGAAD
TNYGDFLSLSTYQDGTGGKVNGLYFNKLSREILHYQTDLNSNSWGTPKTIAYTDSSITGNAASATRLQTARTINGTAFDG
TANINVNATYSEFIPDGADLNDYKTPGLYYCPTDAGAATQLNLPFSNAYSLFVERHAGIKQTITQYATNKTFIRKFYNGY
WDNWRQLAFLDPSDQKFTENITLEKASSDVAINIKTTTDNTSELILSNRNKTASVSLVSDGTFLLWDSNRQTSFMSFTPD
GVQSTLNSKLLINTPASLNVTGGETFAVTGGESSPIRFKINRAGAITTNVPETGAAIVHATSYNWYNTEWQIGNIRGGST
NSLGFGITKFNDTLVWRHDGNTMTNYGNISNTGSISTQGDISSNGNISNTGSISTQGDISSNGNLRTAGSIDGDSLITRT
GRIGAPTSTYHYLDIGRDGTDITTVGQYGGAFRVVDTAIGKNTFSVDPNTAIFAGRIITKPGTFYQNITDLGNATAVITV
PDTVAPKDVTGYVPFIHGSVQTNGSGYRTNVSIGALRGSNTWSSSGAYIAIGGNDNYTTEDFRFMSGGYIGTSRGTLNIL
GTLNAPTLTSTTGSFTTVNTTNINAQGSIVMSAAPGGSGRSGMYTGNGDGASFSTCNMDIGSHWGLGFKDNLGNRNIFFD
TRAGNASFKGSIRIGASFADETQLLPVSNQLQILTSGGQARNISTGGVLASDVYADASKVPVNGIYSKGDIKTDLWMYAS
NFTGPTGSGDGRFDGNANTATRLQTARTFQITGGITTNAVSFDGQQNVVLTANAVDGSKVSGVVPEAIKAQTLAVTPQKN
AKLVASWKGTILQSMTPTLTIVDANTLRVRLADDNPSNRLPVLRFNVKIGTVYHLAFSDTMLPINGTVTFVQTGLTWVEV
DLNSPNHGLSGSGNGVNVMAITYSAYGCYFEGSISQIIGTTGPKDSQWAYVLKLNSPTTDATYNLSGSSQDATWVWDKDI
WYLNPAQPVITAGAMISPDRLNFFAADTDTATRMRSNMVTAQIWDIV
>AM24_5584
MADVLVTGIKIGDMPLKGTVSGDEKLPTGDVGDLAVTPNQIKKYTIETGNLVTGTQLDDAIKSVEQTSSVLVGRVQTLED
RTSYVDNTSDLDKPISNATQTALNAKADKVDVDAKLDLKADKDKVVSSFNGQTGAVTLDQSDLVDVGGNFTATPIFQNVP
KLTKPDGSSIPEIDSQIQPLVNSLAVHRQGLTPTFDQDYAASIGGYPLNARIMLDNGDIARSTVANNTNNPNVDMTGWEV
KLPADLIKDSSGKSQQEVNNSLKLKTFDDLRNFKPIVNGQTVYVGQRSNTYLQGGGLFYADTSDTTSLDNDGTILVGIDG
TRWKRKWNTHADPCWFGADYTGTEDCSAQVQKAVDVSYGRVWFGNADRSFKMMTPVGLPTNSIVGDMLMEICGDGARVWV
YSNTGIFTSKRSIGLETSTDDLYTAALEIGRGLRFQGDGVSQSVVVNGDRLYNVNMKGGRYLRISALVRATQPRRNETTG
YVQSVTIEENHLALCNRIIDSKRGFNVTVSRNFCESCYGGVYLDGDGSPAVNVIRCDGNLWESSGVFAKLGAVYAGTFIG
NYFEGNNTGDLPTLKCLIELGKTGTTGYSSGVTFIGNQFGAAAAYKADVNYADVKFTASLSGTNLDVLAPPTFVGNWTNA
YRMWSEGQVVTQFGNAFSGGNARRHQAPKLHTEARVTFDLSRKEFLSSTNLVGGVHTVAEIDTNLISNLASQSSRACTAD
MNIFMQMKTASNVVLGAAVAKVSLVVQGSEGIGTGATTDVYVAASLTGFTQLEGGVIDTVNNVSLFKHFTSPVLTIERVG
TKYLLKLSGYVAASGSLYGATAKVFSSTTMTIYSLNSGASVAGQIYPT
>AM24_5620
MRYHLYSINTGEVISLDATTSFSESHKANVTEHPVEMGTPISDHVFLSNPTLNLKGIVTDYDVVNSQYIDLSSFSVSSVV
QDVISLFKDPTDVDNISTQDDTKLDFRSIAVANALKKAFYDRHVFSLFVLDDTEDTPPIDHYNTVVIDGLNFTRSADNGG
EMIEVDIALKQIRLAKIRRSEVTKAEKDALDKAVSQTAKSNATKDSTSGSSKSTKDGKGTKTSGDGAFSDPSDISKQFDV
GAKEGEGAGSLVGKVRSKTAAMAKQKMVDAEDARKLAERNRAGISEGKTYGTTYGGR
>AM24_5627
MARINKPNDYNVIWAQSGGKSDITAKIPEGWVVEIPDFEDMNALQYRQDRAIAYLLQAGVPEWGSSSVYYVNQITNRSGV
LYRAIQENQGRDPSTSVANGYWEKLSPSYAEFTTLQNRINSTDPFSQYILKTQPVVSVSIGATGYRSNIEPTTGMFFNGT
EMEFRKSGTTTAVIPPETLSIEDNSRNLATTAWVKSLIADEISKVTTKFQIGIGESIISNNPQNPATTKGYGVWALDCQG
RTIVGVSQNTPDPTWTKTVNSLFGAYTNTLTTDNIPPHRHFAVRIGNPIGDMSLTNNVFVNAHRTNSDYNGYIAGSTNPS
EIPNTGVTSNPIGTDGQPIGGTAASFSNVQPSQTKYIWTRIA
>AM24_5630
MEQLVLNINKVPVVEASQFKYSDHIFVSVNGQFKRMKRTDLLTLLSADVKGEKGDRGPIGLQGRTGATGATGATGATGAT
GDKGVKGDRGDAGFRGWSPVFKSVADSGSIYLYLSDWVGGENTKPDVLGYISPTGIVNYISEGATAINTDFAPQINDLQT
SKLDVGSTTSAIPEGSNLYYTDARVRAATLTGLSTATSTAIAATDTVLSAFGKAQAQLNLKQNSASLGTDVQATVLSTYT
VGGNTAIANTDTIAAAFGKAQGQINARQLSANLSSDVQALVLSSYVVGSNTALANTDTFIAALGKLQGQINAREVAANVP
ADVRATVLTGLSTATSTAITATDTVLSAFGKLQAQVNLKQDSSTLAANVRSTTLTGFSATPNSAVVAADTLLAAIGKLQA
QVDSLSSRVTALGG
>AP22_5789
MEFSIVANPIFIPMAFAANGIKNLIQKVRQVGQDPEDFTWDEGAPLITMTKIEDGGKAPKGQDFNGVLNALSEHVIYGQN
GNRYTWSQDVVDEFGGYALGAIVQSNDTTKEFRSLIANNTVNPNNGLGGAWEVYSGQGSIPTATSTTAGITKVLNVLNSN
DVGSALSAAQGKVLNDKFNFQNSKNQSGYVRLGDSGLIIQWGVFTSTKTQSNLIFPLAFPNALLSITGNLNSNTPDVIGI
DFDLSTATKTSIKTGAAQVGASWLSGKKISWIAIGY
>APK09_5880
MNILRSFTETVVTTPTDLFPISFEYDEKYDAVHVFLNDVAVEDLGYTVSQVNAVTLKVEPAIPEGTVRIERETDIDKMKY
IFDAGALFIDQNVDADFKQIVHSQQEVRDGFIKLRGDVLPLVHGLQEALQQAQEASEAAQEAASAAEEAAQVARSADKVI
DASGLTQQDINDRLAITYPTAVGLVGKPNLKDADVIYVQCYSNIFDGGDGYYRVSADTTTVADGAYVIRINPNLIATMLN
TTGSVDVARFGAVMNADVSPFIEKAFKYFRDVCLTKPYKLNTVVGIPDQNNYSKNVYYLRGLGDPEITVDCPSAVFTSAS
AKLDPTSTVNKFTAKIDVSNISFIGTTVANSVVFNGDRLYNINVHHNNFKGNITIFKAYVKREVGRQYTQSVSINHNHLT
GVYRVIESDKSYNLDFSYNMCEACIGGIYVGVDAPWDPNNISLTIHRNLWEGSGMLLKTNGGIIGGTISANYFENNTFND
AGIEKCLISINRTGTGAGYASGLVISGNTFSGNGAIPDFVDVRYVNQSTESSSTSKTANVKPVVFIGNWSNSYLMTNFAG
ALLINNRCSNRNTMFNAYSPQEGRVTFASGYLDKPLSSMLSGNLLNLITLDTRPCFTAGYINTNFKTTFDVNVLFKTSGG
INTASCSFKLDVFVYTPLGAGTPPKSNLKAVMSAFMQSDTNDIISTGVNETMKSVIGATPTMAVVNNGDGTYGIRLSPFT
NASSPNWGAITSARIEYTYQGTLIASHTSTYSTANLLTIT
>APK127v_5941
MNILRSFTETVVITPTDTFPISFEYDEKYDAVHVFLNDVAVEDLGYTVSQVNAVTLKVEPAIAEGTVRIERETDIDKMKY
IFDAGALFIDQNVDADFRQIVHSQQEVRDGFIKLRGDVLPLVHGLQEALQQAQEASEAAQEAATAAEEAAQTTRSASQVF
DASGASQQLVNDGLTYREIHLSKLGAKFDGTDETSILAQAVALADNNTTIVFDGPSFLFSSVDFGSKAVSLRGVPSISAQ
TLASTVKISGAGIVCNTQKVKLAYIDFQSTGTKTDGLNICLLTNNKNNGVWLHVTNCRASGFSGHVLHSKDLIDSKISGF
VPDNNNIVFRFVRDVWANNTTIQLEKVYAQQNTLLFDADYCTQSSMIDCIFEYNTSMGHINNGVWTIFNLYTENNYAPLI
ATNTRLLKQYHFAYTNNDIIVVTQPELAYIDKGTSEYTPRKADIFELEKSYERYKSIAPSFNGQTWTKLGTAALGEAGSL
VLEVIGNNGYSQDTPSASSALGKTTIFAQVKNNNNASYANIQATWHHEGSASGIAEVRFVQTGTNRYIYDVYVLQNSLAY
IGVGVSVNKADAFVWDIQRSVPKPPGGGSGDVNTPTMLIAYPYYKVGAGTGYVGSDGTNPILGGASATTVGATGAAAALP
ANPVGYISVNINGTVYKMPYYNV
>APK15_6003
MNILRSFTETVVTTPTDTFPISFEYDEKYDAVHVFLNDVAVEDLGYTVSQVNAVTLKVEPAIPEGTVRIERETDIDKMKY
IFDAGALFIDQNVDADFKQIVHSQQEVRDGFIKLRSDVLPLVQGLQEALKQAQEASEAAQEAADAAEEAAQTARSAENVI
NNDGRNQQQLNDIFLATTQYITFYMFGARTTIADNRDAIIATYQYSNLHKIPIVEKSGAVYTYGDAINMQLEYVNIDSDV
TLSGKGITIQGTITDITPVTAPVLNRGSTQLSITGPINPDDVLLIRDKTTSSFSAHRTYYYRGEMRGVQAYASGVVTLDS
PLEDTYSATNLEIALIKPVKINIKGGFKTITSDAYSLRIRYASNFYIDATVMNINGSTAGLSVAKSYRGTIVGKYYKTGN
SSTGTDYGLSIGNSQDIIIKPTFAFGYRHAIATGGDDTVGSVPCRRIRIDGGILANDPASQLHVADFHGNTIDSSYSNST
IFGRVSLSGYNTKSRSNTLVLPAGDVRAPIALNEVVGGVIGSYNDTIYLSDSTAVLNWGTSTFANAVVKPLRVDLIGLRT
FGVGKLIGLMSMVATKGDQTINLDDFELENVSTLTRLITYVPVTGNVTPKLFRVKNPDYKLPNDIIILAGATGLDTARDF
YTRSGTSTGGTWVQYGDGRMEITQRLTLGRGAVNIAFGSLFKTPTTRWNFPKAFADASKVVVNMTPVDAVSVSNIVAAPT
TTYVDITTITAQQYANASWAVAITAKGTWF
>APK16_6063
MNILRSFTETVVTTPTDTFPISFEYDEKYDAVHVFLNDVAVEDLGYTVSQVNAVTLKVEPAITDGTVRIERETDIDKMKY
IFDAGALFIDQNVDADFRQIVHSQQEVRDGFIKLRGDVLPLVHGLQEALQQAQEASEAAQEAANAAEVAAAQTQYYLKYF
NPDIVYPKNARIMLDTGVVVMSMVDGNSTNPNSNMTGWVRVNSASLIFDQSGKTQQEINDSQKQKLPSLKDYGAVSGQDS
TAAIKAAIAAEDFLYFGDIGDNFIVSEQIDLRDGCYYVSNGAKFTAALGIEGSQPYTPKSIINASGKVGINISGLVRTHI
DHNIFSALGDANSKPTISGFLADAAIDCDFGKWESVGSVNYYYTPNFKEYGIVDLRNSIDCYIEADVNGRWTEETTASTP
STVGIMGSNNKGCYLKGRAKNCYWSGILWEGEDCVVDGPHVRNTKGSNLNLAGKNTAAYNVDLYGSEQGNISIGEGATQA
ENCNVVGGVAGNAKFANCHLHSVTKNCHVKLFHYGWGQTASAVSDATSGIRCQGTGNTIDSEFDVTYGGLTVKGDAVNVY
CSTLTNPEATNIKVNVVGIGARVQIRAPYTIVNAKITGATGDAVVLGERCKGSIVEEVTAIKCGRPLQYAPKTTDANDYA
GVIIGRINDVECTNRSVFYGQKIVHSQRKIERIYAQETAFVLDQVLEAIEVYTNDSGVTGANKLASAIRHISADSFGTSY
GLDLVASTISKNNLANSKTKVRAGHIEVEPAVAGAASHIVLYAANGTKWKLEPTGSASAANWVAV
>APK20_6125
MNTLRSFTETVVTAPTDTFPISFEFDEKYDVVHVYVDGKVAEDEGYNVTLVNPVTLKLTPAVPEGVVRIERETDIDKMRY
IFDAGALFIDQNVDADFKQLVHSQQEVRDGFIKLRGDVLPLVAGLEEALQQAKEASDAAQEAADAAEAAANTASTNLQGT
IFTVDSMADLSTLDVWSDRTVYVRNVGVLVWDGVEWKPTTHYVTPEMFGAVGDGVTDDLLAWQTMLDTKPHLVHCNPNAT
YYVSAKVYSKAGVVIEGNGATYVGPKPITSVDMVTSSIVGAHSKDTTIVTVADGSLFSAGDRVMVYFGQDNSDAWYNANQ
RNPDALGITSQITNILSVSGNTLTLSAGLDSDVVTGYTSRVQIIYDYKTVIKHLNIGLTGTYYDNRNACGVQHYHCHFYQ
AGNAPDETTYRDQTSFNTIFGMCTFDERLKVMYGYGSYAGLTIDCEFKDGVAHDGVWITYAGPVHCHSVRNRFYRNNSGI
YSSTVAGVYIGAKSRYCHSIDDYVDGLAIGFRVMFGAMDCQVIRFIAQHTKSTYHAILTNVQRIKVIGGYFSSGQFRTLD
VDDFELTGNTFKTSYRGVGVPPLVVDLNRASPTVPAKNYVIKDNVIDGELRTWVAVDKFEITGNTAALFNSVTSAQSFNV
KVHNNTFGWLRLYNYVASVVGNKIDYSLLDATAYPKSQALELYGNTWLTEFSDNHIVHPSLGVEKTGGGFNVIALGENMV
KAPVQYSIATSENVPPTNGTYVTNNISVGFKARLGGYGVTTKAYWVWSGSAWVLDSDYGRKYTYNLSFNPVANGVFTASP
RTITGIAVDDNVIIDSPSVTPNIGQYFAKVTAPNTLSIYYKDYSGLSTTVSHTVYLTILK
>APK37.1_6184
MNILRSFTETVVTTPTDTFPISFEYDEKYDAVHVFLNDVAVEDLGYTVSQVNAVTLKVEPAIPEGTVRIERETDIDKMKY
IFDAGALFIDQNVDADFRQIVHSQQEVRDGFIKLRGDVLPLVNGLQEALKQAQEASQAAQEAAQLTRSASQVIDESGLSQ
QQWNNGVESIAELLAIQNPNNGSRVFVKSRTAGTGKGGGYFEFHTGSTKDDGGMFFKTPTGSWHRIILEVWHNVQWWGAV
GDGVTDDTQAIKRAVEAHGAVDVWDGGSNPVDNSFCTIYFPPSEGPYIVTDTIYILPYMRIKGDSSKGGSLEWVNDKYRS
CIEARFPENINYKFVISTLNRLRETGELCPWYMMPAGAQYDSGFVTGCFGSCVEDIVIQTLNKDNRVYGAIKMQNSPECS
VERCFIRGFFDVGVAACGAWNSRFDFSSDTYKCGFVGYGDMNNTTIRGYHHGKKGNALLPLPQQVAPLMSHDTTSGLPFD
ESTKRFGVYLHYAYGFVLDALINEYHDVGLFVTQSQGSVNSLYNEGNDISVAVIASSFRIGSLMGVGNNSAFALGTGANI
HLDTMSPDHYRTDFLLSASEYASRIHVPKALNVPYNRSIIVDRDVIYLDATNGNDKNSGLHNNHAVKTLTQALLNLTNAD
NSTFSANDIKHVKKSKTLIICDSSEYSLTTWVSLTDMDLTVKTISTSLTPKLRVSNYNYLIKNCNISITGVNLLRTYDNS
YQASHGFFRCEGDCSIAVNSDVVDLDYPFVSVDPTTKAKVKVSIMGNTGAMGGHAKYFHTVSKNVFVEVFIRLNNTVNNI
NMSADNGIAAPPEAYIIKSVSSVL
>APK77_6243
MNTLRSFTETVVTTPTDTFPISFEYDEKYDAVHVFLNDVAVEDLGYSVSQVNAVTLKVEPAIPEGTVRIERETDIDKMKY
IFDAGALFIDQNVDADFKQIVHAQQEVRDGFIKLRGDVLPLVHGLQEALQQAQKASEAAQEASEAAQEAADTASANLQGT
VYSVKAVSDLDSLEKYSDRIVFVRDNSTFYQYSASTNMWFVRDAHAVSPEMVGGDIIVAAELAKQLKLPLFTGPATYQVS
TEFKVPEGTLWVSMYSKVQQTGNALNSSSASVIAPESNVVIKGRLTLDMGAPTVGWGEKCHCRIDSFNNITPKVRGFTAD
ELVLEGGYNNCNGVVMAGGASKVRIRKIEVGDSAVIGRVFMAHWGNFTQHKYDLSLKKYTHVSGYLPTTHPHDCIIDEIH
TGDLTCTTSDWSAIALVSAGYDIEIKKITGNILDSTISGKGHFIATAGDLAFAYATPEQRAYGMRGLVVGSINGTSYASS
IVTLYAALYATADDLTNVPTPPASEDYYANIVLNVTSVDVTGRAVAIGNNDAIISRLGPTGSLTIDTMITRKFYRSLNIV
NGTYNISVGDLTCYDSKVNPVVVNGTGTDPKFYPTGVYINNLTLVRYGVTSSNTVYRSGVSLNNYHSVNIGTLKVLEHGN
AYSVVDIANGGGTGLLTVDTIHMLDSTYPSTFLVNNALPTSKYITIGEVSSVKLLTQYVSGGVVKLTRGKQSKYVCAFLP
SGLSVQNGDEVFTPSNYATYLCTSAGVVGSTAKLEIVSGGYTVFHQAGYTVPVDSTVLVTSGRNFSNAYIGATQLKAVYS
SYVAGLVYHIVMTSDEKFSIYATNITTNPISAPAGSWKVFV
>APK86_6305
MNILRSFTETVVTTPTDTFPISFEYDEKYDAVHVFLDDVAVEDLGYIVSQVNAVTLKIEPAIPSGTVRIERETDIDKMLY
IFDAGALFIDQNVDADFRQIVHSQQEVRDGFIKLRGDVLPLVHGLEEALKAVNEAASAAKDAADAAVEAAEDASDALAKI
SGAIIAIDNIQDLLALANPKQGQVVHVRSYHAGWAMVEPYRPLGGGTFYYDTTKASVNNGVYIFNGWVRLIAGSTLSVHD
AGARGDKTTSDSVAINKLMQSLWDLGLHSNGQLNPDSFTITFEGNLEYYLDEPILQAPNTTLRGNGCTLWGNARTNNGIH
TAYWVNGVLTDLTPKPLETQMLFRTHIEGFLFKEFKYSMNLRGMTFGCSVVDCSTRGGIRHINSIEHYFLHVVRNKAEAC
ELGYYFSTFSGMLQFQTVSASNCTLGFHFASAAQAVRISNIAAEQCTNGIFIEGSGNTGGISIRSSYFEGISGKAVELST
NTYGSCRIGDSFVNITGTLAKETGNCKFIIEDDNWLQSYGVLLDASTSTTSRSKTIQNPVQHNGGSSAPNSPNGTNLDKN
LFNGGSCRLWACNTHEQIIAQKDTNSGNTVALHRHYFSAIPYQYYGHQGTPPSNVVPFCSHTANGGSAVTNIVITTSITA
NNFSTGMFNLELTHGGTNITTLGGRFYGTNMVKDVAITNGSANTTLTVSGANVGGVLVITVGNLTGDSSNYRCRGLIKLI
>Arbor_6368
MEFSIVANPIFIPIAFAANGIKNIIQKVRQTGQDPEDFTWNEGAPLITMTKIEDGGKAPKGQDVNGVLNALSEHVIYGQN
GGRYTWSQDVINNYGGYAAGAIIQSDDLTKEFISLIPNNTVNPNNGLANNAWSVYTGQGSIPIASSTTAGILKVLNLLTS
NDTGSALSAAQGKVLGDAFGALNTTINAFFNKFAYNLTANNGSLSIPFGATGFTLIIKYGYAPVNGDSNATVNFAEAFPN
SCLNAQATLNSVTFDSYADAGCGVTWTRFGLTLRNGTANQLNITWFAIGY
>Aristophanes_6459
MTNSINELKSYTEYNVNTPTSVFTIGFQYEYNVDHVNVTVDGVEATAAGYTIQHDSHGTVTLTPAVPSGVVRLSRETDID
TAAHTFSAGAKFTAGNMNENFEQIRHSQQEVRDGFSKLKDDIGFTNLEQTVQAVRIIANEVEDNVSQSQSLLDNTITQAN
LAQGYADSASVANTAAQQAAADAQQAVIDVSTAEADVYAALSAQQTTVNNSLAAYVGGRKAYTTLALAQADQANLPANTA
IEVTNDGANNGTYQWDGTTLTKSTYDPLTQSKLYTNNKVQDEISKALSGKLLTVEDRVVYSLDGVTLENVYQGDFFFTDV
SVEAGQWYLITSNALGSVRAYYIANASGNLVKYGEPTVSEELVQVPVGGVRLVVNSLKTARDNFSVKLLSKDEATILQKA
KDAPNPKTLIEKALSGNIDTTMNSTIYSPDGLTLDAVAHADLFCADMSVKEGDWYLITSDASGSVRAYYTANGNTVKSYG
EVTESLKFVQIPVGANRLIVNSLISNKDKFSVKLLSKDEVALFKSSQVVTTVRDAFPSRPSYPNLLKEKCPKFYEKLKGK
TGDLTVCLTGTSLTLGNLYATDRSDGTTRPPQLHTNDLASAIFDSLIGYWDGQQYRRYDHADLTYSSSAWVVTNDVKDGE
NSVWDDRAEYRNGLTKTTTSANASVAITIPSDAWQFNFIYRSDSQGGNCTVAISEGNSKVEVFNGTAWVEANGFTFSMLE
SAATATKGNTIFQKRLKMRCKNKAGGINSIGSTKRITITKANDNTRFNVVGFEWSPREFMFTFINSARGSHNWGLANGYN
LENYQDGDIWNFNPDLILCEATIINWGGSWGYDVDPLYYSNIAKRTYFNEFNDNPNSLHVKSNAYQNCEIIFYGDTVSAH
DSQAASWNGKQPRFATVTTAADNGNGSTENIGRVKNIFENYAEVERYMASKDHIFIPVSVMFKNVADKYFGNYWDAFRGT
DKAGTTLSYDAIHLNDNGYKLWSLPIVPIFENL
>Bestia_6529
MADVLVTGIKIGDMPLKGTVSGNEKLPTGDVGDLAVTPNQIKDFTIQEGNLVNQEQLDDAIESVEQTSSGLAGRVRTLED
RTSNVNNTSDLDKPISNATQAALNAKADKVDVYDKSQVYNKTEVSALLDLKANANQVVSSFNGQTGSVTLDQSDLVNVGG
NFTATPIFQNVPKLTKPDGSSIPEIDSQIQPLVNSIVVHRQGLTPTFDQAYAASIGGYPLNSRLMLDNGDIVQSTIANNI
NNPNNNMTGWSKTKVTSENVSDSRGISQQEFNNNFVTPEMFGAKANDPSFDNTTALNAAFATGKDVYSTTDKTYYVTMPI
KTKGQKVHGGFKIVSNRDTTLTVTADSSKPDQSKLRFLYVGTACDLVDFLFIKSLGINTILHYLQFKDGRDYEKNTTLTE
VLDTITTAGLNCIVSTFDWVVKPDLPTWVATAEKYECVTGYYLFDEPQPNNTTLADQEAAISAMRALTNKPLAVADGMIS
LSFTERQISPNFDMLFLDLYSPTNGLLGKNPSETAKAWMQESLSIYRNLCPNTLVIPCTNAFLWSSGNTVDSITDYVINT
PKYANGDFGLFIWDGWVATDIADRLKTNVSLQNLVKGTCNINPKSGEYFTDHHVFGVYNVGPYLQYDFGLQDLQNVLNYD
KPDDVAATTNNFAIGHFLAGSDQTTGSRTLNITNGWNYDFGGLLFKGTSAIALTNIKVNNLTHLLRVRSFYQNSGTLNLY
ETFDMGFTKRLIFTSPIIDGYLETEAFRLQGSGGNLMIEVLTPDATDLDYRGAIKGIICNSNW
>Bestia_6564
MRYHLYSINTGEVISLDATTSFSESHKANVTEHPVEMGTPISDHVFLSNPTLNLKGIVTDYDVVNSEYIDLSSFSVSSIV
QDVISLFKDPTDVDNISTQDDTKLDFRSIAVANALKKAFYDRHVFSLFVLDDTEDAPPIDHYNTVVIDGLTFTRSADNGG
EMIEVDIALKQIRLAKIRRSEVTKAEKDALDKAVSQTAKSNATKDSTSGSSKSTKDGKGTKTSGDGAFSDPSDISKQFDV
GAKEGEGAGSLVGKVRSKTAAMAKQKMVDAEDARKLAERNRAGISEGKTYGTTYGGR
>Bestia_6571
MARMNKPNDYNVIWAQSGGKSDITAKIPEGWVVEIPDFEDMNALQYRQDRAIAYLLQVGVPEWDSSSVYYVSQIANRSGV
LYRAIQENQGRDPSTSVANGYWEKLSPSYAEFTTLQNRINSTDPFSQYILKTQPVVSVSIGATGFRSNIEPTTGMFFNGT
EMEFRKSGTTTASIPPDTLSIEDNSKYLATTSWVKSLIADEIAKVTTKFQIGIGESIISNNPQNPATTKGYGVWALDCQG
RTIVGVSQNTPDPTWTKTVNSLFGAYTHTLSTAEMPSHNHYTDQRFNKLSAMAEDVYDDPAIRTSTPSGFDYNNMWEELG
TGRITAQAKVLMQIKDVGGNQAHNNVQPSQTKYIWTRIA
>Bestia_6574
MEQLVLNINKVPVVEASQFKYSDHIFVSVNGQFKRMKRTDLITLLSADVKGEKGERGPIGLQGRTGATGATGATGATGAT
GDKGDKGDRGDRGFRGWSPVFKSVAEDGSIYLYLSDWVGGENTKPDVLGYISPTGIVNYITEGATAINTDFAPQINDLQA
NKLDVGSTTSAIPEGSNLYYTDERVRAATLTDLSTATSTAIVATDTVLSAFGKAQAQLNLKQNSASLGTDVQATVLSTYT
VGGNTAIANTDTIAAAFGKAQGQINARQLSDNLSSDVQALVLSSYVVGSNTALANTDTLIAALGKLQGQINAREVAANVP
ADVRATVLTGLSTTTSTAITATDTVLSAFGKLQAQVNLKQDSSTLAANVRSTTLTGFSATPNSAVVAADTLLAAIGKLQA
QVDSLSSRVTALGG
>BM12_6694
MNILRSFTETVVTTPTDLFPISFEYDEKYDAVHVFLNDVAVEDLGYTVSQVNAVTLKVEPAITEGTVRIERETDIDKMKY
IFDAGALFIDQNVDADFRQIVHSQQEVRDGFIKLRGDVLPLVHGLQEALQQAQEASEAAQEAAAAAEEAAQQTRMAEKVI
DKSGLTQQQINDAWLTVENFGAKGDGVTDDSAAFQAYCDSPFTGANIRLANRRAVYIIKKQVDCKGKGIVGNGFGKQSQA
AYDLSSIRVMEGDYTNSNADLADIAFINVGAEVRNLQFVSSNLGTISGINVSGYNTTINNVNFTGFKNQVHVVGASVRFS
VSDLTSIGAANAGFYFRDKQNDQSTTAYFNQCSWQWGNKAVVFAKEAYGCVFRDNIVEYMDGGFEASVFSNCIFEGNWCE
STRSGNAVDWIVNTSHQQLFNCKFGVNYIRAPWLDRTNPNDIAGSNSAGGIQAKNSAVAVTGATGAKIRLNTNGLSTGFA
DWFGVSNSPLSSRALLLTTQDRASGSNYDTPIVIAAPNGCLWERNRSATDYTPVTKRRLIGANADNTAAYYGVDTYTKRV
RKWSTFDHTTNTSGQFLAPIMLTYDSAATTQQVNAGWSITKEAGTTGIYILQRTASTVAPMANPNFVVGGIFTGSATGTL
AAVSYSLQAIETYSGSWTVYKEAAGFKIAFRDQTGALVNVNRFTAMFTVVSGF
>Bphi-R1888_6737
VANPIFIPIAFAANGIKNLIQKVRQVGQDPEDFTWDEGAPLITMTKIEDGGKAPKGQDVNGVLNALSEHVIYGQNGNRYM
WSQDVIDEFGGYALGAIVQSDGTTKEFRSLVANNTVNPNNGLGGAWEVYSGQGSIPTATSTTAGITKVLNVLNSNDVGSA
LSAAQGKVLNDNMNNFLNKFSSSLIANNGDFSIPLGKEQNSPVVIIKYGSTSVNGDSNATVNFTTAFPSLCLNAQATLNS
VSFDPLADAGCGVTWTRTGLTLRNGTANTLNISWLAIGY
>Bphi-R2919_6833
VANPIFIPIAFAANGIKNLIQKVRQVGQDPEDFTWDEGAPLITMTKIEDGGKAPKGQDVNGVLNALSEHVIYGQNGNRYM
WSQDVIDEFGGYALGAIVQSDDTTKEFRSLVANNTVNPNNGLGGAWEVYSGQGSIPAATSTTAGITKVLNVLNSNDVGSA
LSAAQGKVLNDNMNNFLNKFSSSLIANNGGFSIPLGKEQNSPVVIIKYGSTSVNGDSNATVNFTTAFPSLCLNAQATLNS
VSFDPLADAGCGVTWTRTGLTLRNGTAKTLNISWLAIGY
>Brutus_6957
MEFSIVANPIFIPIAFAANGIKNLIQKVRQVGQDPEDFTWNEGAPLITMTKIEDGGKAPKGQDVNGVLNALSEHVIYGQN
GNRYTWSQDVVNGFGGYALGAIIQSDDTTKEFRSLVANNTVNPNNGLGGSWEVYSGQGSIPPATSTTAGITKVLNVLNSN
DVGSALSAAQGKALKDIFDNFSLNTGANGELKIPIGNLTFVAKWGKTPNQDVSSSGSPVSVSFATAFPNACLNLQLTPDA
TGGANPNAFASVLTKSRTGFTAYLYEYTPTTQNVGISWLAIGY
>Brutus_6958
MTNPTLITTPFAENGDKNSIPEINTDPNNPQRASMSAGFPPKTQQKISEGGIPPERNDFNGILNLYGQHIVHLNKGLPYE
FDQAFANAIGGYPLNARLMLANGDIVQSTIANNVNNPNLDMTGWVEVDNKIVQSIADLRLLNPQKKGEIVYLVSANAGQN
EGGGDFVATQKSGLVDDGGIVIESPNPNIFWVRINYEEITPTMFQAKGGDNDDYTALTASYQASQKYSKPYFLDKIYRTS
RPLEWNTSTKIKGVSPTTSGIIKYSSSTTGITGRTDPNGNPYDYDQDCAVVFAAWYGWYKYIDISNISITKEPIVGADVG
KVFFAPYISMSTLKNVIVKGGEYGFYGEDLWMINWTRCEAYSKCGFAIMKAGTSNTWETCWSKETKEGYSSYRIHNVVYS
TMINCCAESVGEVGKPADAAYHITSSDLTMISCGIEGLHAYNAIRIGYSWVEIINPSFIYGIHQLYKHETKTGLIDIEHA
DSVVFLSGGRVSLAETPQSGCVPIRVDGGTFSYDKPLWNGVLFPNQTGSYKITTPNPAAILDLTDFTGRKYVSSGRSGRD
WYINMKAQFAAGLKSNKLTTENINDIRKDIYFAYQNNGSNGTIANSYPFDGFGGAILNFSDDDAGIYSNTAQLALPTTQN
RVFFRRADYEQPLGAWYEFRTTANTTVDSNGFIKAASPIVKLFADKIELNDEAAEQNIIFEKLGVGDYLIKNSNGFSNEG
WYIEAPKDANGNNLFALVYKTLENGDISVKTYAKKFDIETSSIVADISKPVDIKKDRWIDIRLNDINLKD
>BS46_7045
MLVNNITFDLDVIVTGFSVFNDDLELFWNGTDFVTNAPEQLSAQNAHLIMRKQLKDLILNRIVFSLLISEDNSFVEDINS
KESQLRKSIVDEYSNCVCTSLVLSESEATTGAIFAKLNLKQIRAALVKTRELESGERVRQIDRISPTPTVSMQNSTEASN
GKDSSGADDLSKESKSIKDGINQGKLPKSGETGLTQAEINRRQVEANTIATGHAENKMKLAEAARLDAKREAGDFK
>BS46_7052
MAVVNRPDYSVGVWASNGDIAAPTSEKIEIGHIVEKPLKEVMNWIQNRQDKGIVYLFQQGISEWVSTETYPENGYVKRSG
VIYKALSQNTDRDPLTYTDIWRQAFDTFGSAAEVQLEVDEITSTDGYLSFYIQKSNPQSSVRFDGVAYSAAQGIPNSSAD
QMGYVFKNVETSGLFYSDAPIVLNNGLEVVKFKKTEDLTDSSNNVATTEWVQNLVAQAMDAIVPIGAIIEYTDQVVPTDN
FMYAHGQAVSRTLYPILFARIGTKFGSGDGSTTFNLPDKRGLFTREWDNGKGIDAGRELGSKQEDAVEKHKHIQSLGEAY
DTAGIFGKSTAKGYQGSSGGLDNDNYLWYTNDGTPYQGTNPNSENPNVIGDETRPKNIAMVSLIRVK
>BS46_7056
MASTKIQNLPIKSPIGSMKIPTGGFGDYSITVNSIGEFIIDTFNLATTNYVDNIVADKEDRILTTGGNLLPVSQLSEIPD
TNNDIIDEVAQALLNRIEYVKDNFSTAPSHNELLGRSASGAHPSTSISHKSGTVYTYLQNNETDINQIKNTDIPNLNINL
SNKQDIISIGDALSSTPNLSQVPSVSHTGINTALQALLNRNTYFSNHNNLTNKSDENSHPASAIQDETGFSQQEINNSIK
LKTFDDLKNFKPIMNGQTVYVGQRSNTYLQGGGLFYADTSDTTSLDNDGTILVGIDGTRWKRKWNTYADPCWFGADYTGT
DDCSAQVQKAVDVSYGRVWFGNADRSFKMMTPVGLPTNSIVGDMLMEICGDGARVWVYSNTGIFTSKRSIGLETSTDDLY
TAALEIGRGLRFQGDGTSQSVVVNGDRLYNVNMKGGRYLRISALVRATQPRRNETTGYVQSVTIESNHLALCNRIIDSKR
GFNVTVSRNFGESCYGGVYLDGDGSPAVNVIRCDGNLWESSGVFAKLGAIYAGTFIGNYFEGNNSGDLPTLKCLIELGKT
GTTGYSSGVTFIGNQFGAANAYKTDVDYADVKFTSSLSGTSLDILAPPTFVGNWTNAYRMWTAGQVVTQFGNAFSGGNAR
RHQAPKLHTEARVTFDLSRKEFLSSTNLVGGVHTIAEVDTNLISNLVNQSARACTADMNIFMQMKNSSNVVLGAAVAKVS
LVVQGSEGIGTGATTDVYVAASLTGFTQLEGGVIDTVNNVSLFKHFTSPVLTIERVGTKYLLKLSGYVAASGSLYGATAK
VFSNTTMTIYSLNSGASLAGQIYPT
>BUCT628_7231
MEFSIVANPIFIPIAFAANGIKNIIQKVRQVGQDPEDFTWNEGAPLITMTKIEDGGKAPKGQDVNGVLNALSEHVIYGQN
GGRYTWSQDVINNYGGYAAGAIIQSDDLTKEFISLIPNNAVNPNNGLANAWSVYTGQGSIPIASSTTAGILKVLNLLTSN
DTGSALSAAQGKVLGDAFGTLNTTMNAFFNKFAYNLTANNGSLSIPFGATGFTLIIKYGYAPVNGDSNATVNFAEAFPNS
CLNAQATLNSVSFDIKSDAGCGVTWTRTGLTLRNGTANTLNISWLAIGY
>BUCT629_7317
MTNPTLITTPFAENGDKNIIPESVGANPQNATMQAGFPPTTQQKISEGGIPPERNDFNGILNLYGQHIVHLNKGLPYEFD
QAFADAIGGYPLNARLMLSDGDIVRSTVANNTTNPNIDMNGWEIGLPSDLIKDSSGKSQQEINDSIKLKTFDDLKNFKPI
MNGQTVYVGQRSNMYLHGGGFFYADTSDTTSLDNDGTILVGIDGTRWKRKWNTHADPCWFGADYTGAVDCSPQVQKAVDV
SYGRVWFGNADRNFKIMTPVGLPTNSIVGDMLMEICGDGARIWTYSNTGIFTSKRSIGLETSTDDLYTAVLEIGRGLRFQ
GDGTSQSVVINGDRLYNVNMKGGRYLRISALVRATQPRRNEATGYVQSVTIEGNHLALCNRIIDSKRGFNVTVSRNFGES
CYGGIYLDGDGSPAVNVIRCDGNLWESSGVFAKLGAVYAGTFIGNYFEGNSAGDLPTLKCLIELGKTGTTGYSSGVTFIG
NQFGAATAYKTDVDYADVKFTSSLSGTSLDVLAPPTFVGNWTNAYRMWTAGQVVTQFGNSFSTTAARQRHLAPKLHTEAR
VTFDLSRKEFLSSTNLVGGVHTVAEIDTNLISNLASQSSRACTADMNIFMQMKNASNVVLGAAVAKVSLVVQGSEGIGTG
ATTDVYVAASLTGFTQLEGGVIDTVNNVSLFKHFTSPVLTIERVGTKYLLKLSGYVAASGSVYGATSKVFSNTTMTIYSL
NSGASVAGQIYPT
>BUCT629_7318
MEFSIVANPIFIPIAFAANGIKNLIQKVRQVGQDPEDFTWDEGTPLITMTKIEDGGKAPKGQDFNGVLNALSEHVIYGQN
GNRYTWSQDVIDEFGGYALGAIVQSNDTTKEFRSLVANNTVNPNNGLGGVWEIYSGQGSIPIATSTTVGVTKVLNVLNSN
DVGSALSAAQGKVLNDNMNNFLNKFSSSLIANNGSFSIPLGNGTTIIVKYGSTSVNGDSNATVNFTTAFPGLCLNAQATL
NSVSFNPLADAGCGVTWTRSGLTLRNGTANTLNISWLAIGY
>Cato_7449
MEFSIVANPIFIPIAFAANGIKNLIQKVRQVGQDPEDFTWNEGAPLITMTKIEDGGKAPKGQDVNGVLNALSEHVIYGQN
GNRYTWSQDVVDEFGGYALGAIIQSDDTTREFRSLVANNAVNPNNGLGGVWEVYSGQGSIPVATSTTAGVTKVLNVLNST
DVGSALSANMGRSLLESVNTKLNSNQALGVDQSWQNVTSSRSIGSTYTNNTGKPIQVNVSWEQANQNEATLFVGSVPVAR
GRQNQVGGGNTLSAIVPNGSTYRVISGNSITVWAELR
>Cato_7450
MTNPTLITTPFAENGDKNSIPETNTDPNKPQLASMQAGFPPITQQKISEGGIPPERNDFNGILNLYGQHIVHLNKGLPYE
FDQAFADAIGGYPLNARLMLDNGDIVQSIIANNVNNPNTDLTGWAKSEKNPLKALKTILDLRNESNPKNNDYCVVLSHSN
NDSGPMFFKYDSTSTEIDDDGTVIKPNSESAGRWIAQVISGFITPRNFGAKAKGDVDERLLCEKSIVAAKRLGVKWLVPQ
NDVYLLNSYASYSDIASFSASMLPLFSNMQYEINGTLKVGSFFDNKDFIVFTDINAASSSDFIPVKNWYIYGNGDIDLSL
AGKRIGSFKLRIPIYLETSQDALIKSIKIHDGDTPNAIVTGGKNIIIDGVRFIDLMQDNSSNDDHSTIYAKAESTHIKNC
YFEMNTVNGHLNACPVELHNSNSSFTSSVINGYRNTHILAALYREFPNLRNLEVSGLKANIYRNFSTIDVWTGASLVNAN
IHDNQCSMLQFPSDSEIVNAGLDPALVSAPQCMILTNNDSAIGFDLVAGIGSNINYYNNIYISEPDSNIVDSLRSMIYFY
KAPPGGISIYRNTVKVKNIALASPEVQATNKFNFDRITISDNDFDETFLSNQNLIDLVVNRIQSSTLSFKFKRNFTCNNL
IKITANDDVNSVVNNFIVQPQNTSGISNCLNVTQSVLDNSANKLSYPANVGVFFGADTLGDADFYMTNIKYAKIINRMNI
PDNVSISDFIANSSNNRLVAICRNPEAKFGTFTARLILSN
>DMU1_7514
MSSSQLAEEFKALLIALNTIMLGDETQDMEYNGVIKPTWSKWLYQNRVMITNKADQAYVDSLAAAWSGGYFKSYPDLTTA
NADIANIPLNVSVKVLSEQDGGEWYKSTAGATQLSKSPFDPLRLAKIYADTVAAASMRYSETLFNTVSDGVTGLAKGEHS
TIIPILTDSEGKALAYYDTEDETFKAGGLLESIFNRLIGFKLHEDPRYLALLTDESGKILIGWDKLKDEMIGGSGGGSSF
ASGPNYVPYKYDIRAVEVQKNHVLSYGQSLSVGAQGVPVITTSQPYSNETFGFVMNGITYSSPRMDVAATLVRPLFEVQY
SPSSDGYNNSRGETHCSGMANYSSYHMAVNYGRDPSSHVIFASTAGHGGYRIDQLKKGSAWYSVLMNHVTKGKELNVGFT
YAVQAIPWQQGENNAVSGGVQTPYAEYKPELIQLQSDAENDIKAITGQTGIIPFITYQMSYAARTWPDIAKAQLDLVRES
DRFMLSTPMYHLPYAGDNVHLNAIGYKWLGAYIARAYNQYMFEGRKSDFINPKHAYIDGNRLRVKFDVPAMPLVLDEDTM
AKTIDYGFVVMDGGNKMTIVSIMADGDEVIIDLNAIPTGTVKVRYAMDNLATGVSITGGASGNLRDSTTDTTVIANNVYP
LYHVCPHFELPVTVLKGI
>DMU1_7518
VALVRIVKNPIQPFNVEERIVKDGQTIRSALKELYTESFVEFTAPTIITVNGRSMMRDQWDIVVLNESDVMGVVTMSAEP
ITIFFAVVAVISLGISLYTMSQMRNMNGFDAPAPDPTYSLSGQKNDFRLMEPIEVNYGRNRVWCTYAAKPFNRFISNDQW
LYQLFCVGQGEYQINQLFIEDTVISNYQDVEYEIIPPNQKVTLIETNVETSPEVRDIELFGPNEEDYTVAGPFTVVSPNR
RTKKIEIDLTLPSGLYYTGDKGLESRTVNAEFEYRAIDDTDTPIGDWQVLFTWTQTWATTTPQRFTIITDVPEGRYQVRG
RRTNDKDSSYRAGNTLKWDSARSIIPDDSTYGNVTLLAVKAKATNNLNNESSARVNVDCTRLLKTRSNGVWSGLVPTRSI
AWAFYDIVTNPIYGAALPEEYVDIDELERLDGELSAEGRFFDGILRNKTTVWDALNTVAKIARARATINGTMITMVRDKP
KTIPQGVFTVDNIVEGSFEWEISMWDPTEADSVEVTYVDPITYLQESMNCKVVESDGLNPEKVDLVGCTDRNIAYRDGMY
IAMCKMYKREAIKFKTGLEGILPMYGDLIAVQYPIPSFGQSSVIYEMYDNLIILEDEMVWTASQQHFVMIRGDNGVGYGP
YPVTRGTSDDMLVLSAPIDINLRDGNREPPIVSFGGSTTFARLCIVEEIAPEGGELVQVSCTNYDPIVFSHDSDMAPPIE
LDDVQPLPDIPVVRNLNVVKIPEMPDTISVSWDPALGATSYLLEKSQDGENWSTVANINTTSWQLQVFKGMLYLRVSGIG
AGRGPWTNWSGEVGDAMGVPQSVGEIGVVQDFKGTGFSIDWNSVIIADKYKIEVYEGLGSTLARQITTTTPSFTYNYEMA
KTDNKVARQYVIRVFAVNGYGESPSSSILMTNPVPLAPIDVTHALTSTEPTYKVYRISWSYPNPPSDLAGYKVYISDTSG
FTPSESNLEFDGVSLGVSHPINTDSNGKHPAKYYRVGSYDIWGEEVSLSAEFTIPAVV
>EAb13_7616
MPEYTLTPIPDMALYVDGIPAIAPASNIGAAVLNDFYHYLLNPSTGNSVGVTLRYVHPSSSWILPNGEPALFNLGMADDV
FFEIMTQIKAYAKANYLVTPLGSLWGYLATDAGNYIEVTEDELIELKPQLAVGAGREVYYQSNLDEDFSVSSIYSEKGKF
LLPDRKDVFQDYAFGSLELNVAPTTLEFKMWKLLYAIDTEEFFVKRTDRFDLANILFENNVTRVSLALDPQNRPQVAYTA
NDKVYLYWYSENESRYLNMEIPNAKNAYLAQINPANYADVILAYQKGPTLAFLKYTESYEFERVVMNTLDENLELYQAGL
TNTGKFQWKFLGK
>EAb13_7650
MGVFLWVQLMAETIEALTAEQVAVGVNQLAAKVGEDIKNLNQNKLNSTDNAVSASKWAAPITLSFSGSVTGSVSFDGSGN
KSAILTLANSGVVAGTYMSTIQTPSITVNAQGLITNITMNNIRAAAVGQTGIVALSGDIYSAENEHSVAATIGAVSQVRG
LMYGLLSKAGAGINLLSKYIQDFVGVASWAKADVTATVSDGLLKHVRGKRLTIECTNAANPDAYIYFDDTPDTYENIQLV
AGVQYIYSFYAMAATAGKKMRCVIRLADGNFAVTTPHPLVLTGTMTRYSISFIANTSGGAVIGFYPNGDNEAGNQFHIEG
LMIERVVSQIAGNYNPSEFVS
>EAb13_7651
MGGKKKQPPSPTIAADNLYSQDIVELAFGMCEGTIFGLKDGLKSFFINNIALVSETGEYNFQDVAVNIRHGYMDDQPIRY
FSGGESSVINSTLGLSLPADVVRTVVTPAEYRGAITSIDVRILINQLYAGDGQNSYESSVIFQIRYRRVGETNWRYVNET
TETLIQYKRKVATLRQAAKDQGLDFDAMSKAQQYEFELKTLKELKNIVSEDLGNLDTPAETEIQYQNGGYGRLIRRAYSV
DLYEKYLSQLPTGTTTAQIQNEMIVVSGKTTAGYIYELSIPIFDDSETNQDWEIQVVRKSKELTSEEKKYSAKTISLESM
SVITAAEKAYPKTAMCQVVAQHTDRFDDVPDFAAEIMGFMCEVPVNYNPITKTWAGVWDGRFKRAWTDNNALIAREIIMN
RDWGKRASEPQLRVDNASLMEAIQYCDEKVPDLNGDMKPRHTFNEAIGAERDIDEYLKYVLGSFHATSREMFGVYRFFID
KPKAPKFFVSTETAFQTGLNYYRSDLSSRYNFIRVIFANAANDYQEDRRVLLDEESQAVNGIIPYAFQSVGATNLSEAIR
QAVYLMYTNKEENTFVTFSQPRLGHVVDLYDNFYIFDKEMDWGLGTRISSYDSETRTVTLRDALVEMGTQETYTMYMHTL
DGILSVPVMSLNPHQLVMTDNTKVDEVNQYLNTISETPIGLAGGVYGEPKIFRVLSIEQADSSDVAQGELFTFKGALVAP
IKYQAIDNINDPTLVNFKYNSLDLTYKRDRIPSTPFDVQLWLRDLSNALGQVTYGIKFNIIDPAYKYKVTWVNKESGEAR
ETILFDTEGVLAPAFPETTSLKLKITPFNKAGEAGEPLIMDNVQLGKAQENGLPKFISAEYYAPTKSIRFAFTQANFQPY
TGLIYNEAYVNHSAPNRSSANQPISVSATYFDIPYVGAGTYKMGLRYEATSAANSGFVDTQKTDIWTYYGDDSGGLPVAK
YPKPVILGIESYTRAKQSWNLRTAPEGMVFVHMVVQIPNYSQYPQFEQAFREQYAWSPFFAIISDHNDGDYRVYGYITLP
SKAASTPANSGIFDIYYEVDNSIGGVLFAPDETFVGAKIKIRVSDKSGVIGDPPDYEYNALDSEWAEVIVPAVSANGFDP
TAVYNNSST
>F70-K44_7733
MNTLRSFTETVVTTPTDTFPISFEYDEKYDAVHVFLNDVAVEDLGYTVSQVNAVTLKVEPAIPEGTVRIERETDIDKMKY
IFDAGALFIDQNVDADFRQIVHSQQEVRDGFIKLRGDVLPLVHGLQEALKQAQEASQSAQEAAEAAAEAAAQSRSAENVI
DANGLNQQEINNNLLGSTGSSYIKVNTELANSVVKSLKGMVLDYSIDVTWFGAKGDWNKSTQTGTDNTVAVANAIAYLAT
LGTRREGGRRGLYFPKGSYMLKHLDLIAGLGFGIDVFGDGSKTTTLYFDHTEDSPAMTCSIEFVRFFGMTLCGTKDELGN
STRTVGFEGKLTSNLADIDVQFTDCDIICWNTFAKIHGRGCIFTNCMIGITIRVMDIVVGAYTVGADTDNMQSKYATMRH
YVFRGCRFDNASRAYTVSGAGEMLGYINNLLFLGNDITNMDLLIEAPTATFCNSVIAGNTAIGSFATKFITVNGLRSVVI
SGNNTRKLTNVTGVPNSNTTSTEFFVEASSILEDVIINGNIVSGLRGALVRLTSTANNSRNVSITNNQLLNFGSWKGGNS
AISVVLANSNIKGLLISSNILYAPNVAGSYYLCNLLGKQVVTDTVVANNITHNIKLLDAFSIFQPTIYVNGIATTGTYST
RICRYSVEGDYIVGSYYFSGTVPENVGYVAFDLPVPAVPDFSPFSNDLSGYGVIEQAVGLLSTGYSWCPAKIEATTQRLV
LRKTKDMSMSDLQGDTIPATYSMVVRFKYRFK
>fBenAci001_7794
MNILRSFTETVVTTPTDTFPISFEYDEKYDAVHVFLDDVAVEDLGYTVSQVNAVTLKVEPAIPEGTVRIERETDIDRMKY
IFDAGALFIDQNVDADFKQIVHAQQEVRDGFIKLRGDVLPLVHGLQEALQQAQEASEAAQEASEAAQEAADTASANLQGT
VYSVKAVSDLDSLEKYSDRIVFVRDNSTFYQYSASTNMWFVRDAHAVSPEMVGGDIIVAAELAKQLKLPLFTGPATYQVS
TEFKVPEGTLWVSMYSKVQQTGNALNSSSASVIAPESNVVIKGRLTLDMGAPTVGWGEKCHCRIDSFNNITPKVSGFTAD
ELVLEGGYNNCNGVTMAGGASKVRIRKIEVGDSAVIGRVFMAHWGNFTQHKYDSSLKKYTHVSGYLPTTHPHDCIIDEIH
TGDLTCTTSDWSAIALVSAGYDIEIKKITGNILDSTISGKGHFIATAGDLAFAYATPEQRAYGMRGLVVGSINGTSYASS
IVTLYDALYATADDLTNVPTPPAREDYYANIVLNVTSVDVTGRAVAIGNNDAIISRLGPTGSMTIDTMTTRKFYRSLNIV
NGTYNISVGDLTCYDSKVNPVVVNGTGTDPKFYPTGVYINNLTLVRYGVTSSNTVYRSGVSLNNYHSVNIGTIKVLEHGN
AYSVVDIANGGGTGLLTVDTIHMLDSTYPSTFLVNNVLPTSKYITIGEVSSVKTLTQYVSGGVVKLTRGKQSKYVCAILP
SGLSVQNGDEVFTPSNYATYLCTSAGVVGSTAKLEIVSGGYTVFSQAGYTVPADSTVLVTSGRNFSNAYIGATQLKAVYS
SYVEGLVYHIVMTSDEKFSIYATNITTNSISAPAGSWKVFV
>fBenAci002_7857
MNILRSFTETVVTTPTDTFPISFEYDEKYDAVHVFLNDVAVEDLGYTVSQVNAVTLKVEPAITEGTVRIERETDIDKMKY
IFDAGALFIDQNVDADFRQIVHSQQEVRDGFIKLRGDVLPLVHGLQEALQQAQEASEAAQEAANAAEVAAAQTQYYLKYF
NPDVVYPLDARIMLDNGDIVKSTTPNNTVNPNVDMTGWVKVNSATQIIDASGKTQQEINDETTIFKAESSTIPVPMINVI
RDRIIVDTYAKAGDSSHLQAINRAIIASRDYSQAAIHFNNHDYEIDDTITLNNLTGLKMQFSGGRLVQTIASKMGIYALN
CNGFQIDDLSVLGTGVATSQRANEIAVLLEGCRNTKISLAKLEQIRGQSAIRILYGEDNILEDIYINEYSYAGIQVLGDA
VNTTIRGFKIFNGRGALSNAASGYGVHISLDNTTNQKFPKGVFMSDFNIHGNNWDGINSHGGENIHIRNGVMTEVKNGVE
VGVDGRYLGSYLKNVHVSNVDIECHKNPWNAATQGGITNLASGISVVANVEITDGRYCDNIHVSNVSVKYANNAGGANGT
SNAGFKFYGCKGLHVTDCEARECAVQGYRAYGYVEDFSFRDNTAFDVTGHGLVFGTSCKNGSVRGFKFGNSGGTQYTGNT
AIQGVSTGSDNIEESDTQLIGGTVTKYGSNPALFLRFKQEEVPASFSPNNAVNIAGFKVGDRLKSNVVVDGVMYDGWRCT
AIDPSTDIMTWKRYGATV
>fBenAci003_7917
MNILRSFTETVVTTPTDTFPISFEYDEKYDAVHVFLNDVAVEDLGYTVSQVNAVTLKVEPAIPEGMVRIERETDIDKMKY
IFDAGALFIDQNVDADFRQIVHSQQEVRDGFIRLRGDVLPLVNGLQEALKQAQEASQAAQEAATAAEEAAQVTRSASQVN
DASGETQQQVNDKVTNKTYFIVTPEMFGAKGFPHDDTAALQAALNFISPTQWDTSVAVMNQKGGGGKLILPKKYRITDTL
WVGAYTTIEGMGKLGFNSSLLENVSAIVTDFTDPLKPAMSSSNWKTGGVRVAYDEQTTGAMYDNGLISATNGIKANGFSL
LTKSGTRCFIGFRLQNSAQSEVNIYANGFDYGIIANASWESEINSRCLSYKCGLLINFDNNNLVFDGYYNALDGNVISGS
TNLITFFTPDTGTDTALNGANVKFGVINRYSFGASSNSLIAEHNDVGCAVCQGDVNFQTLYTENNKMLGFVSFTNPSKTV
IGNFVGHKDAYVCLLGANSRIEIVASNKTGTPQGQYFKSVNVYNSVLTVPLTLNEYVQGIRYTGYENILYVSSSGNNLNS
GVVDVSPLATIDEAISRITKLSRFSNSNLKLDNRVRTQIVLLTDGDFNINAIHELYCDIDIVSIASSAPTLKFNGGRVVL
NNSRVSVSSCNVLKDATVGTMENAAFWSRNGSNAVSIHGGNTNIQGGGIVYCDYNGASDITLTLNNVSVIGTSQSQLVQG
NYLNTSPHIVNVVRSLGSISANITGRADKGISVPVAWQNKILGL
>Fri1_7981
MNILRSFTETVVTTPTDTFPISFEYDEKYDAVHVFLNDVAVEDLGYTVSQVNAVTLKIEPAIPEGTVRIERETDIDKMKY
IFDAGALFIDQNVDADFKQIVHSQQEVRDGFIKLRGDVLPLVHGLQEALKQAQEASEAAQDAADAATEAARTTKYYLKYF
EEGTPYPKFGRIMLSDGTVVISLEDENSTDPNIDMTKWVKSTDSVQVDSVNALRKVKGLFHNQKATTTSYVAGTGFGGAT
YLWDANNTATDDGLSVIRVTGAATGAWLLQVHNKVLHATQAGLRAELLESDLIDQTTILQKCVDYMALIGGGVVQLPKGH
IYAKAMAKSNVEVRGTFDSFVSVGSEADINNLRTVVQTATYKHGTFWHSSDGSQVYLVPENVTGAGVSNLKMLGSRLGST
SSNCGFGIKIIGDSFTAKWVDTSGFRLEGLYIRGKDGVSCSNHYFENCNFLDARRNTAALVYCHDVTFKNCTFQQLKPEL
TWVYLFDIEPNPATTDTVYNVTLINCVFNALASAGAEPTVLVKEQNTPTGSPNVKFLNCRFKGKATIRNNCANGWKDCIV
DNCEFDTLAFSTTTTGYVITSGRFTNNTLWGKDLKGFSYNTLVTGDFLIEGNRFQDTTFENNIVATQASFGVNTFLGTAT
VIQPVDRRTITQQYRNLPDISGVKSPINDAYFNTEIRNFNLDLNFKEVLTVPLRSGCKITITGADATTNAGSKAYVELFV
NSDNSTTITAHNEVINDPLYGVKYSWSGRTLSLAGITLSANTFIVKVDVFSALPQYSKVTWLI
>Henu6_8047
MALDPNINRIKFMRSSTAGAVPAPSLLDEGEIAVNLVDRTIFSKNGANVVELGFGKGGTVAGPINVTGGNAVTAAQFNGA
LNGNAATASRLLTGRKINDVVFDGTKDITIEDSTKLYKTDVLTAAGDSCVIRDAATIRAEGTAKGAVVIHLPKKANSVST
MMKLCIQGFDYVSGRATQSNWSVDISGYNYTGAAWHSYQAISTGGPAPFDTVRWGQAGNHQVIILGEAGASPSSWSYYNI
SIEKIYLTANNTTLYDDPNDPIYMAIEGDISNYTINATMPLEGVAMAKRLEIGRTFTFTGDARGSLLFDGTANVSTALTI
NSATTGQAGLVKLNNTLTSTSLTEALTAAQGKALQDTKVNRSGDTISGRLVVTQGITTPSISNDATVPISFLGPSVNGSN
AGGIRVRNLEVNGAYGEATRTFGIFSKDGIVTGDSMPYSTLAALGTGNNIPFKVKDTNVGTIYGFVPFLGGNVQSSSGYR
TVTSIGVYRPAPDWTGSGMYMALGGTDSASTEAFLFKLGRTISSTTGPVYLDGIADFSRNIDASSSMFASDGTSGWRKLG
TATIPQSGRNVTIQLFGGIGFNAGAPSQAHPTTIVLKSGNGNPASINMVVNVNQKANILSNGGWTPGIGPSACFVKSTDP
ATPNDYDIYIHTGGYLYASVVVITGYQTSWVKDFQSAAVGAKPDGAVDAYVYNTLDSLDPEVFGAIAFKNSVATPAKNTE
YTKLSMMPPTHTGGIWLHRLNDTVSTAEYIIKYGPTPVLRMDSSGTVYTSTLRNSGATHLGNQTELGTIGTASQVYIDFH
SGASNIDYDARIMSSGGTTAIGNGALSYIAASHAFNGRVDGDLISASTGLGISNSSNTVLAGLSLYAGAQSGKPTYGITF
AGTGNAGTGKHGGIDNATWAVYLTCATTGAEKRGWIFQRSDNNTNVASISTNGVLSTNGSIQTLNDNTMINVGNDNDLAL
VKKNGSKGFIGVGANTEFVVKRSNLTTVDPSNTFTDLFTVSSAGVANAVGGFTGTFSGTFNGTISGTLTGSLNGNASTAT
TLQTARAIGITGSGASGSVQFDGSGNAIIPLTVATQATATNNTTIATTAFVQNVNVAETGASAYAVRLKTPRSFQITGGI
TTDAVSFDGQQNVTLTASNVDGSKVTGKVPAAAQADNATNATKANTLDIAGQKEAKLVATWTGGVYVGYSKPAKYYSPTQ
IQIELGTGTVVQDRISQIKVGSLLHGVFAGSTGWANGLSTGRITQVTTNPVSGVIDAIVEIPHSISPGNFTSFNVLAVTY
NSSNCSFIGNIAAYAKLDLGADSVWSWLLRTSTNINNPSVSISTSGDIANRDARLDLGWFLSGRNPTVGSATMINSNTCN
FIVSDNNNDGASNCGYISVQIWDVV
>Henu6_8216
MTTIARGLVTLKRNKVSFTSDLRDAAFSGVFRNGVEISTARPIKEFSEGSRRNIQSFKDRLAEEFKLRCAINRANAKHTI
QIGSMEMSINDALTYRTHVLPQLKALYAKMQKDLAANRSLFVQVEREFDAKMLKTPSDDAEFKTLLEKREKPTILDIQEE
LDEIKKTIDFFELEFDAILTENNPLIVLD
>Herod_8319
MADVLVTGIKIGDMPLKGTVSGNEKLPTGDVGDLAVTPNQIKDFTIAEGNLVSQEQLDDAVESLEQTSSGIAGRVQTLED
RTSNVNNTADLDKPVSNATQAALNEKADKVDVDAKLDLKADKDKVVSSFNGQVGEVILNQSDLVELGEDFSTTPIFQDVP
KLTNPDGSSIPEFDSQIQPLVNSLAVHRQGLTPTFDQDFANKIGGYPLNARLMLDNGDIVQSTIANNVNNPNVDMAGWVK
TNSASQIFDESGLSQQAINDSSKRLNSNVLDYFTKSELESWKSDPNTFDASDAIIRAQTLSSGAEINFPSGVFRITKKIP
STKSWRGVRGGYAKRGTHIIVDNPVAIDGVIDCSMAHMAVELHDIQFEDKQRLLHTLLIEGVYQGFYSGIRVDRFKLGIQ
TSGTYIYFEKCYFVANGVGIRPTPTDAVADAQSTMFGCRECFFIYNDIGYDISGVSAADDLINVPFISCGFELNRIGLNS
PNRTWYLTLLNCWFEANSDYGLYAPTSHLIEINTRHNANSPFVVSPTESTKIFGMTASFVDLEIKGDIKFPAEYSSTGAA
AKGKTISQTFTDDGGGVVAEIAFVREQNSNIYGGSGIEFSTAISTTSPDLIPRWGVNQFGVLYPKQDVLYNIGAPTKRCK
AVFTASIMYTETCGDFAGSGSPEGVVVATKGSTYRRVDGGSPSFYVKESDVGSSGWVAK
>Herod_8357
MRYHLYSINTGEVISLDATTSFSESHKANVTEHPVEMGTPISDHVFLSNPTLNLKGIVTDYDVVNSEYIDLSSFSVSSIV
QDVISLFKDPTDVDNISTQDDTKLDFRSIAVANALKKAFYDRHVFSLFVLDDTEDAPPIDHYNTVVIDGLTFTRSADNGG
EMIEVDIALKQIRLAKIRRSEVTKAEKDALDKAVSQTAKSNATKDSTSGSSKSTKDGKGTKTSGDGAFSDPSDISKQFDV
GAKEGEGAGSLVGKVRSKTAAMAKQKMVDAEDARKLAERNRAGISEGKTYGTTYGGR
>Herod_8364
MAKINKPNDYNVIWAQSASKADITAKIPEGWVVEIPAVEDMNALQYRQDRAIAYLLQVGVPEWDSSSVYYVSQIANRNGV
LYRAIQENQGRDPSTSVANGYWEKLSPSYAEFITLQNRINSTDPFSQYILKTQPVVSVPMGATGYRSNIEPTTGMFFNGT
EMEFRKSGTTTAVIPPDTLSIEDNSKYLATTAWVKSLIADEIAKVTTKFQIGIGESIISNNPQNPATTKGYGVWALDCQG
RTIVGVSQNTPDPTWTKTVNSLFGAYTHTLSTAEMPNHNHYTDQRFNKLVAIAQDVYGDPNIRQTTADGFDYITTDKEIG
AGNISEQAKLLMQIKDVGGNQAHNNVQPSQTKYIWTRIA
>Herod_8367
MEQLVLNINKVPVVEASQFKYSDHIFVSVNGQFKRMKRTDLITLLSADVKGEKGERGPIGLQGRTGATGATGATGATGAT
GDKGEKGDRGDRGFRGWSPVFKSVAEDGSIYLYLSDWVGGENTKPDVLGYISPTGIVNYITEGATAINTDFAPQINDLQA
NKLDVGSTTSAIPEGSNLYYTDARVRDVTLTGLSTATSTAIVETDTVLSAFGKAQAQLDLKQNSSSLGTDVQATVLSTYT
VGGNTEIANTDTIAAAFSKAQGQINARQLSANLSSDVQALVLSSYVVGSNTALANTDTFIAALGKLQGQINAREVAANVP
ADVRATVLTGLSTATSTAITATDTVLSAFGKLQAQVNLKQDSSTLAANVRSTTLTGFSATPNSAVVAADTILAAIGKLQA
QVDSLSSRVTALGG
>IME_AB3_8483
MPAIIPVIIMAGAAAIGGTAAIVIGTVLAVGASLLLQSKTSGVASQSSQPTVYQTNPTQLTFTADAPRRMVYGKARISGV
VTYANVSGDGHEYLWLVVVVAAHQITDITAMYFNGEAASEVASGYFDWWWHDGTQTTADPQLVATFPEYTEKCILQGCAY
AVVKLKFDKTVYKNGRPNITFDIKGKPLYDHRVGITQWSNNAALATIDFMRSVDGLNATDDEIDWASVDAAADVCDQVPE
QMAASLCDGRYIIDGVVELSSKNGDIINQMLAASAGTVVWTQGKYRIYVGAARAVSTRKITQDDLRGNPTLQPRTPADQS
FNGVKGTFLDSTNNWQFSDFPPVKGAEYIAQDGGVEQYKDIVLNFTTSPITAQRLATIFLRRARLEKTITLPCKWTCFNY
EVWDVIPLNLPMLGWVDKLFQVTDWRMIPPSGSDAGGVELVLTEYSDDLYSDDMDLKPITGGGTIVKPDVTIPKPPASLT
AVSGLTAVNQQTGAPRIKFDWTQSNDIYCVGYEIAYSNYPFSPAESDYKYISGRNTTTFMTEDLKAGDTYIGYIRVVNSF
EKRSEPIPSNTVIIKGSGAELPEALQGLTATNVDDMFADISWTAPTGNNADFVQLMWADKGEPTNAIELAVIPMPSTTTR
VQRNLQNGYYFARFMSKAGLFGDWGFVYATGRPATGVLLQSLSLNQYDGDLVGGIWYNPTLAVSKSQRLASELGWEVFDM
MVPEPFGEIDYFAKNATYVAAAHTLRISGSVGWHRAPRIPNTLPRIDAVAQIAYFDETEYRGGVVLLPKDANIKVGFKAP
HSEPQGVVVSGFIGTIEDLT
>IME-200_8572
MNILRSFTETVVTTPTDTFSISFEYDEKYDAVHVFLNDVAVEDLGYTVSQVNAVTLKIEPAIPEGTVRIERETDIDKMKY
IFDAGALFIDQNVDADFRQIVHSQQEVRDGFIKLRGDVLPLVHGLQEALQQAQEASEAAQEAAAAAEGAAQQTRMAEKVI
DKSGLTQQQINDAWLTVENFGAKGDGVTDDSAAFQAYCDSPFTGANIRLANRRAVYIIKKQVDCKGKGIVGNGFGKQSQA
AYDLSSIRVMEGDYTNSNADLADIAFINVGAEVRNLQFVSSNLGTISGINVSGYNTTINNVNFTGFKNQVHVVGASVRFS
VSDLTSIGAANAGFYFRDKQNDQSTTAYFNQCSWQWGNKAVVFAKEAYGCVFRDNIVEYMDGGFEASVFSNCIFEGNWCE
STRSGNAVDWIVNTSHQQLFNCKFGVNYIRAPWLDRTNPNDIAGSNSAGGIQAKNSAVAVTGATGAKIRLNTNGLSTGFA
DWFGVSNSPLSSRALLLTTQDRASGSNYDTPIVIAAPNGCLWERNRSATDYTPVTKRRLIGANADNTAAYYGVDTYTKRV
RKWSTFDHTTNTSGQFLAPIMLTYDSAATTQQVNAGWSITKEAGTTGIYILQRTASTVAPMANPNFVVGGIFTGSATGTL
AAVSYSLQAIETYSGSWTVYKEAAGFKIAFRDQTGALVNVNRFTAMFTVVSGF
>KARL-1_8619
MALDPNINRIKHLRSKTAGAVPSPTLLDEGELAINLVDRTIFSKNGANTVELGFGKGGTVAGPINVTGGNAVSAAQFNGA
LNGNAATASRLLTGRKINDVVFDGTKDITIEDSTKLYKTDVLTAAGNSRVIRDAATIRAEGTAKGAVVIHLPKKANSVST
MMKLCIQGFDYVSGRATQSNWSVDISGYNYTGAAWHSYQAISTGGPAPFDTVRWGQAGDHQVIILGEAGASPSSWSYYNI
SIEKIYLTANNTASYDDPNDPIYMAIEADISNYTINATMPLEGVAMAKRLEIGRTLTFTGDARGSLLFDGTANVSTALTI
NSATTGQAGLVKLNNTLTSTSVTEALTAAQGKALQDTKVNRSGDTISGRLVVTQGITTPSISNDVTVPISFLGPSVNNSN
TGGIRVRNLEVNNQYGTSTRAFGIFSKEGIVAGDSAPYASLAAIGVGNNIPFKVNDTNVYTTYGFVPFLGGNVQSSSGYR
TVTSIGVYRPGPDWADSGMYIATGSSDGASTEAFLFKGGRTIENTNGPIILKGNADSATKLQTPRTINGVAFDGTSNIRI
QQLAEGIPAGADLNTYLTEGFYYCDTDAVAQTIKNGPFTGAAFCLLVERTAGVKQTFTIYSPGSSRTWIRNIYIYGGTTG
AWREVAYTDAPTFTGAGRFIDNLTVNGITNTTGLNNSGDLRSSGSSYLGNQNELGTIGTAGPVYIDFHSGTSNIDYDARI
MSSGGTTAIGNGALSYIAASHSFNGSIGAGIISASSISVSTGLGISNTSNTVLAGLSLYGGAQSGKPTYGITFTGTSNAG
TGKHGDLTNATWAVYLTCAASSVEKRGWIFQRSDNNENVASISTAGVLSTSGSIQTLNDNTMINVGNDKDLALVKKRGSK
AFIGVGADTPFSVSKSNANWVDPTHTFTELFTVSSAGVANAVGGFTGTFSGTFNGTISGTLTGSLNGNASTATTLQTARA
IGITGSGASGSVQFDGTDNAIIPLTVATQATETNNTSIATTAFVQNVNVAETGASAYAVRLKTPRSFQITGGITTNAVAF
DGQQNVVLTANAVDGSKVSGVVPEAIKAQTLAVTPQKNAKLVASWKGTILQSMTPTLTIVDANTLRVRLADDNPGNRLAV
LRFNVKIGTVYHLAFSNTMLPINGTVTYVNTGLTWVEVDLNAPNHGLSGSGLGVNVMAITYSAYGCYFEGTISQIIGTTG
PQDSQWAYVLKLNSPTTDATYNLSGSSQDAIWVADKNIWYLNPVQPVITAGAMISPDRLNFFAADTDSSARMRSNMVTAQ
IWDIV
>KARL-1_8722
MTTIARALVTLKRNKVSFDENLREMTFCGVFRNGVEISTGIKTAEFVDKSRKNIQSIKDKLDAEFDLRKKVNKANFETMV
TVGKEQMSINDALTYRTHILPRLKALYTRLVKELASARATFANIERDYEVKLSKAAHDDELKQLMEKREKPTIMEIQEQI
DELKSTIDFFDLEFDAILTETNPTVVLD
>Liucustia_8905
MIYSLVILNEKGEIQETITFDAITRFGKSMSSSVAQSVVEEGFSVSDHVTKGNTKFTINAVVSDSLFMRKGATLQYVNGK
FVRLYEDVDPITDESPSKAVQARLETIWEKSEIFGLFESKSSSPQTNVVNLIYPCILTDLSFEENDGSEAVYPNMSFEKI
RVTKVETTVVENPSPHLIPYVKTDNAGNQTGATGVAELSGTKVDDTDLIKQAKEGNKDLVQKVVPKEKSWADNKVAEINK
RRDEMRFTNEAERKFREGYSSGRYNFNQKGEYTKAYVDTAMKKTYGAGWQTSSGSPKAPVTSTAAGGGTWNQKQ
>Liucustia_8912
MRLKISTYFDIGTWDKKFLLHGKSTGWMKANINDQGLDRCGDSYWFSGIHLGSGQSNINENTTNLQSPFMYVDKPMKDET
KSFEDGDFIVWERELEYRVDGSEVTSVSEVSASWDSDIKTAISQVNLPETIQITKYMELVVKVKLVVRQSSKDTISGEID
FGAAKHQYVIKPCFYKMLDNYFIGSPLTQKDGRVYSGNIPADLTQEPTGSIDSNLAIYDSYTYKSRSKTFSNFFTLSSPN
SFTRTATSHTIGIPSAYGVEFTPPIDKTFNRELTLNYVIKWERDNG
>Liucustia_8913
MAKINKPNFTTLWASEGNVTPPSLDQILSGWQMNQFPPSDVTNYQMNKVESAISYIYQMGVPEWSDDIEYQENSLTLNKV
DGLIYRSKRVNKGKAPQLSSDDWVVAFDRFGASNDLREIINKIMIQDGYLPFYVTKANPNMTGIASAPAFKASVGNPSQN
SGFNFENYENTGVFSQGGDLLLASGGVVNGRIKNTPPTLDMNDNTLVTTALLKKVIDEIKVATQLPVGMSIISNNKENPA
TYLGYGTWIQDVQGKALVGVMANAGSDVPNWVKYADSTSGDSYTTRLAVENLPSFRAQLLLNTWVHGDDASGEGAILTAN
RNYRDGTQTPKNSYADFQGENLPFSNVQPSQTKFIWTRTA
>LZ35_9068
MEFSIVANPIFIPIAFAANGIKNLIQKVRQVEQDPEDSTWNEGFPLITMTKIEDGGKAPKGQDVNGVLNALSEHVIYGQN
GNRYAWSQDVVDEFGGYALGAIIQSDGTTKEFRSLVANNTVNPNNGLGGAWEVYSGQGSIPTATSTTAGITKVLNVLNSN
DVGSALSAAQGKVLNDKINSLPAEPISKFCRVTGLNSSPSFSKNSGFSSVTRIGTGTYEFTMSTPMPDTNYLVMLSGAYG
FNGASSINLANNFTQTTTKFRVVCHYGGDNTQGRFDPLFINAVVIN
>Maestro_9281
MTTIARALVTLKRNRAVFADDLREMRFCGVFRNGLETSTGIKTAEFVEQSRKNVQSVKDKLTAEFDLRVKINKANFETMV
DVGDKRMSINDALTYRTHILPQLKALHSRLVKELAAARSSFINIERDYDAKVAKFANDDEFKQLLEQREKPSIMDIQKEI
DELKTTIDFFDLEFDAILTETNPTVVLD
>Maestro_9389
MALDPNINRIKHLRSSTAGAVPAPSLLDEGEIAVNLVDRTIFSKNGANVVELGFGKGGTVTGSINVTGGNAVTAAQFNGA
LNGNAATASRLLTGRKINDVVFDGTRDITVEDSTKLYKENVLTASGDSRVIRDVATIRAMGTVNGALIIHLPKAARNAST
MMKIIVQGFDYSSGLSSQGPWSVNLTGYNYSGPTWHSYQAVSTGSKAPFEHVRYGQAADHNVIILGGTSGDASIPTSSWT
YYNISIEKIYLTAGNTTLYNNSEDPIYLTIEDSLTPYTLQVTLPLEGVNLAESLRTKRTFTFTGDATGSLAFDGTANVST
ALTINSATTGQAGLVKLNNTLTSTSVTEALTAAQGKALQDTKVNRSGDTISGRLVVTQGITTPSISNDVTVPISFLGPSV
NNSNAGGIRVRNLEVNNQYGAATRAFGIFSKEGIIAGDSASYASLADIGTGNNIPFKVNNTNVVTTYGFVPFLGGNVQSS
LGYMNVVSIGVYRPDPRWDNSGMYMSIGANDNYSTEAFLFKNGRTIENTNGPIILKGNADSATKLQTPRTINGVAFDGTS
NIRIQQLAEGIPANADLNTYLTEGFYYCDTNAVAQTIKNGPFTGGAFCLLVERTAGVKQTFTIYSPSSSRTWIRNIYGGT
TGAWREVAYTDAPTFTGAGRFTGALTVNGITNTTGLNNSGDLRSSGSSYLGNQTELGTIGTASQVYIDFHSGDSNIDYDA
RIMSSGGTTAIGNGALSYIAASHTFNGSIDAGTISAASISVSTGLGIANTSNTVLAGLSLYGGAQSGKPNYGITFAGTGN
AGTGKHGDLDNASWAVYLTCATAGAEKRGWIFQRSDNNTNVASISTNGVLSTNGNIQTLNDNTMINVGNDKDLALVKKRG
SKGFIGVGANTPFSVSKSNANWVDPTHTFTELFTVSSAGVANAVGGFTGTFSGTFNGTISGTLTGSLNGNASTATTLQTA
RAIGITGSGASGSVSFDGSGNVNIPLSVATQATATNNTTIATTAFVQNVNVAETGASAYAVRLKTPRSFQITGGITTNAV
SFDGQQNVTLTASNVDGSKVTGKVPAAAQADNATNAANAVKAKTIEVTAQKNASLVATWRGSTFNYQDCLVSIVDANTLD
FQTSFGTMDSVKVNSKVGSIVHFTFGTTQQIISGTITSITADNSFLKCRLSSPAHGMSGSGGTLKLLAITYSAYGCYFEG
TASTLSNTNGNGSENSYMLRLSTPVNDPTFNLSGSSQNSRTFTNTGIMFLDHSQPVVTLGMMSSANRFNFTTSDTDSAGA
MPSSMVTIQIWDIV
>Melin_9549
MTTIARALVTLKRNRAVFADDLREMRFCGVFRNGVETSTGIKTAEFVETSRKNVQSVKDKLAAEFDLRVKINKANFETMV
DVGDKRMSINDALTYRTHILPQLKALHSRLVKELAAARSSFINIERDYDAKVAKFANDDEFKQLLEQREKPSIMDIQKEI
DELKTTIDFFDLEFDAILTETNPTVVLD
>Melin_9652
MALDPNINRIKHLRSSTAGAVPAPSLLDEGEIAVNLVDRTIFSKNGANVVELGFGKGGTVTGPINVTGGNAVSASQFNGA
LNGNAATASRLLTGRKINDVVFDGTRDITIEDSTKLYKENVLTESGDSRVIRDVATIRAMGTVNGALIIHLPKAARNAST
MMKIIVQGFDYSSGLSSQGPWSVNLTGYNYSGPTWHSYQAVSTGSKAPFEHVRYGQAADHNVIILGGTSGDASIPTSSWT
YYNISIEKIYLTAGNTTLYNNPADPIYLTIEDSLTPYSVQVTLPLEGVNMAESLRTKRTFTFTGDATGSLAFDGTANVST
ALTINSATTGQAGLVKLNNTLTSTSVTEALTAAQGKALQDTKVNRSGDTISGRLVVTQGITTPSISNDVTVPISFLGPSV
NNSNAGGIRVRNLEVNNQYGAATRAFGIFSKEGIIAGDSASYASLADIGTGNNIPFKVNNTNVVTTYGFVPFLGGNVQSS
LGYMNVVSIGVYRPDPRWDNSGMYMSIGANDNYSTEAFLFKNGRTIENTNGPIILKGNADSATKLQTPRTINGVAFDGTS
NIRIQQLAEGIPANADLNTYLTEGFYYCDTNAVAQTIKNGPFTGGAFCLLVERTAGVKQTFTIYSPSSSRTWIRNIYGGT
TGAWREVAYTDAPTFTGAGRFTGALTVNGITNTTGLNNSGDLRSSGSSYLGNQTELGTIGTASQVYIDFHSGASNIDYDA
RIISSGGTTAIGNGALSYIAASHTFNGSIGAGTISAASISVSTGLGIANTSNTVLAGLSLYGGAQSGKPNYGITFAGTGN
AGTGKHGDLDNASWAVYLTCATAGAEKRGWIFQRSDNNTNVASISTNGVLSTNGNIQTLNDNTMINVGNDKDLALVKKRG
SKGFIGVGADTPFSVSKSNANWVDPTHTFTELFTVSSAGVANAVGGFTGTFSGTFNGTISGTLTGSLNGNASTATTLQTA
RAIGITGSGASGSVSFDGSGNVNIPLSVATQATATNNTTIATTAFVQNVNVAETGAAAYALRLKTPRTFQVTGGITTNAV
AFDGQQNVTLTANAVDGSKVSGVVPEAVKAQTVMVNGQPGARLAAMWSGTTWNRNFTCDAVYSSASSITIEIGDSGDGAN
DDRMNNIKVGSLLHLIFAVSTGGIWSGQLSTGTITAVSINRSTKSIILTVNIPHNISPGSKTSARILGITYSSIGCKYVG
CVTLFAKGDIGDSEFSQVLQLDAPVNNAVMTTSVSGDVSRYHNLFPYGAFLSHRNAVSMSATMVNNTMANFICTDNDNDV
PASVGMANIQIWDVV
>Meroveus_9813
MTTIARALVTLKRNKVSFDENLREMTFCGVFRNGVEISTGIKTAEFVDKSRKNIQSIKDKLDAEFDLRKKVNKANFETMV
TVGKEQMSINDALTYRTHILPRLKALYTRLVKELASARATFANIERDYEVKLSKAAHDDELKQLMEKREKPTIMEIQEQI
DELKSTIDFFDLEFDAILTETNPTIVID
>Meroveus_9912
MALDSNIGRIKFMRSKTAGAVPSPTLLDEGELAINLVDRTIFSKNGANTVELGFGKGGTVAGPINVTGGNAVTAAQFNGA
LNGNAATASRLLYARKINDVVFDGTKDITIEDSTKLYKTDVLTTAGDSRVIRDAATIRAQGTAKGAVVIHLPKKANSVST
MMKLCIQGFDYVSGRATQSNWSVDISGYNYTGAAWHSYQAISTGGPAPFDTVRWGQAGNHQVIILGEGGASPSSWSYYNI
SIEKIYLTSNSTASYDDPNDPIYMAIEADISNYTINATMPLEGVAMTKRLEIGRTFTFTGDARGSLLFDGTANVSTALTI
NSATTGQAGLVKLNNTLTSTSVTEALTANMGKILGDAVNTKVDKINPTSSGTLTHTGAASTSGLLNAAGGISTSSLAIST
GSISKTDGTGYLSFLQGGAALGINIGDLLVSNSYSDRSKIPVNGAYLKGGLDADNVIRGATGTAYSSLTAIGVGTSIPFK
LKDTNIGTSYGFVPGFGMNVQTSGGYRQVVSIGAYRPGSNWTDSGVYIATGATNDNYSSEAFLLKSGRTISNTAGPINLI
GNADTASNIDASSGSLVGDSSGGWRKLGRATVPQNGRALMLQIFGGTGFNAGVPTQAMCTEIVLKGGNSGPSSINMVVHV
PDSSNILANLGEGVANACFVPVTGDDYDIYINCVGYLRAGIVAIKGALTDWALNFDVAGVSTKPTGAVDAAIYTKAYTTS
NVASATKLQNPRTINGVNFDGTANIKIQQESVAIPANANLTNYTNEGFYVCEANVTAVTIKGTPFNPSGTSSSAVAFSLL
VEKSAGVKQTYTSYASGATRTWVRGIYQGSPSAWREVAFCNSPTFVDTATFNGPIVASSTLNVTGTAGFNSVSVNNLSAS
TTISAGTGLGIANTVATTKYGLSLYGGASAGKPSYGVLFTGTSNSDTGKHGDVNGQWSVYFTCATSGSEKRGWVFQRSSG
GTGVQNVASISTDGNMVIDGNFDTASDNTMIRVGNNNDLAMIKKAGSSAFIAVGSNTAFRVLKSPIATVDPSQSYVNLMT
VTTSGDLDLAGNNILIGSGTNNNTYQTIQFGNYTKSSSGGGFSVLQTAPVGGSQGRVLQLANYTQAGTIDSALHVNNSGT
YQTVGTTTLKLATIADNVASATKLQTARTFQVTGGITTNAVAFDGQQNVVLTANAVDGSKVSGVVPEAIKAQTVMVNGQP
GARLAAMWSGTTWNKNFTRDAVYSSASSITIEIGDSGDGASDDRMNNIKVGSLLHLIFAVSTGGIWTGQLSTGTITAVSI
NRSTKSVILTVNISHNISPGSKTSARILGITYSAIGCKYVGCVTLFAKGDIGDSDFSQLLQLDAPVNNAVVTTSVSGDIS
KYHNLFPQGAFLSHRNTATMSATMVNNSMANFICTDNNTDAPASVGMANVQIWDIT
>Minot_10072
MTTIARALVTLKRNRAVFADDLREMRFCGVFRNGVETSTGIKTAEFVETSRKNVQSVKDKLAAEFDLRVKINKANFETMV
DVGDKRMSINDALTYRTHILPQLKALHSRLVKELAAARSSFINIERDYDAKVAKFANDDEFKQLLEQREKPSIMDIQKEI
DELKTTIDFFDLEFDAILTETNPTVVLD
>Minot_10176
MALDPNINRIKHLRSSTAGAVPAPSLLDEGEIAVNLVDRTIFSKNGANVVELGFGKGGTVTGPINVTGGNAVSASQFNGA
LNGNAATASRLLTGRKINDVVFDGTRDITIEDSTKLYKENVLTESGDSRVIRDVATIRAMGTVNGALIIHLPKAARNAST
MMKIIVQGFDYSSGLSSQGPWSVNLTGYNYSGPTWHSYQAVSTGSKAPFEHVRYGQAADHNVIILGGTSGDASIPTSSWT
YYNISIEKIYLTAGNTTLYNNPADPIYLTIEDSLTPYSVQVTLPLEGVNMAESLRTKRTFTFTGDATGSLAFDGTANVST
ALTINSATTGQAGLVKLNNTLTSTSVTEALTAAQGKALQDTKVNRSGDTISGRLVVTQGITTPSISNDVTVPISFLGPSV
NNSNAGGIRVRNLEVNNQYGAATRAFGIFSKEGIIAGDSASYASLADIGTGNNIPFKVNNTNVVTTYGFVPFLGGNVQSS
LGYMNVVSIGVYRPDPRWDNSGMYMSIGANDNYSTEAFLFKNGRTIENTNGPIILKGNADSATKLQTPRTINGVAFDGTS
NIRIQQLAEGIPANADLNTYLTEGFYYCDTNAVAQTIKNGPFTGGAFCLLVERTAGVKQTFTIYSPSSSRTWIRNIYGGT
TGAWREVAYTDAPTFTGAGRFTGALTVNGITNTTGLNNSGDLRSSGSSYLGNQTELGTIGTASQVYIDFHSGASNIDYDA
RIMSSGGTTAIGNGALSYIAASHTFNGSIGAGTISAASISVSTGLGIANTSNTVLAGLSLYGGAQSGKPNYGITFAGTGN
AGTGKHGDLDNASWAVYLTCATAGAEKRGWIFQRSDNNTNVASISTNGVLSTNGNIQTLNDNTMINVGNDKDLALVKKRG
SKGFIGVGADTPFSVSKSNANWVDPTHTFTELFTVSSAGVANAVGGFTGTFSGTFNGTISGTLTGSLNGNASTATTLQTA
RAIGITGSGASGSVSFDGSGNVNIPLSVATQATATNNTTIATTAFVQNVNVAETGAAAYALRLKTPRTFQVTGGITTNAV
AFDGQQNVTLTANAVDGSKVSGVVPEAVKAQTVMVNGQPGARLAAMWSGTTWNRNFTRDAVYSSASSITIEIGDSGDGAN
DDRMNNIKVGSLLHLIFAVSTGGIWSGQLSTGTITAVSINRSTKSIILTVNIPHNISPGSKTSARILGITYSSIGCKYVG
CVTLFAKGDIGGSEFSQVLQLDAPVNNAVMTTSVSGDVSRYHNLFPYGAFLSHRNAVSMSATMVNNTMANFICTDNDNDV
PASVGMANIQIWDVV
>Mithridates_10251
MADVLVTGIKIGDMPLKGTVSGNEKLPTGDVGDLAVTPNQIKDFTIQEGNLVNQEQLDDAIESVEQTASGLAGRVQTLED
RTSNVDNTSDLDKPVSNATQAALNAKADKVDVDAKLDKKADKDKVVSSFNGLVGDVTLDQSDLVNVGGAYPVELSFQDVP
QLLKVNGMPIPEFDTQIKPIVNAVSMYRSGSVPKFDVDFSNKINGYPIHARIALDNGDIVRSTIDNNKNNPNTNMTGWSY
DAKYFRSVQELVDIKNPKDGDTVYVLSYHLGLNRGGGYFTYNSTKSSINDGVNTFNGWVRLKDPTVINAFDAGCVADGDH
SSYLDHEGMRRIAKYITEQYALGITSFCVVFPKGNYIVQKQSDTLTTDFRQLAEDSFRITALPNLKLTLSYENATFTVRN
GLRVGSFNRSDWSKYTGSSPFYGNASTFFMTPNHPFVVADINTLVVHGVADWDGNVQNLIVGGYYGDNGIQWSGNGCYFA
NIDRIIIDADIFSHDQSGDGFYIAGRNPADVKDDLNDGRYMYIRGLEATRNGRNGISFVGGKNSSWYDCKSYKNGLADHP
TASNPRSNLDIEAEVSAIRRARFYNFKSNQAGLDGVVSAYQDSRDVIFYDSEFINKQRSVWIEKPQFKFYNCYFNGSIIG
GYATTVEADRTRYIECTFEDNITKNPDMPTAPYLIQQNAKNAIFERCTFNSYLGKLFWVSSTPQGKYTTLKDCDINFYAH
VPDSMFGTYEFDGVTIYDKRADPSVSMSLAISNALFKDVKILCDTQLSGITVSGTNNFDLYPQSLNQYVKTITSNYQASR
FESPVQLMPRYTTSFLYSDASFIKFAYLNAITDLKRNVLYNKGDTFHCTDPVAQNGITKWVCTTTGYYNTTGWAASTNYA
LNAYVNANNKVYKVTVAGTSGTVAPTHTSGTATDGSVTWEYVGPLAVFTSYGGKAATVANATGTDDTSVKLNQLITNLRN
AGIIQ
>Mithridates_10281
MRYHLYSINTGEVISLDATTSFSESHKANVTEHPVEMGTPISDHVFLSNPTLNLKGIVTDYDVVNSEYIDLSSFSVSSVV
QDVISLFKDPTDVDNISTQDDTKLDFRSIAVANALKKAFYDRHVFSLFVLDDTEDTPPIDHYNTVVIDGLNFTRSADNGG
EMIEVDIALKQIRLAKIRRSEVTKAEKDALDKAVSQTAKSNATKDSTSGSSKSTKDGKGTKTSGDGAFSDPSDISKQFDV
GAKEGEGAGSLVGKVRSKTAAMAKQKMVDAEDARKLAERNRAGISEGKTYGTTYGGK
>Mithridates_10288
MAKINKPNDYNVIWAQSASKSDITAKIPEGWVVEIPDVEDMNALQYRQDRAIAYLLQVGVPEWDSSSVYYVNQITNRSGV
LYRAIQENQGRDPSTSVANGYWEKLSPSYVEFTTLQNRINSTDPFSQYILKTQPVVSVSMGATGYRSNIEPTTGMFFNGT
EMEFRKSGTTTAVIPPETLSIEDNSRNLATTAWVKSLIADEIAKVTTKFQIGIGESIISNNPQNPATTKGYGVWALDCQG
RTIVGVSQNTPDPTWTKTVNSLFGAYTNTLTTDNIPPHRHFAVRIGNPIGDMSLTNNVFVNAHRTNSDYNGYIAGSTNPS
EIPNTGVTSNPIGTDGQPIGGTAASFSNVQPSQTKYIWTRIA
>Mithridates_10291
MEQLVLNINKVPVVEASQFKYSDHIFVSVNGQFKRMKRTDLLTLLSADVKGEKGDRGPIGLQGRTGATGATGATGATGAT
GDKGDKGDRGDAGFRGWSPVFKSVAEDGSIYLYLSDWVGGENTKPDVLGYISPTGIVNYITEGATAINTDFAPQINDLQA
NKLDVGSTTSAIPEGSNLYYTDARVRAATLTGLSTATSTDIAATDTVLSAFGKAQAQLNLKQNSASLGTDVQATVLSTYT
VGGNTAIANTDTIAAAFGKAQGQINARQLSANLSSDVQALVLSSYVVGSNTALANTDTFIAALGKLQGQINAREVAANVP
ADVRATVLTGLSTATSTAINATDTVLSAFGKLQAQVNLKQDSSTLAANVRSTTLTGFSATPNSAVVAADTILAAIGKLQA
QVDSLSSRVTALGG
>Mokit_10539
MTTIARALVTLKRNRAVFADDLREMRFCGVFRNGVETSTGIKTAEFVETSRKNVQSVKDKLAAEFDLRVKINKANFETMV
DVGDKRMSINDALTYRTHILPQLKALHSRLVKELAAARSSFINIERDYDAKVAKFANDDEFKQLLEQREKPSIMDIQKEI
DELKTTIDFFDLEFDAILTETNPTVVLD
>Mokit_10644
MALDPNINRIKHLRSSTAGAVPAPSLLDEGEIAVNLVDRTIFSKNGANVVELGFGKGGTVTGPINVTGGNAVSASQFNGA
LNGNAATASRLLTGRKINDVVFDGTRDITIEDSTKLYKENVLTESGDSRVIRDVATIRAMGTVNGALIIHLPKAARNAST
MMKIIVQGFDYSSGLSSQGPWSVNLTGYNYSGPTWHSYQAVSTGSKAPFEHVRYGQAADHNVIILGGTSGDASIPTSSWT
YYNISIEKIYLTAGNTTLYNNPADPIYLTIEDSLTPYSVQVTLPLEGVNMAESLRTKRTFTFTGDATGSLAFDGTANVST
ALTINSATTGQAGLVKLNNTLTSTSVTEALTAAQGKALQDTKVNRSGDTISGRLVVTQGITTPSISNDVTVPISFLGPSV
NNSNAGGIRVRNLEVNNQYGAATRAFGIFSKEGIIAGDSASYASLADIGTGNNIPFKVNNTNVVTTYGFVPFLGGNVQSS
LGYMNVVSIGVYRPDPRWDNSGMYMSIGANDNYSTEAFLFKNGRTIENTNGPIILKGNADSATKLQTPRTINGVAFDGTS
NIRIQQLAEGIPANADLNTYLTEGFYYCDTNAVAQTIKNGPFTGGAFCLLVERTAGVKQTFTIYSPSSSRTWIRNIYGGT
TGAWREVAYTDAPTFTGAGRFTGALTVNGITNTTGLNNSGDLRSSGSSYLGNQTELGTIGTASQVYIDFHSGASNIDYDA
RIMSSGGTTAIGNGALSYIAASHTFNGSIGAGTISAASISVSTGLGIANTSNTVLAGLSLYGGAQSGKPNYGITFAGTGN
AGTGKHGDLDNASWAVYLTCATAGAEKRGWIFQRSDNNTNVASISTNGVLSTNGNIQTLNDNTMINVGNDKDLALVKKRG
SKGFIGVGADTPFSVSKSNANWVDPTHTFTELFTVSSAGVANAVGGFTGTFSGTFNGTISGTLTGSLNGNASTATTLQTA
RAIGITGSGASGSVSFDGSGNVNIPLSVATQATATNNTTIATTAFVQNVNVAETGAAAYALRLKTPRTFQVTGGITTNAV
AFDGQQNVTLTANAVDGSKVSGVVPEAVKAQTVMVNGQPGARLAAMWSGTTWNRNFTRDAVYSSASSITIEIGDSGDGAN
DDRMNNIKVGSLLHLIFAVSTGGIWSGQLSTGTITAVSINRSTKSIILTVNIPHNISPGSKTSARILGITYSSIGCKYVG
CVTLFAKGDIGGSEFSQVLQLDAPVNNAVMTTSVSGDVSRYHNLFPYGAFLSHRNAVSMSATMVNNTMANFICTDNDNDV
PASVGMANIQIWDVV
>Morttis_10805
MTTIARALVTLKRNRAVFADDLREMRFCGVFRNGLETSTGIKTAEFVEQSRKNVQSVKDKLTAEFDLRVKINKANFETMV
DVGDKRMSINDALTYRTHILPQLKALHSRLVKELAAARSSFINIERDYDAKVAKFANDDEFKQLLEQREKPSIMDIQKEI
DELKTTIDFFDLEFDAILTETNPTVVLD
>Morttis_10914
MALDPNINRIKHLRSSTAGAVPAPSLLDEGEIAVNLVDRTIFSKNGANVVELGFGKGGTVTGSINVTGGNAVTAAQFNGA
LNGNAATASRLLTGRKINDVVFDGTRDITVEDSTKLYKENVLTASGDSRVIRDVATIRAMGTVNGALIIHLPKAARNAST
MMKIIVQGFDYSSGLSSQGPWSVNLTGYNYSGPTWHSYQAVSTGSKAPFEHVRYGQAADHNVIILGGTSGDASIPTSSWT
YYNISIEKIYLTAGNTTLYNNSEDPIYLTIEDSLTPYTLQVTLPLEGVNLAESLRTKRTFTFTGDATGSLAFDGTANVST
ALTINSATTGQAGLVKLNNTLTSTSVTEALTAAQGKALQDTKVNRSGDTISGRLVVTQGITTPSISNDVTVPISFLGPSV
NNSNAGGIRVRNLEVNNQYGAATRAFGIFSKEGIIAGDSASYASLADIGTGNNIPFKVNNTNVVTTYGFVPFLGGNVQSS
LGYMNVVSIGVYRPDPRWDNSGMYMSIGANDNYSTEAFLFKNGRTIENTNGPIILKGNADSATKLQTPRTINGVAFDGTS
NIRIQQLAEGIPANADLNTYLTEGFYYCDTNAVAQTIKNGPFTGGAFCLLVERTAGVKQTFTIYSPSSSRTWIRNIYGGT
TGAWREVAYTDAPTFTGAGRFTGALTVNGITNTTGLNNSGDLRSSGSSYLGNQTELGTIGTASQVYIDFHSGDSNIDYDA
RIMSSGGTTAIGNGALSYIAASHTFNGSIDAGTISAASISVSTGLGIANTSNTVLAGLSLYGGAQSGKPNYGITFAGTGN
AGTGKHGDLDNASWAVYLTCATAGAEKRGWIFQRSDNNTNVASISTNGVLSTNGNIQTLNDNTMINVGNDKDLALVKKRG
SKGFIGVGANTPFSVSKSNANWVDPTHTFTELFTVSSAGVANAVGGFTGTFSGTFNGTISGTLTGSLNGNASTATTLQTA
RAIGITGSGASGSVSFDGSGNVNIPLSVATQATATNNTTIATTAFVQNVNVAETGASAYAVRLKTPRSFQITGGITTNAV
SFDGQQNVTLTASNVDGSKVTGKVPAAAQADNATNAANAVKAKTIEVTAQKNASLVATWRGSTFNYQDCLVSIVDANTLD
FQTSFGTMDSVKVNSKVGSIVHFTFGTTQQIISGTITSITADNSFLKCRLSSPAHGMSGSGGTLKLLAITYSAYGCYFEG
TASTLSNTNGNGSENSYMLRLSTPVNDPTFNLSGSSQNSRTFTNTGIMFLDHSQPVVTLGMMSSANRFNFTTSDTDSAGA
MPSSMVTIQIWDIV
>MRABP9_10975
MNILRSFTETVVTTPTELFPISFEYDEKYDAVHVFLNDVAVEDLGYTVSQVNAVTLKIEPAIPDGMVRIERETDIDKMKY
IFDAGALFIDQNVDEDFRQIAHSQQEVRDGFIKLRGDVLPLVHGLQEALQQAQEASEAAQEAAAAAEGAAQQTRMAEKVI
DKSGLTQQQINDAWLTVENFGAKGDGVTDDSAAFQAYCDSPFTGANIRLANRRAVYIIKKQVDCKGKGIVGNGFGKQSQA
AYDLSSIRVMEGDYTNSNADLADIAFINVGAEVRNLQFVSSKLGTISGINVSGYNTTINNVNFTGFKNQVHVIGASVRFS
VSDLTSIGAANAGFYFRDKQSDQSTTAYFNQCSWQWGNKAVVFEKEAYGCVFRDNIVEYMDGGFEASVFSNCIFEGNWCE
STRSGNAIDWIVNTSHQQLFNCKFGVNYIRAPWIDRTNPNAIAGSNNAGGIQAKNSAVAVTGATGAKIRLNTNGLSTGFA
DWFGVSNSPLSSRALLLTTQDRASGSNYDTPIVIAAPNGCLWERNRSATDYTPVTKRRLIGANADNTAAYYGVDTYTKRV
RKWSTFEHTTNTPGQFLAPTMLTYDSAATTQQVNAGWSITKEAGTTGIYILQRTASTVAPMANPNFVVGGIFTGSATGTL
AAVSYSLQAIETYSGSWTAYKEAAGFKIAFRDQAGALVNVTRFTAMFTVVSGF
>NJ01_11031
MAAGTLSVTNNSKAVVGVGTTFTAFNAGDFLSLVVGQVPYTVAIASVESDTALTLVLPFDGPTAAGLAWDGVKRDTMSLA
TMGVTVQAQKALRLMLADENNWRAIFGDAEEITVTLPNGQVMQGMSWGYLSQLMKEIDPVEMRNLQQQAAASEAAAQGFR
NEAEGIKNTTAGIRDATDQIKTETQAIHDATNTIKTQTDQIKTETQAIKTQTDQIKTETQAIHDATNIIKTQTDQIKTDT
QAIKDQTEQIKTDTGVIRDEAEQFKNEIDPSRFLAKASNLSDVADVAEARTNLDLDRFKQSTIDTTILEPSGAYTFFVAS
SDWGYYNSSTHERAALPVQSGGTGGTTTFTACRSLRAMNYDHTINTLYASPELDTGIGFYSADVSQWPGGNGGPYTYAEI
MTIAEGGGGPGSTGNWSQIGFSTITNQAPRYRQRTSNPALITNWRDFLIRDLNTTVDSNGFIKIASPIVKIKGDGTAEFN
DESKGCSVTRVSKGVYVISGCLGLNSDASWGGVNGGFEIPVDVNKQPLLWLDYAVLNDGSIEIRTYHRTHTNAPAFARNI
MDGIEDGDPVDIPPSTYISVRVQMPETGLETATSSA
>NJ02_11126
MTNPTLITTPFAENGDKNIIPESVGANPQNATMQAGFPPITQQKISEGGIPPERNDFNGILNLYGQHIVHLNKGLPYEFD
QAFADAIGGYPLNARVMLDNGDIVRSTIANNTVNPNSDMTGWVKVNSASQIFDDLFGLSQSVINGNVITVENFGAKGDGV
TDDSAAFQAYCDSPFTGANIRLANRRAVYVIKKQVDCKGKGIVGNGFGKQSQAAYDLSSIRVMEGDYTNSNADLADIAFI
NVGAEVRNLQFVSSNLGTISGINVSGYNTTINNVNFTGFKNQVHVVGASVRFSVSDLTSIGAANAGFYFRDKQNNQSTTA
YFNQCSWQWGNKAVVFAKEAYGCVFRDNIVEYMDGGFEASVFSNCIFEGNWCESTRSGNAVDWIVNTSHQQLFNCKFGVN
YIRAPWIDRTNPNDIAGSNNAGGIQAKNSAVAVTGATGAKIRLNTNGLSTGFADWFGVSNSPLSSRALLLTTQDRASGSN
YDTPIVIAAPNGCLWERNRSATDYTPVTKRRLIGANADNTAAYYGVDTYTKRVRKWSTFEHTTNTPGQFLAPTMLTYDSA
ATTQQVNAGWSITKEAGTTGIYILQRTASTVAPMANPNFVVGGIFTGSATGTLAAVSYSLQAIETYSGSWTAYKEAAGFK
IAFRDQAGALVNVTRFTAMFTVVSGF
>NJ02_11127
MEFSIVANPIFIPIAFAANGIKNLIQKVRQVGQDAEDFTWDEGSPLITMTKIEDGGKAPKGQDFNGVLNALSEHVIYGQN
GNRYTWSQDVIDEFGGYALGAIVQSDDTTKEFRSLVANNTVNPNNGLGGAWEVYSGQGSIPTATSTTAGIIKVLNVLNSN
DVGSALSAAQGKVLNDNMNNFLNKFSSSLIANNGSFSIPLGNGTTIIVKYGSTSVNGDSNATVNFTTAFPSLCLNAQATL
NNVAFNSRSDAGCGVTWTKTGLTLRNGTANTLNISWLAIGY
>Octan_11299
MTTIARALVTLKRNKVSFDENLREMTFCGVFRNGVEISTGIKTAEFVDKSRKNIQSIKDKLDAEFDLRKKVNKANFETMV
TVGKEQMSINDALTYRTHILPRLKALYTRLVKELASARATFANIERDYEVKLSKAAHDDELKQLMEKREKPTIMEIQEQI
DELKSTIDFFDLEFDAILTETNPTIVID
>Octan_11399
MALDSNIGRIKFMRSKTAGAVPSPTLLDEGELAINLVDRTIFSKNGANTVELGFGKGGTVAGPINVTGGNAVTAAQFNGA
LNGNAATASRLLYARKINDVVFDGTKDITIEDSTKLYKTDVLTTAGDSRVIRDAATIRAQGTAKGAVVIHLPKKANSVST
MMKLCIQGFDYVSGRATQSNWSVDISGYNYTGAAWHSYQAISTGGPAPFDTVRWGQAGNHQVIILGEGGASPSSWSYYNI
SIEKIYLTSNSTASYDDPNDPIYMAIEADISNYTINATMPLEGVAMTKRLEIGRTFTFTGDARGSLLFDGTANVSTALTI
NSATTGQAGLVKLNNTLTSTSVTEALTANMGKILGDAVNTKVDKINPTSSGTLTHTGAASTSGLLNAAGGISTSSLAIST
GSISKTDGTGYLSFLQGGAALGINIGDLLVSNSYSDRSKIPVNGAYLKGGLDADNVIRGATGTAYSSLTAIGVGTSIPFK
LKDTNIGTSYGFVPGFGMNVQTSGGYRQVVSIGAYRPGSNWTDSGVYIATGATNDNYSSEAFLLKSGRTISNTAGPINLI
GNADTASNIDASSGSLVGDSSGGWRKLGRATVPQNGRALMLQIFGGTGFNAGVPTQAMCTEIVLKGGNSGPSSINMVVHV
PDSSNILANLGEGVANACFVPVTGDDYDIYINCVGYLRAGIVAIKGALTDWALNFDVAGVSTKPTGAVDAAIYTKAYTTS
NVASATKLQNPRTINGVNFDGTANIKIQQESVAIPANANLTNYTNEGFYVCEANVTAVTIKGTPFNPSGTSSSAVAFSLL
VEKSAGVKQTYTSYASGATRTWVRGIYQGSPSAWREVAFCNSPTFVDTATFNGPIVASSTLNVTGTAGFNSVSVNNLSAS
TTISAGTGLGIANTVATTKYGLSLYGGASAGKPSYGVLFTGTSNSDTGKHGDVNGQWSVYFTCATSGSEKRGWVFQRSSG
GTGVQNVASISTDGNMVIDGNFDTASDNTMIRVGNNNDLAMIKKAGSSAFIAVGSNTAFRVLKSPIATVDPSQSYVNLMT
VTTSGDLDLAGNNILIGSGTNNNTYQTIQFGNYTKSSSGGGFSVLQTAPVGGSQGRVLQLANYTQAGTIDSALHVNNSGT
YQTVGTTTLKLATIADNVASATKLQTARTFQVTGGITTNAVAFDGQQNVVLTANAVDGSKVSGVVPEAIKAQTVMVNGQP
GARLAAMWSGTTWNKNFTRDAVYSSASSITIEIGDSGDGASDDRMNNIKVGSLLHLIFAVSTGGIWTGQLSTGTITAVSI
NRSTKSVILTVNISHNISPGSKTSARILGITYSAIGCKYVGCVTLFAKGDIGDSDFSQLLQLDAPVNNAVVTTSVSGDIS
KYHNLFPQGAFLSHRNTATMSATMVNNSMANFICTDNNTDAPASVGMANVQIWDIT
>P1068_11438
VANPIFIPIAFAANGIKNPIQKVRQVGQDPEDFTWNEGAPLITMTKIEDGGKAPKGQDVNGVLNALSEHVIYGQNGNRYT
WSQDVVDEFGGYALGAIIQSNDTTKEFRSLVANNTVNPNNGLGGVWEVYSGQGSIPPATSTTAGITKVLNVLNSNDIGSA
LSAAQGKVLNDKIDNLPAEPISKFCRVTGLNSSPSFSKNSGFSSVTRIGTGTYEFTMSTPMPDTNYLVMLSGAYGFNGAS
SINLANNFTQTTTKFRVVCHYGGDNTQGQFDPLFINAVVIN
>P577_11530
MRYHLYSINTGEVISLDATTSFSESHKANVTEHPVEMGTPISDHVFLSNPTLNLKGIVTDYDVVNSEYIDLSSFSVSSIV
QDVISLFKDPTDVDNISTQDDTKLDFRSIAVANALKKAFYDRHVFSLFVLDDTEDAPPIDHYNTVVIDGLTFTRSADNGG
EMIEVDIALKQIRLAKIRRSEVTKAEKDALDKAVSQTAKSNATKDSTSGSSKSTKDGKGTKTSGDGAFSDPSDISKQFDV
GAKEGEGAGSLVGKVRSKTAAMAKQKMVDAEDARKLAERNRAGISEGKTYGTTYGGR
>P577_11537
MARINKPNDYNVIWAQSGGKSDITAKIPEGWVVEIPDFEDMNALQYRQDRAIAYLLQAGVPEWDSSSVYYVNQITNRSGV
LYRAIQENQGRDPSTSVANGYWEKLSPSYAEFITLQNRINSTDPFSQYILKTQPVVSVSMGATGYRSNIEPTTGMFFNGT
EMEFRKSGATTAVIPPETLSIEDNSKYLATTAWVKSLIADEIAKVTTKFQIGIGESIISNNPQNPATTKGYGVWALDCQG
RTIVGVSQNTTDPTWTKTVNSLFGAYTHTLSTAEMPSHNHYTDQRFNKLSAMAEDVYDDPAIRTSTPSGFDYNNMWEELG
TGRITAQAKVLMQIKDVGGNQAHNNVQPSQTKYIWTRIA
>P577_11540
MEQLVLNINKVPVVEASQFKYSDHIFVSVNGQFKRMKRTDLITLLSADVKGEKGDRGPIGLQGRTGATGATGATGATGAT
GDKGDKGDRGDRGFRGWSPVFKSVAEDGSIYLYLSDWVGGENTKPNVLGYISPTGIVNYITEGATAINTDFAPQINDLQA
NKLDVGSTTSAIPEGSNLYYTDERVRAATLTGLSTATSTAIVATDTVLSAFGKAQAQLNLKQNSASLGTDVQATVLSTYT
VGGNTAIANTDTIAAAFGKAQGQINARQLSANLSSDVQALVLSSYVVGSNTALANTDTFIAALGKLQGQINAREVAANVP
ADVRATVLTGLSTASSTAITATDTVLSAFGKLQAQVNLKQDSSTLAASVRSTTLTGFSATPNSAVVAADTLLAAIGKLQA
QVDSLSSRVTALGG
>P577_11696
MADVLVTGIKIGDMPLKGTVSGNEKLPTGDVGDLAVTPNQIKDFTIQEGNLVNQEQLDDAIESVEQTSSGLAGRVQTLES
RTSNVDNTADLDKPISNATQAALDAKADKVDVDAKLDLKADKDKVVSSFNGQTGAVTLDQSDLIDVGGDFTATPIFQNVP
KLTKPDGSSIPEIDSQIQPLVNSIAVHRQGLTPTFDQAFAEAIGGYPLNARLMLDNGDIVKSTIPNNVNNPNANMNGWSV
IKNSIPFVDSISDLSSINNPKHGEIIVVRHFDKPSNRLNGGGEFYYDSSKSSVNDGVLCFNGWVREVPFNIYTPYMSGCY
GDGVTDDTLNFDKLMYALEVNSLSGTVVCDGVFYFNSQCPRTGKMIDPVQFNEKNAIRLVSNVDLVIQPNSVLKFGSFYR
GTAEQPKCNILSAMYREDSNDWYGRSKHKNINIYGGGKLDFSETSSPDAPQDGYRWAIKASIDNMKVYGLTFEGGDFANA
FQSSKTSTNIEIFGNTFINLMSDTSLFHDHSTIYCIGKNIKVHDNDFIFTTVKGKLNSCACELHGSNQWFYNNRINGYPN
MLFSAILRTDQSLDSNEIVYDQKAYNNTATISRSALGFWSIPNQTAKLNDLEFYDNNVTFIEAPTLQEYTNSGVRGLSYP
SDLSASVFTVWPEGDTVPNITYSAEVLDHILIRDNTFSATDEILNNQIVSAVRFVGSYVRENLKFLNNSMKLNTILNRDV
STSTANDYFKGWEFSGNEYDFSKFINRRHGMLMYLEYMQDCLFDFNINSKFPAIDKTYSLLNFVFSDDSKVLNNTIKIKP
NGSYRVFNSWLGGDFNTYSDANIGGKGNYIESVSYVYIQESRKSGGTVSKMGVQSGSIPSAAKLGMVLEYTETMLSTVIY
SPSYTTDYSGTYKLVSLGISETPFSITDTSDRFAFMKYST
>Paty_11770
MNILRSFTETVVTTPTDTFPISFEYDEKYDAVHVFLNDVAVEDLGYTVSQVNAVTLKVEPAIPEGTVRIERETDIDKMKY
IFDAGALFIDQNVDADFKQIVHSQQEVRDGFIKLRGDVLPLVHGLQEALKQAQEASEAAQEAADAAEEAAALVSGAVTSV
KTITDLKALPAWEGRVVVMQGHTELGKKSTIFRYDTTNTDTPNNYSVIKPNTGTGNWLALDTAVYESSQLGCGIAVTNND
VLINPLLATSGSITIRDELPITNSINVQSYNDIRGLGTRAGFKYNGPSGTADTLEGRLPVVKLFKDNAQAVSQSRLENLT
VHANYKPYVTAVDARYLTGQSKLRELIIRGVTDTSVGLVLNKMWYDKISDVFISGYDPSKPAGSRWGTGVVIESKYSSDP
ASPDYGAQINALTVDVSCHSLKVGYLIRPNNYIYGLNINTMPTVENCDIGFKMESAPASVDYQVRQSCISAYFENNGIDI
QWGTPSTTKARNSKHVWLNCSFDDVHSRIELYEGHHTFIGCKGIKTLVCGQYAQAELINTARPTTITDDYGNVTVRQDPM
SQITSGSYQNVRTRSQGMLKLKATVNAGATGTFDLGSVLNTTIASEGQTGLVRILSRRSYDTTPVIAQGVILRKSTGTTF
TPIGTVPTGMTISITGTVLSVYETRGDTKFLDIIFNPD
>pB3074_11836
MNILRSFTETVVTTPTDTFSISFEYDEKYDAVHVFLNDVAVEDLGYTVSQVNAVTLKIEPAIPEGTVRIERETDIDKMKY
IFDAGALFIDQNVDADFRQIVHSQQEVRDGFIKLRGDVLPLVHGLQEALQQAQEASEAAQEAAAAAEEAAQQTRMAEKVI
DKSGLTQQQINDAWLTVENFGAKGDGVTDDSAAFQAYCDSPFTGANIRLANRRAVYIIKKQVDCKGKGIVGNGFGKQSQA
AYDLSSIRVMEGDYTNSNADLADIAFINVGAEVRNLQFVSSKLGTISGINVSGYNTTINNVNFTGFKNQVHVVGASVRFS
VSDLTSIGAANAGFYFRDKQSDQSTTAYFNQCSWQWGNKAVVFEKEAYGCVFRDNIVEYMDGGFEASVFSNCIFEGNWCE
STRSGNAIDWIVNTSYQQLFNCKFGVNYIRAPWLDRTNPNDIAGSNSAGGIQAKNSSVAVTGATGAKIRLNTNGLSTGFA
DWFGVSNSPLSSRALLLTTQDRASGSNYDTPIVIAAPNGCLWERNRSATDYTPVTKRRLIGANADNTAAYYGVDTYTKRV
RKWSTFEHTTNTSGQFLAPIMLTYDSTATTQQVNAGWSITKEAGTTGIYILQRTASTVAPLANPNFVVGGIFTGSITGTL
AAVSYSLQAIETYSGSWTVYKEAAGFKIAFRDQDGALVNVNRFTAMFTVVSGF
>PBAB08_11861
MVVQRGIDAWYLENRYTNITYNTVRNYPTGYYTQPTMNSNYNNSVSKNRFVDCTNAIESPTDTPGISFLNNEYVRCTNNP
IHVNQVIRGQTSIKWFNVENPVPITSGGTKWIINFNVEDDLFYQAVDLYIFNSGTSSGTIVVQLDGVDLTQRNVSASGTV
NALNNLTSIQKLVRGAHTLRIIDTTGAFSCAFWRIGFKCI
>PBAB08_11915
MEFSIVANPIFIPIAFAANGIKNLIQKVRQVGQDPEDFTWNEGAPLITMTKIEDGGKAPKGQDFNGVLNALSEHVIYGQN
GNRYTWSQDVVDEFGGYALGAIIQSDDTTKEFRSLVANNTVNPNNGLGGAWEVYSGQGSIPTATSTTAGITKVLNVLNSN
DVGSALSAAQGKALKDIFDKFSLNTGTNGELKIPIGNLTFVAKWGKTPNQDVPSSGSPVSVSFATAFPNACLNIQLTPDA
TGGTNPNAFASVLTKSRTGFTAYLYEYTQQHRMLVFRACNRILIDQSNTHHNSIC
>PBAB25_12048
LRWSLHYRRPVSTRKITQDDLRGNPTLQPRTPADQSFNGVKGSTNNWQFSDFPPVKGAEYIAQDGGVEQRRARLEKTITL
PCKWTCFNYEVWDVIPLNLPMLGWVDKLFQVTDWRMIPPSGSDAGGVELVLTEYSDDDLKPITGGGTIVKPDVTIPKPPA
SLTAVSGLTAVNQQTGAPRIKFDWTQSNDIYCVGYEIAYSNYPFSPAESDYKYISGRNTTTFMTEDLKAGDTYIGYIRVV
NSFEKRSEPIPSNTVIIKGSGAELPEALQGLTATNVDDMFADISWTAPTGNNADFVQLMWADKGEPTNAIELAVIPMPST
TTRVQRNLQNGYYFARFMSKAGLFGACCQQVAALGVRTWLGSFRFDKAIGRKIIYQNFHNQERYEIVKISNIDDYPMDVL
KKELIKLFGDQYQVTANHYVGEV
>Petty_12158
MAYVEKEMNLKRSFVEYKVTQPTTNFALPFEFVEAEQNLRVRLNGIDIEDLGYSFLVTNNITVQVTPAIPHGTLSISRET
DIDKNLYKFTAGALFEARTMDKNFEQIRHSQQEVRDGFEKLSDATYTIIDTLQDVGQAAQDAADAAEQAAQAANDAAAQV
NDKVSQVEIDYIHENGAALPHKDGIDYEENAVVVKGGVLQQWKGGAWVNVGEQEVKKYLLVAGVDESELDDDYNYLMQRL
AQIAVDKGWDASFVVDGNINQHERNTGVKSLNQLRLTKPSKKGDRVFLASVNEAQNEGGGEFIATQKAGLVDDGGLVIAS
PDPMLFWVRVHYDTVTPEMFGAVGDNTADDAIPLQKTMSCGRAIEFDKGRKYRSSKPIEMFTGQKIKGNGAKITKYTASK
TGITGRTDPSGNPYDYDQDCAVVFGAWYGWYSYIDIENLTIQKEAVLGADVGKVFFAPYISMSSLKSVVVKGGEYGFYGE
DLWMLNWTRCEAYSKCGFYVGTGTSNQFNTCWSKETKEGYSAFRLHNLTYSSLINCCAEHVGEDGAPAEAAYHITNSDLT
MIGCGIENIHAYNLIRIGYSWVTIENPSFIYGINNKYRHGTYTGLIDVSSSDSVVTLRGGHITATNSGTFADAVRVGGGT
FNYETPLWNNVGFPDDSSGFKIRISNYAAIMNLTGFDGRKYTFNGRSKKWDIHTKAKFLNGLQANLLGTTHLNNIRKDFY
IGTQNKGNNGSVANGYPFDGFGGTVLNFSDEDAAQYSNTAQLALSAVSNRVFFRRAAYEQALGSWFEFRTSANTTVDANG
FVKNASPIVKLFADRIELNDDAEKQNIEFEKLGVGDYLIKGSSGFSDNGWYIETPKDANGNVLFSVIYATLENGDISVKT
YQKKFDLETASIVADLEQPVDITVGRWIDLRLNEVSAN
>Phab24_12169
MLVNNIVFDLDVIVTGFSVFNDDLELFWDGTDFVTNAPEQLSAQNAHLIMRKQLKDLILNRIVFSLLISEDNSFVEDINS
KESQLRKSIVDEYSNCVCTSLVLSESEATTGAIFAKLNLKQIRAALVKTRELESGERVRQIDRISPTPTVSMQNSTEASN
GKDSSGADDLSKESKSIKDGIGQGKLPKSGETGLTQAEINRRQVEANTIATGHAENKMKLAEAARLDAKREAGDFK
>Phab24_12356
MANIKIQNLPVKIPLDTMKIPTGGFGDYAVTIGQIAEHFKLNNGFATKDQLDLHTNDKENPHNVTKEQVGLGNVDNTSDV
NKPVSFAVQEALNKKSDKNNTYTKSEVDRIEVNLEDLIAAYANTGNKAYKTLVDAQSDIENIPINSAVFILNDYNADNNG
LYQWDGTALNKSSLDYLEKSRHYTDKEISSLTNKITLKKSDDPDIIPILADKDGKALVYYDKNKDLFVGGGLLEQIFTIL
SQIKRYEDDRYIAILVDALGNILLGWDKLKDEPVGFTTSSLSMINTDKRFYYFSKSLEVKDVNHVVVYGQSLGLGATAIN
ILSNSQPYFNITFNTGPRQDSPATSIIPLVEMFNNPSSDGYDNRGETVCSGMANYASVKMMTESGIDPQEHVIFASTAGH
GSYRIDQLNKGTAWYNFLLDHVTKAKNLNAGKSFQVNLVPWIQGENDAITGTQTPYSVYKNKLIQLQKDVDSDIKEITGQ
VDDVRFMTYQVSYAARTHPDIAKAQLDLSKESDKFMLSTPMYHFPYAVDNVHLTNVGYKWFGAYIGRAYKQYVIDGRKPD
FLNPVSAYVNGKFIHVKFYAPNAPLVLDNTTLAPTTDYGFRVTDNGNTAGISNITVEGEVLTIELQSEPVGDVYVRYALD
YLGTGINLTGGASGNLRDSTTDSVDIGGVSKPLYHVCPHFEMKVNKIKGI
>Phab24_12360
MAVVNRPDYSVGVWASNGDIAAPTSEKIEIGHIVEKPLKEVMNWIQNRQDKGIVYLFQQGISEWVATETYPENGYVKRAG
VIYKALSQNTDRDPLTYTDIWRQAFDTFGSSAEVQLDVDKIKTQEGYLDLYVSKANPEATGKFYGTSYVANIGLSASGND
NFGYSFVDNENDGLFHDGQNPIILKNGEVAAIFDKPSSVSEYSKKVVTMDVLLEYIQLYKVGDLYLTTNGENPSTHLGYG
TWARYAEGKALVGFSTSTSADVPEWTKIGGGVAGEYSVKLTGDNIAPHTHYAIKGQYGGDSDLNVTNNIATSANRTESDY
KGYVMGGTSDKIPDLARTSNPIGSNGLPIIEATAHNNVQPSITVYVWRRIA
>phage_53_12426
MQPFSVEERYVKNGQTVRSALKEMYTESFVEFTTPTLITLNGKSLMRAEWDVEVVNESDVMGIVTLSAEPITIFFAVVAV
ISLGISLYTMSQMRNMKGFDAPAPDPTYNLSGQKNDFRVMEPIEVNYGRNRVWCTYAAKPFNRFISNDQWLYQLFCIGQG
EYQINQLFIEDTVISNYQDVEYEIIPPNQKVTLIETNVETSPEVRDIELFGPNEEDYTIAGPFTVVSPNRRTKKIEIDLT
LPSGLYYTGDKGLESRTVNAEFEYRAIDDTDTPMGDWQVLFTWTQTWATTTPQRFTIITDVPEGRYQVRGRRTNNKDTSY
RAGNTLKWDSARSIIPDDSTYGNVTLLAVKAKATNNLNNESSARVNVDCTRLLKTRSNGVWSGLVPTRSIAWAFYDIVTN
PIYGAALPEEYVDIDELERLDGELSAEGRFFDGIIKNKTTVWDALNTVAKIARARATINGTMITMVRDKPKSIPQGVFTV
DNIVEGSFEWEISTWDPTESDSVEITYVDPITYLQESMNCKVVESDGLNPEKVDLVGCTDRDIAYRDGMYIAMCKIYKRE
AIKFKTGLEGILPMYGDLIAVQYPIPSFGQSSVIYEMYDNLIILEDEMTWTTSQQHFVMIRGDNGVGYGPYPVTRGTSDD
MLVLSAPININLRDGNREPPIVSFGGSTTFARLCIVEEIAPEGGELVQVNCTNYDPIVFSHDNDMAPPIELDDVQPLPDI
PVVRNLNVVKIPEMPDTVSVSWDPALGATSYLLEKSQDGENWSTVANINTTSWQLQVFKGMLYLRVSGIGAGRGPWTNWS
GEVGDAMGVPQSVGEIGVVQDFKGTGFTVDWNSVIIADKYRIEVYEGLGSTLARQITTTTPSYTYNYEMAKTDNKVARQY
LVRVYAVNGYGESPSSSILMSNPVPLAPIDVSHALTSTEPTYKVYRISWSYPNPPSDLAGYKVYISDTSGFTPSESNLEF
DGISLGVSHPINTDSNGKHPAKYCRVGSYDIWGDEVSLSAEFTIPAVV
>phage_53_12485
MSSSQLADEFKALLVALNTIMLGDETQDMEYGGVIKPTWSKWLYQNRTMITNKADQAYVDSLAAAWSGGYFKSYQSLAAA
NADIANIPLNVSVKVLSEQDGGEWYKPSAESTQLSKSPFDPLRLAKIYADAVASTSMQYTEKLYNVVANNTEDLVRGEHD
TVIPMLLGADGKALVYYDTTDDTFKAGGLLESVFNRLIGFKLHDDPRYLALLTDENGKILIGWDKLKDEPIGGSGSGGSS
YAGSSNYVPYKYDVRAVEVQKNHVLSYGQSLSVGAQGLPVISNSQPYSNETFGFVANGITYSSPRMDVAATLVRPLYEVQ
YSPSSDGYNNSRGETHCSGLANYSSYHMATKYGRNPSTHVIFASTAGHGGYRIDQLKKGSAWYSVLMNHVTKGKELNVGF
TYAVQAIPWQQGENNAVSGGIQTPYSEYKPELIQLQSDAENDIKAITGQTGIIPFITYQMSYAARTWPDIAKAQLDLVRE
SDRFMLSTPMYHLPYASDNVHLNAIGYKWLGAYIARAYNQYMFEGRKSDFINPKHAYLDGNKLRVKFDVPTMPLVLDEDT
MASTFNHGFVVKDGDSIMTIVSIMVDGDEVIIELNSVPVGAVKVRYAMDNLASGVSITGGASGNLRDSTPETVVISNNVY
PLYHVCPHFELPVTVLKGI
>PhaR5_12536
MALDPNINRIKFLRSSTAGAKPTTAAIQPGEIAINLADRTLYSTDGNAIIDIGFGLGGSVNGPINATGQISTNDFLYSKY
GFSVNSETADGRGISLYGNGYTASNGLPSYGLAMAATSKYGTFGAVSGSHATYLTTNSGTNRGWIFNYNGTTNVASISGT
GIATFARVDAPLNGNANTATKLQSARNINGVLFDGTSDINTPAITDVVSFDNRTVKPSDVRNKAMGVYFTSKAGLNGAAD
TNYGDFLSLSTYQDGTGGKVNGLYFNKLSREILHYQTDLNSNSWGTPKTIAYTDSSITGNAASATRLQTARTINGTAFDG
TANINVNATYSEFIPDGANLNDYKTPGLYYCPTDAGAATQLNLPFSNAYSLFVERHAGIKQTITQYATNKTFIRKFYNGY
WDNWRQLAFLDPSDQKFTENITLEKATNAAINVKSTPGSYSELILSNGNKTASVSLTPDGSFILWDSTRQSSFATFTPDG
VQSILNSKLLINTPASLNSTGQETFTVTGGESSPIRFKINRGGAITTNSPVTGVSSIPHAISFNWYNTEWQIGNVRDGST
GTVGFGITKSNDTLVWRHDGNTMSNYGNISNTGSISTQGDISSNGNISNTGSISTQGNISSNGNLTTAGSISGDSLITRT
GRIGAPTSTYHYLDIGRDGTDITTVGQYGGAFRVVDTSNGATSFYVDPVDAKFSGKITTKPVTFYWNVTDLGNSTAAITV
PDAIAPQGKTGYAPFIHGSVQTDGFGYRTNVSIGAFRGSNTWSASGAYIAIGGNDNHTTEDFRFMTGGYIGTSGGTLNIL
GTLNAPTLTSTTGSFTTVNTTNINAQGSIVMSAAPGGSGRSGMYTGNGDGASFSTCNIDIGSHWGLGFKDNLGNRNIIFD
TRAGNASFKGSIRIGASFADETQLLPTSNQLQILTSGGQARNISTGGVLASDSYADFNKVPTNGIYSKGDIKTAVWMYAS
TFTGPTGSGDGRFDGNANTATRLQTARTFQITGGITTNVVSFDGQQNVTLTASNVDGSKVTGKVPEAIKAQTLAVTPQKN
AKLVASWKGTILQSMTPTLTIVDANTLRVRLADDNPSNRLPVLRFNVKIGTVYHLAFSDTMLPINGTVTFVQTGTTWVEV
DLNSPNHGLSGSGNGVNVMAITYSAYGCYFEGSISQIIGTTGPKDSQWAYVLKLNSPTIDATYNLSGSSQDATWVWDKDI
WYLNPAQPVITAGAMISPDRLNFFAADTDAATRMRSNMVTAQIWDIV
>PhaR5_12700
MTTIARALVTLKRNKASFDENLREMTFCGVFRNGVEISTGIKTAEFVDKSRKNIQSIKDKLDAEFDLRKKVNKANFETMV
TVGKEQMSINDALTYRTHILPRLKALYTRLVKELASARATFANIERDYEVKLSKAAHDDELKQLMEKREKPTIMEIQEQI
DELKSTIDFFDLEFDAILTETNPTIVID
>phiAB1_12802
MNILRSFTETVVTTPTDTFPISFEYDEKYDAVHVFLNDVAVEDLGYTVSQVNAVTLKVEPAITEGTVRIERETDIDKMKY
IFDAGALFIDQNVDADFRQIVHSQQEVRDGFIKLRGDVLPLVHGLQEALQQAQEASEAAQEAANAAEVAAAQTQYYLKYF
NPEIVYPKNARIMLDNGDIVRSIVANNIVNPNVDMTGWFNEGTNVGFVESIADMLAINNPHNGQVVYVKGYYAATNSALA
QPYSGGGHRIYVASRKTENDGFLCINGWVLQVENNTVTPEHAGAIGNNKDFDQSIPLNKVVNSGFDVSLSATTYYVSKPV
RKWKRGGKITGTGELTTKIVKTTNNIEGFGKTTINGKVMNFDVDAVLILMPDVSQSDWYAQQLHLNGFSLSYDSSLTNRG
YGLYAPLICQSSLRYISISNCANGVYSVDSWMVTWERVEASADKPFIFGAPETNWLPNNTSQTFISCWAKNAKGSDSYAW
YLLNMQYSTFISCGNDFNGTDGSPINSLIYMRYSDVSFIDMGFEFAHAYNLLYCEDSVANFVAPNIVGFENKYQREVTWN
TYNAMFNCVSNSTVKISGGRINTMYTSTNSTTVAAFSMCQGNSKLIVDLPIRFEGSNRLEEIAKTTSSTALLPAFGMYCD
STSKVDGYINNDHIVLAPTNDRFLTTSQIRSSPINPQDVNLNDIFGFAGNYAQPSGALAQASRNYPESFVATDILSMSNT
QIAGVSYDGGGGNLYFRVKNWSFGINAWRQILSSGNTTVDANGFIKAASPIVKLFADKIELNDEAAEQNIIFEKLGVGDY
LIKNSAGFSNDGWYIEAPKDANGNNLFALVYKTLENGDISVKTYAKKFDIETASIVADISKPVDIKKDRWIDIRLNDINL
KD
>phiAB6_12862
MNILRSFTETVVTTPTDIFPISFEYDEKYDAVHVFLNDVAVEDLGYTVSQVNAVTLKIEPAIPDGTVRIERETDIDKMKY
IFDAGALFIDQNVDADFRQIVHSQQEVRDGFIKLRGDVLPLVHGLQEALQQAQEASEAAQEAANAAEVAASQTQYYLKYF
NPEIVYPKNARIMLDNGDIVRSTVVNNTSNPNVDMTGWVKVSSVSQIFDETYNITQSVINGNLITVDNFGAKGDGVTDDS
AAFQAYCDSALTGQNLYLGAKGRYILKNQVDLKGKGLVGNGCGKVSEFYYNLGCIDVDGSSPDLQGKTAFINCGPTIQNL
TARCSNGAGKQVSFIEIDGYLANIDHITLINFYNQIVVKQALVGFNFTNAWLYYSQNAGIYCEDPLNRVSTTGTFHNIYF
QLGDGHAMIFDRDVHGCDFDNIIFESMNGGIKARTVAHCGFGKFWCENLKTATSKDWLEVTGANSCYGNSFTGYVKLLGG
WTSKTSPTLDSLPTNNYGGVSVSAEGISIVNAGNKAKMLMLPSGFKTGNATIDETHISSSTVTPLVKRRVIGADSSGAQY
LASDTYTKLSRKWGTYNHGSNNAGAFYAPMMLTYDQSFSTPQNNNGWKIVKESTGVYRVERVSGNTSVITNGHIVVGSPL
MGSRLGTGTGATHGIQMIETYAGSWTSYTEAAGFKVFWRDSSNALVDPHRFTVAFTATS
>Pipo_12925
MNILRSFTETVVTTPTDIFPISFEYDEKYDAVHVFLNDVAVEDLGYTVSQVNAVTLKVEPAIPEGTVRIERETDIDKMKY
IFDAGALFIDQNVDADFKQIVHSQQEVRDGFIKLRGDVLPLVHGLQEALKQAQEASEAAQEAADAAEEAAALVSGAVTSV
KTITDLKALPAWEGRVVVMQGHTELGKKSTIFRYDTTNTDTPNNYSVIKPNTGTGNWLALDTAVYESSQLGCGIAVTNND
VLINPLLATSGSITIRDELPITNSINVQSYNDIRGLGTRAGFKYNGPSGTADTLEGRLPVVKLFKDNAQAVSQSRLENLT
VHANYKPYVTAVDARYLTGQSKLRELIIRGVTDTSVGLVLNKMWYDKISDVFISGYDPSKPAGSRWGTGVVIESKYSSDP
ASPDYGAQINALTVDVSCHSLKVGYLIRPNNYIYGLNINTMPTVENCDIGFKMESAPASVDYQVRQSCISAYFENNGIDI
QWGTPSTTKARNSKHVWLNCSFDDVHSRIELYEGHHTFIGCKGIKTLVCGQYAQAELINTARPTTITDDYGNVTVRQDPM
SQITSGSYQNVRTRSQGMLKLKATVNAGATGTFDLGSVLNTTIASEGQTGLVRILSRRSYDTTPVIAQGVILRKSTGTTF
TPIGTVPTGMTISITGTVLSVYETRGDTKFLDIIFNPD
>Presley_13020
MARIDWQPLQAAPVNASFLDSANAGILGGVGAIGKALLGYGSDIRDQNTTDALAKIAALTNLEDLATGRTAIADAVAAQG
RGVDQLKVLQALGAQQDTLTNRANASLNLQQNQLSYDEQQAQIADRGIINQALQLSAAGKTGEAQALLGQIHSNAMPLYN
TLTDDKRYAAQQERQKVQDALQEKHWNQNYQLQLNSDKRADLSTAASLTGSLFPNAGTTEQKVVYDPTTGDFKYETVTNP
TRIDAFSSLMGNLFSAESGPNQTHRTADGNLLKSPRGALGVAQIMPATAAKPGYGMKPIDLHNTTAEQQKAWATEYISRI
GKAHGFSVPESVAAYNAGPGKVQKAVATAKEKGGSFLSYLPKETQNYVPQILGSNWQSMSGTKMKDFVQGSPAATTPSKT
TVAKTNSVSQALGIPLNAKVVAAAQTEYKTALSKLGTVESGPESPMSGQKTLDQWLYDNRNAKNNSNSVTRLFNATDADD
VYNIAQKNAEFKKLPTSKKLKVLDNMMSYTKANQGLFYKNPGDINEKINETILEDRKLAQANIDAKRTALLDSFVNKVLT
DAGLPPSAIPKQSLYALFDPEWAKKKGKAIGKVDNPFHK
>Scipio_13084
MEFSIVANPIFIPIAFAANGIKNLIQKVRQVGQDPEDFTWDEGAPLITMTKIEDGGKAPKGQDVNGVLNALSEHVIYGQN
GNRYTWSQDVIDEFGGYAVGAIVQSDDTTKEFRSLVANNTVNPNNGLGGAWEVYSGQGSIPTATSTTAGITKVLNVLNSN
DVGSALSAAQGKVLNDKFNFQNSKNQSGYVRLGDSGLIIQWGVFTSTNTQSNLIFPLAFPNALLSITGNLNSNTPDVIGI
DFDLSTATKTSIKTGAAQVGASWLGGKKISWIAIGY
>Scipio_13085
MTNPTLITTPFAENGDKNIIPESVGANPQNATMQAGFPPITQQKISEGGIPPERNDFNGMFNLVTQHLVHLNNGMSYEFD
QEHADKIGGYPLNARLMLTNGDIVRSTIANNTANPNVDMAGWDNPQKYLKTQVSFYATPENFGSTDGDAYNALQSAFNSG
LKVQLAPNKTYLTSKTLTHGSNFTLHGYNSKIVKTTLTTSGLAPIAAPTGAGDVIYDRDAVLIAVPSPEGYVTGCDISGV
SLEKSSANNFTGYGYFAPYLAQSTFKNFVCKVFEYAIYTVNCWMTEWVRCQGQGKAGWVLGGLTGDLVRGGTSTNLISCW
SLSTRGGYYAWNIYNMHSSNFLSASSDFIGTETDVADGVWNIVNCENITLLNGGCELVHAKQLFRIRDSQVAVDGWYFEQ
FYNRYGGATSYLIDIDGASRVHLKKNNFLFQENVGVYADSPRYIKVGTLSTLIYDQDNLTYPRITGIDNFSQFSIDVLGT
SFADIKTNGYHYIRNKGSNIAIPSVTTKLVDTDMGYRTSGEITSTSVANNVYFGLTAATAGRWNTARFRIGDQHFFYSNS
MNALLYKNGSPTSDTDGVPTYLPVGARIGTTAQRPVAPFLFTGRTYLDTSLHPNGKLIVWNGTNWIDGATSAIV
>SH-Ab-15497_13152
MSSSQLAEEFKALLIALNTIMLGDETQDMEYNGVIKPTWSKWLYQNRVMITNKADQAYVDSLAAAWSGGYFKSYPDLTTA
NADIANIPLNVSVKVLSEQDGGEWYKSTAGATQLSKSPFDPLRLAKIYADTVAAASMRYSETLFNVVSDGVIGLAKGEHS
TIIPILTDGEGKALAYYDTEDETFKAGGLLESIFNRLIGFKLHEDPRYLALLTDESGKILIGWDKLKDEMIGGSGGGSSF
ASGSNYVPYKYNTRAVEAQKNHVLSYGQSLSVGAQGIPVITTSQPYSNETFGFVMNGITYSSPRMDVAATLVRPLFEVQY
SPSSDGYNNNSRGETHCSGMANYSSYHMAVNYGRDPSSHVIFASTAGHGGYRIDQLKKGSAWYSVLMNHVTKGKELNVGF
TYAVQAIPWQQGENNAFSSGVQTPYAEYKPELIQLQSDAENDIKAITGQTGIIPFITYQMSYAARTWPDIAKVQLDLVRE
NDRFMLSTPMYHLPYANDNIHLNAIGYKWLGAYIARAYNQYMFEGRKSDFINPKHAYIDGNRLRVKFDVPAMPLVLDEDT
LAKTVDYGFVVKDGSNKMTIVSIMADGDEVIIDLNTTPTGAVTVRYAMDNLAAGVSITGGASGNLRDSTTDTTVIANNVY
PLYHVCPHFELPVTVLKGI
>SH-Ab-15497_13156
VALVRIVKNPIQPFNVEERIVKDGQTIRSALKELYTESFVEFTAPTIITVNGRSMMRDQWDIVVLNESDVMGVVTMSAEP
ITIFFAVVAVISLGISLYTMSQMRNMNGFDAPAPDPTYSLSGQKNDFRLMEPIEVNYGRNRVWCTYAAKPFNRFISNDQW
LYQLFCIGQGEYQINQLFIEDTVISNYQDVEYEIIPPNQKVTLIETNVETSPEVRDIELFGPNEEDYTVAGPFTVVSPNR
RTKKIEIDLTLPSGLYYTGDKGLESRTVNAEFEYRAIDDTDTPIGDWQVLFTWTQTWATTTPQRFTIITDVPEGRYQVRG
KRTNDKDSSYRAGNTLKWDSARSIIPDDSTYGNVTLLAVKAKATNNLNNESSARVNVDCTRLLKTRSNGVWSGLVPTRSI
AWAFYDIVTNPIYGAALPEEYVDIDELERLDGELSAEGRFFDGILRNKTTVWDALNTVAKIARARATINGTMITMVRDKP
KTIPQGVFTVDNIVEGSFEWEISMWDPTEADSVEVTYVDPITYLQESMNCKVVESDGLNPEKVDLVGCTDRNIAYRDGMY
IAMCKMYKREAIKFKTGLEGILPMYGDLIAVQYPIPSFGQSSVIYEMYDNLIILEDEMVWTASQQHFVMIRGDNGVGYGP
YPVTRGTSDDMLVLPAPIDINLRDGNREPPIVSFGGSTTFARLCIVEEIAPEGGELVQVSCTNYDPIVFSHDNDMAPPIE
LDDVQPLPDIPVVRNLNVVKIPEMPDTISVSWDPALGATSYLLEKSQDGENWSTVANINTTSWQLQVFKGMLYLRVSGIG
AGRGPWTNWSGEVGDAMGVPQSVGEIGVVQDFKGTGFTIDWNSVIIADKYKIEVYEGLGSTLARQITTTTPSFTYNYEMA
KTDNKVARQYVVRVFAVNGYGESPSSSILMTNPVPLAPIDVTHALTSTEPTYKVYRISWSYPNPPSDLAGYKVYISDTSG
FTPSESNLEFDGVSLGVSHPINTDSNGKHPAKYYRVGSYDIWGEEVSLSAEFTIPAVV
>SH-Ab-15519_13251
MNILRSFTETVVTTPTELFPISFEYDEKYDAVHVFLNDVAVEDLGYTVSQVNAVTLKIEPAIPDGTVRIERETDIDKMKY
IFDAGALFIDQNVDADFRQIVHSQQEVRDGFIKLRGDVLPLVHGLQEALQQAQEASEAAQEAAAAAEEAAQQTRMAEKVI
DKSGLTQQQINDAWLTVENFGAKGDGVTDDSAAFQAYCDSPFTGANIRLANRRAVYIIKKQVDCKGKGIVGNGFGKQSQA
AYDLSSIRVMEGDYTNSNADLADIAFINVGAEVRNLQFVSSKLGTISGINVSGYNTTINNVNFTGFKNQVHVIGASVRFS
VSDLTSIGAANAGFYFRDKQSDQSTTAYFNQCSWQWGNKAVVFEKEAYGCVFRDNIVEYMDGGFEASVFSNCIFEGNWCE
STRSGNAIDWIVNTSYQQLFNCKFGVNYIRAPWIDRTNPNDIAGSNNAGGIQAKNSAVAVTGATGAKIRLNTNGLSTGFA
DWFGVSNSPLSSRALLLTTQDRASGSNYDTPIVIAAPNGCLWERNRSATDYTPVTKRRLIGANADNTAAYYGVDTYTKRV
RKWSTFEHTTNTPGQFLAPTMLTYDSAATTQQVNAGWSITKEAGTTGIYILQRTASTVAPMANPNFVVGGIFTGSATGTL
AAVSYSLQAIETYSGSWTAYKEAAGFKIAFRDQAGALVNVTRFTAMFTVVSGF
>SH-Ab-15599_13414
MSDNNVATQFPQGIQAPNISGLGYMSFDKNMTIDTTPSPIVVTRKDGEYNVLIDEGELINGFYIIDFSMNRKRFNLVVAV
SGQGRNTGAAIDNSVNIISVLNEDPSLFKFKELSLAQKIGTTSVGIILTMTAISTVYDAASVEITGLSTQGRLSPSTNYN
LFERTVVQRKYGYVNSVEVKDDAAGVNVDLNSISFSSIVYCNPATPGSRPNANGKGVCQTIAGTYNASMGAQMFISEENE
MYFRSKVNGAYGFWTQIYTTKIYPKVVAAGSAVTTFSPTSPFDVSVPGIDLSRERFVILTTPEKISAVCGGVEVTNRANG
SFGLVAKNDSGGNWTGKINWTIMESYSSSEEMTYSLQMGILQGSAFIESTTVSEGQMLRVIVNAPQNADGSLLAYNITQV
SQSDIGIPLSGNVEIRSGNGIVDIPIVQDFLPEATEKLRFTLSASNTFKEIDVIDVSGPPEYASRVSRYADGSNTITQAN
EGDTVYLVLETKYVANGTEFTFTSSSDSDISNIVEFGTPRNINNNLIIVPVTLEADPTKPYEGTETITLEVRRLGAVVTS
TALIIIDTAWKAETWYSTNPNGTDIITQSDEGKTVYLILRVPSGTLINTYFKPTIKSVSTTGEIVEGQDVDITNSTMVAK
QYTGNMILAQKIEIIADKKTEGDELLLMEWVNQTTSQVVGDSNKQLLVKDTSLTPVMNMYLSGSNLTDVDLKSLFEAQFG
TQDVAWICNLYITGECWFTASSTLGAALRNVNWLAGTEMNIFWNSTGGVVGKGGKGASPGLSQVGANGGPCIEVGSGLTL
NLNISTSDCIIASGGGGGGGVAVNGKNIGGGGGASTGAAGTGDYNGVVATRTIGGDGGSYSYTDPGTSVTTVFNGGKGGD
AGLSGSVATGSGSNTAAGTYGNIKSGSGTLVIKKNGSLITSSQYYNENSYIRGGW
>SH-Ab-15599_13461
MTQTLRLECLISELTMEGEIASFFATKEQLSAGLVKKADLGDDNKLVSSQLPDFISQHIQEVNLKLSQVDLALTNNLQTA
KDYAEAYTDDVAARKADLVEGKVPTNQLPSLGSYPEFETALNDVANEARHDMVTRTDQLERSKATLGEDGKIIQEQLPSY
DKIPDLSPVIQDLYDSKADKTNVYTKSETLSADGIAALLENKTYTRDKLDEKLDLVRVTNENYWEDKFLKIGGYPFGAVI
RLDNNTGEVYSTVNGNKKNPNVDMTGWKFKTTNSELVEWNGITAKSYFDIRSKLIVLPEMFGDDIILASDYAVANNGILL
TSEKVYEVNQEFKPKSGLVWFSNNSTLKQVGAASQSASASGLAPESNVRIIGTLTVDMGNPTVGWGEKCHVRIDSFTNRE
PQISGFYFDTLILKGGHFNCNGFVMAGGANLVRGKRIECGDSAVIGRVFMAHWGNFQDHYNDNGTYRHKVGWLPTTHPHD
CIIEEISAGNLTCDTNDYSGVVLISAGYDIKIGKIEGSILDHTITGKGLLFLTAGDLGFAYANEKDKRNRMRNIQVGSIQ
GTSYALGIGMLGNALYATVDDTTNAGFTPTPDDYLAKISGLVEAINCFGKLETGNASNILINGDNGGGNFRVINAESQYF
YSSLYVRNLANNVVVDNLISKDSKINPVNVIGTGNDPSKLPKNTKVGRMECIRYGVTSSNTVFRTALRNELALNTIVDEI
IVTEHGNSYCVVSSANTASLGKTLKVGKIMVLDPSYSNNFLVNNSNPISDPVELDSYDVVSGTITVAVSGGSSIKCSGRN
REWQAGTLITGAKVSANDYVYNLGAGAGAPYKYIVEQAGVVGTDAVLRVIEAKPVKLLYSPAALSAGATVVARTGTITGL
KLGDRLAVEMDKPKGGTRFYAEVTSVDNFTVYHTNPTAVSVTVESGNLIIQMV
>SH-Ab-15599_13463
MESTPMSKTLKIEVAIDDLDPNGVIASEFPTKDYVDSELSKRVSLGEDGKIVASQLPDYDQIAGLPEKFEDIEEDIVASK
TQAVTDSQSYTDTKLSTELAKKADLVEGKIPHQQLPYPVNFEQNIANEFTEVRQEIDAGNQTLMQAIGTSENNTKIYVDS
KVNEQREYIDNTFSEFEQQVNAQVNDFDNRLEASESAIVHYNKGETPLYVSTLAPYKKGSRILLDSGVEYVNNVDDNAAN
PNVNTTGWSSKIYHTSQIDYKWKSKSGGYALNDRVMLENGDIVKNTMPNNTTDPNVDMTGWVKVNSTKNIFDDLFGLSQS
VINGNVITVDNFGAKGDGITDDSAAFQAYCDSPLTGQNLYLGAKGRYIIKNQVDLKGKGLVGNGCGKVSEFYYNLGCIDV
DGSSPSLTNKSAFINCGPTIQNVTARCSNGAGKQVSFIEIDGYLANIDHITLVNFYNQIVVKQALVGFNFTNAWLYYSRN
AGIYCEDPLNRVSTTGTFHNIYFQLGDGYSMIFDRDIHGCDFGNIIFESMNGGIKARTVAHCGFGKFWCENLKTETSKDW
LEVTGTNSCYGNSFYAYTKLLGGWTSKTSPTLDSLPTNNYGGVSVSAEGIAIVNAGNKAKMLMLPSGFKTGNATIDETHI
SSSTVTPLVKRRVIGADGSGAQYLASDTYTKLSRKWGTYNHGSNNAGAFYAPMMLTYDQSFSTPQNNNGWQIVKESTGVY
RVERVSGNTSVITNGHIVVGSPLMGSRLGTGTGATHGVQMIETYPGSWTSFTEAAGFKVFWRDAAGTLVDPHRFTVAFTA
TS
>SHI_13567
MEFSIVANPIFIPIAFAANGIKNLIQKVRQVGQDPEDFTWNEGAPLITMTKIEDGGKAPKGQDVNGVFNALSEHVIYGQN
GNRYAWSQDVVDEFGGYALGAIIQSDDTNKEFRSLVANNTVNPNNGLGGVWEFYSGQGSIPVATMARINANFFNIAQQSA
KMAVHITDKKGGNFDWDISMNFLKMAYYLCSVKEVECFIESVEKLTNADK
>Stupor_13720
MTTIARALVTLKRNKVSFDENLREMTFCGVFRNGVEISTGIKTAEFIDKSRKNIQSIKDKLDAEFDLRKKVNKANFETMV
TVGKEQMSINDALTYRTHILPRLKALYTRLVKELASARATFANIERDYEVKLSKAAHDDELKQLMEKREKPTIMEIQEQI
DELKSTIDFFDLEFDAILTETNPTIVID
>Stupor_13819
MALDSNISRIKFMRSKTAGAVPSPTLLDEGELAINLVDRTIFSKNGANTVELGFGKGGTVAGPINVTGGNAVTAAQFNGA
LNGNAATASRLLTGRKINDVVFDGTKDITIEDSTKLYKSDVLTSTGSSRVIRDAATIRAATVAKGAVVIHLPKRANSVNT
MMKLCIQGFDYVAGRATQSNWSVDISGYNYTGAAWHSYQAISTGGPAPFDTVRWGQAGDHQVIILGEGGASPSSWSYYNI
SIEKIYLTNSTEAYDDPNDPIYMAIEADISNYVINATLPLEGVAMAKRLETGRTFTFTGDARGSLTFDGTANVSTALTIN
SATTGQAGLVKLNNTLTSTSLTEALTANMGKILGDAVNTKVDKINPTSSGTLTHTGAASTSGLLNATGGISTSSLAISTG
SISKTDGTGYLSFLQGGAALGINIGDLLVSNSYSDRSKIPINGAYLKGGLDADNVIRGATGTAYSSLTAIGVGISIPFKL
KDTNIGTSYGFVPGFGMNVQTSGGYRQVVSIGAYRPGSNWTDSGVYIATGATNDGYSSEAFLLKSGRTISNTAGPINLIG
NADTASNIDASTGSLVGDSSAGWRKLGRATVPQNGRALMLQIFGGTGFNAGVPTQAMCTEIVLKGGNSGPSSINMVVHVP
DSSNILANLGKGVANACFVPVTGDDYDIYINCVGYLRAGIVAIKGALTDWALNFDVAGVSTKPTGAVDAAIYTKAYTTSN
VASATKLQNPRTINGVNFDGTANIKIQQESVAIPANANLTNYTNEGFYVCEANATAVTIKGTPFNPSGTSSSALAFSLLV
EKSAGVKQTYTSYASGATRTWVRGIYQGSPSAWREVAFCNSPTFVDTTTFNGPIVASSTLNVTGTAGFNSVSVNNLSAST
TISAGTSLGIANTVATTKYGLSLYGGASAGKPSYGVLFTGTSNSDTGKHGDVNGQWSVYFTCATSGSEKRGWVFQRSSGG
AGGAQNVASISTDGNMVINGNFDTASDNTMIRVGNNNDLAMIKKAGSSAFIAVGSNTAFRVLKSPIATVDPTQSYVNLMT
VTTSGDLDLAGNNILIGSGTNNNTYQTIQFGNYTKSSSGGGFSVLQTAPVGGSQGRVLQLANYTQAGTIDSALHVNNSGT
YQTVGSTTLKLATISDNVASATKLQTARTFQITGGITTNAVSFDGQQNVVLTASNVDGSKVSGVVPEAVKAQTLAVTPQK
NAKLVASWKGTILQSMTPTLTIVDANTLRVRLADDNPGNRLAVLRFNVKIGTVYHLAFSDTMLPINGTVTFVQTGLTWVE
VDLNAPNHGLSGSGLGVNVMAITYSAYGCYFEGTISQIIGTTGPQDSQWAYVLKLNSPTTDATYNLSGSSQDAIWVADKN
IWYLNPAQPVITAGAMISPDRLNFFAADTDSSARMRSNMVTAQIWDIV
>SWH-Ab-1_13886
MNILRSYTETVVTTPTDTFPISFEFDEKYDKVHVFLNKVAVEELGYVVTLANPTTLKIEPAIPSGTVRIERETDIDKMKY
VFDAGALFIAQNVDSNFKQIVHSQQEVQDGFSKLRDDTLDTLEEFQEENFQELKEYVDGVFGMTNPNLFDGISDNMVITQ
NGDSQRVLNNRQNERINALEQKQGEVVEGKADKDYVDNELVKKADLTITDLLEVAKADKDYVDDKIDAVAGGLAASYETK
AEADGAVSSGTIPAHSTVKVTNDPLSSNNGDWTWNGTALVKSDYDPLTQANQYTDNKTAEVKSDVMLDVSTVLNNALTLK
ATGDDHVFPVLVDESKNVLIGYDPNRDQIVAGGLQEQIFDKITDLKLGTSSTVIPVLTDSQGKVLIGYDTINDRAIAAGI
DGNVTEVSGGTTFPVKKFAIKPLVTAINHMLFYGQSLSVGAQGTPVLSTSQPYLNTTFEYGPRMDQDSTKVVPLVERVGS
PASDGGANRGETMCSGAANYASVLMGDDGTIPDKHIIFASTAGHGGYSIDQLEKGTEWYNFFIKHVTEAKRLNAGQDYKV
QVVCWVQGENDAVSSKQTTYDVYKAKLRQLQIDAEADIKAITGQTEPVRFITYQMTYASKTWWYMAKAQLDLCAEDDKFL
MATPMYMFPYAADNIHLTALGYKWCSGYFGRAYKRYVQDGVVPEYIRPISATVKGRTVAVKFQVPRLPLKWDTNWLKPTT
DYGFAVKDGNTQMGIVPNSLRISGDTVFMELTTTPTGKVKVRYALDYLGAGLNIQAAASGNLCDSTKDTMNINGTEYPLF
HLAPHFELEAFVNKGV
>SWH-Ab-3_13951
MNILRSFTETVVTTPTDLFPISFEYDEKYDAVHVFLNDVAVEDLGYTVSQVNAVTLKVEPAITEGTVRIERETDIDKMKY
IFDAGALFIDQNVDADFRQIVHSQQEVRDGFIKLRGDVLPLVHGLQEALQQAQEASEAAQEAANAAEVAASQTQYYLKYF
NPEIVYPKNARIMLDNGDIVRSTVANNTSNPNVDMTGWVKVNSVSQIFDETYNITQSVINGNLITVDNFGAKGDGVTDDS
AAFQAYCDSALTGQNLYLGAKGRYIIKNQVDLKGKGLVGNGCGKVSEFYYNLGCIDVDGSSPDLQGKTVFINCGPTIQNL
TARCSNGAGKQVSFIEIDGYLANIDHITLINFYNQIVVKQALVGFNFTNAWLYYSQNAGIYCEDPLNRVSTTGTFHNIYF
QLGDGYAMIFDRDIHGCDFDNIIFESMNGGIKARTVAHCGFGKFWCENLKTATSKDWLEVTGANSCYGNSFTGYVKLLGG
WTSKTSPILDSLSTNNYGGVSVSADGISIVAAGNKAKMLMLPSGFKTGNAVIDETHINSTTVTPLTKRRVIGADASGAQY
LASDTYTKLSRKWSTYNHGSNNAGAFYAPMMLTYDQSFSTPQNNNGWKIVKESVGVYRVERVSGNTALITNGHIVVGSPL
MGSRRGTGTGATHGIQMIETYAGSWTSYTEAAGFKVFWRDSSNALVDPHRFTVAFTATS
>TAC1_14010
MIYSLVILNEKGEIQETISFDAITRFTKGMSSSVSQSPVEEGFSVSDHVTKGNTKFSISAVVSDSLFMRKGATLQYVNGR
FVRLYEDVDPITDESPSKAMQARLEAIWEKSEIFGLFESKTSSETNVVNLIYPCVLTDLSFEETDGSEAVYPNMTFEKIR
VTKVETTVVENPSPHLIPYVKTSNAGNQTGATGVAELSGTKVDDTDLIKQAKEGNKDLVQKVVPKEKSWADNKVAEINKR
RDEMRYTNEAERKFREGYSSGRYNFNQKGEYTKAYVDTAMKKQYGAGWQTTSGSPKAPVTSTVAGGGTWNQKQ
>TAC1_14017
MRLMISAFFNVGSWDRRYLLNKESTGWFEGNLTDQGLDRCGDSYWYSGVHIGSGMADVSDTAISLSSPFKYLSEPFTDES
KSFIEDDKIIWEREITYKVENEDIPTVSEISASWDSDIKTSVALANLPKTISLGVDDDLIVKVKLVVKQSATETFSGSID
FGASIHSYIIKPCFYKKFDNFFIGNALSQKDGRVYSGSIPSDLTLEPEGSIDANLAIYDVYTFNARSRTFSNFFTLSSPN
SATKTATSHTIGIPSAYGVEFDPPIDKSFNRELTLNYVLKWERDNG
>TAC1_14018
MAKIQKPDFTTLWASQGNVQAPDISQVLSGWQLNQFPPSNVTNYQMNKVESAIAYLFQMGISEWTDKIEFQPNSLAMHPK
DGLVYRSKTVNKGKDPQTSGTDWAIAFDKYGASEDLRQEVIKIMSQDGYLPFYVKVSDPVMNGPAKAPAFRANVGAPSGA
VGYGFANYLTTGMFSQGGDLLLAAGGNVQGRIKSVPPTLEMNDNTLVTTALLKKVIEEIKIASQLPVGMSIISNNKANPS
TYLGYGTWVQDMQGKALVGVVSNAGTDMPDWVKYVDSTSGDSYTTKLDVKNLPSFRANILLNTWVGGDDASGEGAILTAN
REWRSGTQMPDKSYADFQGENLPFSNVQPSQTKFIWTRTA
>TaPaz_14214
MLVSNITFDLDVIVTGFSVFDENLELFWNGSDFTTNSPDQLTTQNAHLLMRKQLKDLILNRIVFSLLITEDNSFVQDINT
KEAQLRKSIVDEYVNCVCTSLTLSESEATSGAIFAKLNIKQIRSALVKTRELEQGERVRQIDRIAPTPTVSSQNSSDASK
GVDSDGNADLSKETKGILDGEKQGKLPKSAETGLSQAEINRRQVESNAIATGHIQNKQRLAEAARLDAKREAGDFR
>TaPaz_14221
MSVVSRPDYSVGVWASNGDIAAPTSEKIEIGHIVEKPLKEVMNWIQNRQDRGIVYLMQQGISDWVSTETYPVNAYVKRSG
VIYKAYAQNEDRDPLSNPDIWKLAFDTYGSAAEVQLEVDKIKSEEGYLDLYVSKNNPVLNSRAEGVSYVAAEGVPTLTSD
EYGYTFKNHLLSGLFIAGNDPVILKDGAEVARFSTPTDPNESSKKVVTMDVLLEFIQTYKVGDIYITTQNENPSIRLGYG
VWERYAEGKALVGFSSSTSNQIPEWVKTGGGEYGEYSTILEANHLPKKTNYTYQRFTNQTSGDIVVGGIDPNGNAKYNNI
EPIVGTVGDQPHNNVQPSITVYVWRRIS
>TaPaz_14226
MADLRIADAPEIALENITGNEKIPTGGYGNSAVTINNLGQFAKTALSLATEEYVNNLSGQKEVKITLTGNNLTPTSSNDL
IPQLNNSVLNIVHQKLLNKIEWVKDNVSVITDHQALQNRNVSNTHPSTSISHNVTSNVSVEIENIKNDVLRIETETIPEL
SNSIVGKQDVIVNDINLTPSATLSNVQSTNNAALNNSLQALLNRDQYRSIHNNLTGRDVENAHPTTSIYDGNETQKQIND
KTIVSYDTVGDLRNIVPRKNGQVVHVKSHSNNNSGGLNYIWNSDNSLPDDDGYIIQSATTSTGRWVAQFGKSPITPRHFG
AKGDGVSDERLMCEKSLVVATNLGNVWLVEKGSTYLLNSYANYSSIAAFSSSMLPLFSKSKVQIDGTLKVGSFFNDKDFI
VFTDINAASSSNFTPVKNWEIYGAGDIDLSLSGKRETTYKLRIPIYLETSYESSIKDIKIHSGDTPNAIVTGGKNITIDN
VKFIDLMSDNSSNDDHSTIYAKAEETKIRNCHFEMTTVNGHLNACPVELHNSNSYFKDSVIVGYRNTHIIAAITTEFANI
YNIEICGLKSKVYRGFSTLDVWTGASLINAKIHDNQCQILPFPSDAEITNAGIDASLVDGPQTMLLVTNDSAIGYDLVSG
IGSYIQYYNNTYISESDVNVPDNLRSAIYFSKAPLSGLEFYRNSLKVKYMVLGSDGVQTTDKLNLDRFIFKENDFDESFL
VSNNPFNLNVNKIQSTTLSFIFKRLYSCTNLVNMAVSDFTNSIVNNFNVYHENTGNIVKCFNITTSVLENNSNKLSYPET
IGVYFSADTLGDSDFYKNNIKRARIIDRGQIPDNVVITDFLSNVNNNRLVAMCKNPTGQFGTFNCRLMLEN
>vB_Ab4_Hep4_14387
MNTLRSFTETVVTTPTDTFPISFEYDEKYDAVHVFLNDVAVGDLGYIVSQVNAVTLKVEPAIPEGIVRIERETNIDKMKY
IFDAGALFIDQNVDADFRQIVHSQQEVRDGFIKLRGDVLPLVHGLQEALQQAQEASEAAQEAAESAQDAAKSVQGTIQSY
DSVADLIAITDMVDGDVVNVKSYYKGLNKGGGIFVYDSTKAAINNGGTIINGWVRELTGIVNVFMFGAKGFTDTEPNIND
TVPIQRAIDVMRDVYIPEGKFKCNLVFNNSFTLRGAGKGTFIYPFDPNKPVMTNINRNSLGWNNDTILDLEIRSQGFESH
NFTGTGFQFGLFPAQEGYSSVGRIVMRNVRIQGFEKGIHKVNGNIGNKYYDCSFEYNKYHIYGKGNQLSLGNPNAELMHC
GCDYFYGCNFSESTTAAVAYYDTSGGSGQWVFDSCAFQFNRGFAWFFEFNLPNGSELFAPITSINTWFESNAQDVVTIDR
LDGTTTTMQSKVRSVIGSNAVFIVGTDEFHTRVGIGVVEPQRTLHVHDKDTPVIQLTSNCSGNTTSNKGALIYYNTQDLY
IENKQTGIVYLLNQKGRVELNSVGDFTSNKGKLGYGAGAGSYTTQVGSKSTKVVHNYPSGVITLHNQSLAPNESATFILE
NSYITRSDGILINVARSNSGLNYLYSVVAHSIDIGQCYITIKNTHTAALAEAVELNFNIIAGSTAH
>vB_Ab4_Hep4-M_14438
MNTLRSFTETVVTTPTDTFPISFEYDEKYDAVHVFLNDVAVGDLGYIVSQVNAVTLKVEPAIPEGIVRIERETNIDKMKY
IFDAGALFIDQNVDADFRQIVHSQQEVRDGFIKLRGDVLPLVHGLQEALQQAQEASEAAQEAAESAQDAAKSVQGTIQSY
DSVADLIAITDMVDGDVVNVKSYYKGLNKGGGIFVYDSTKAAINNGGTIINGWVRELTGIVNVFMFGAKGFTDTEPNIND
TVPIQRAIDVMRDVYIPEGKFKCNLVFNNSFTLRGAGKGTFIYPFDPNKPVMTNINRNSLGWNNDTILDLEIRSQGFESH
NFTGTGFQFGLFPAQEGYSSVGRIVMRNVRIQGFEKGIHKVNGNIGNKYYDCSFEYNKYHIYGKGNQLSLGNPNAELMHC
GCDYFYGCNFSESTTAAVAYYDTSGGSGQWVFDSCAFQFNRGFAWFFEFNLPNGSELFAPITSINTWFESNAQDVVTIDR
LDGTTTTMQSKVRSVIGSNAVFIVGTDEFHTRVGIGVVEPQHTLHVHDKDTPVIQLTSNCSGNTTSNKGALIYYNTQDLY
IENKQTGIVYLLNQKGRVELNSVGDFTSNKGKLGYGAGAGSYTTQVGSKSTKVVHNYPSGVITLHNQSLAPNESATFILE
NSYITRSDGILINVARSNSGLNYLYSVVAHSIDIGQCYITIKNTHTAALAEAVELNFNIIAGSTAH
>vB_AbaA_LLY_14466
VAFSWQEQIKSAGTQDIQCDIEYLDKSYIHVYLDGVETTGYTWTSSTNIRLNTALAASTTVLLIRKTEREYLYIEFASGS
PFIEVNVDSQNTQFLHLAQELVEGRAIPGFYGTISMNGYRITDLANPINSQDATTKAYVDAADTLLGQRIDAEAATRKAA
DDALSMRTSALENTFISGVETVSYPWSTVLTADTDEVTPGLAFTKAVVELNGVGQIRGYSFEIVDNTILFAETLPAGTVV
AARLGADVTAGDGFASQASVDYLADSLGDLAYLDKAAAVSNATGTGDVVDKFNALLAALRTSGVLGT
>vB_AbaA_LLY_14476
MALIRLVAPERVFSDLASMVAYPNFQVQDKIILLGSAGGDFTFTTAASVVDNGTVFAVPGGYLLRKFVGPAYSSWFSNWA
GIVTFMSAPNRHLIVDTVLQATSVLNIKSNSTLEFTDTGRILPDAAVARQVLNIIGSAPSAFVPLAADAAAGSKVITVAA
GALSAVKGTYLYLRSNKLCNGGPNTYGVKISQIRKVVGVSTSGGVTSIRLDKALHYNYYLSDAAEVGIPTMVENVTLVSP
YINEFGYDDLNRFFTIGISANFAADLHIQDGVIIGNKRPGASDIEGRSAIKFNNCVDSTVKGTYFYNIGWYGVEVLGCSE
DTEVHDIHAMDVRHAISLNWQSTADGDKWGEPIEFLGVNCEAYSTTHAGFDTHDIGKRVKFVRCVSYDSADDGFQSRTNG
VEYLNCRAYRAAMDGFASSTGVAFPIYRECLAYDNVRSGFNCSYGGGYVYDCEAHGSRNGVRINGGRVKGGRYTRNSGSH
IFVTKDVAETAQTSLEIDGVSMRHDGTGRAVYFHGTMGIDPTLVSMSNNDMTGHGLSWALLSGYTTQPTPPRMSRNLLDD
TGIRGVATLVAGEATVNARVRGNFGSGATSFKWVSEVKLTRLTFPSSAGALTVTSVAQNRDVPTPNPDLNSFVIRSSNAA
DVSQVAWEVYL
>vB_AbaAut_ChT04_14584
MNILRSFTETVVTTPTDLFPISFEYDEKYDAVHVFLNDVAVEDLGYTVSQVNAVTLKVEPAIPDGTVRIERETDIDKMKY
IFDAGALFIDQNVDADFRQIVHSQQEVRDGFIKLRGDVLPLVHGLQEALQQAQEASEAAQEAAEVAEAVTQFVQSVSDYT
VLPFVTGKVYGINRRVQLDNGYIVKSTIANNANNPNNDMTGWVFDSELLLESFGATEGADATLSIQKAFDYIRSIGGGSI
TTNLRSITVSDVCIYHDNTIFDFNKCKVEFVGSGKLVGAIYNADKTAFVGAGVAEIYYKAAKTRAIQNPNARITSNAPQK
SQSIIVDNAAGFVVGDFIFVSNGYCDMWRVMEQYESTGLPVNRSFQDWVRPDVDLWRCEIVKIKSITGNTIVLEDQLEND
YMAVPKTYGFFSDENSRSDAIGWNYPTIEKLNGASNCTFKNIVAVNNGATHSIVSYLGVNNNILDSIGYGTGQAFEFQTC
YNSHMLRNYTFSEKIGQSIRRGSSMCIMANATAHYQGYDSTLLIWEGSNLCLANNIIVEGTGGNICHAKIGFYFNTAWNC
TGTNIQGKNVQTVVDTSFCRGGIFVDGITGVNCDSLIGSYASFDVKATDGLKKGAYKDSISEYDTSLFYVSESNNINFSG
IKDSTKYSDSKTNGRAHIYKSFAINIKDVEAENVVLWNSVDDSKVFEPSKYKIKVSGSVFRSMFLTQTYNDGEAQTRRSY
IKDTDFMQFVDVSNTHNTEFKGVKILGRDVAKSLILNTSHFTRLIDCEIYNNTVAIDFRGTGSAYTENWTSLVYMRDTVV
DAPTKFLNYVDTSYMLSTNAISSKSKGLKYLSVLTDYPKVKTYANPAGDGNVVGWFMVDNTKNQIIEGYTTSEIQSATSM
INTFENKWLGREIYNTTISKFMRANGSGPTAQWVSSDGVNTITPA
>vB_AbaM_AB3P2_14603
MEFSIVANPIFIPIAFAANGIKNLIQKVRQTGQDPEDFTWNEGAPLITMTKIEDGGKAPKGQDVNGVLNALSEHVIYGQN
GNRYTWSQDVVNGFGGYALGAIVQSDDTTKEFRSLVANNTVNPNNGLGSVWEIYSGQGSIPIATSTTAGVTKVLNVLNSN
DVGSALSAAQGKFLNDSKLNYNQALGIDQTWKNVTGSRSIGSTYINSSSRPIMINASFPDTNSGIPRVIVNVSGVEIINL
NYDSGSNFGAVLISFIVPPFNTYRIDVQNTPINPTIWAELS
>vB_AbaM_AB3P2_14604
MTNPTLITTPFAENGDKNVIPESVGVEPQNATMQVGFPPITQQKISEGGIPPERNDFNGMFNLVTQHLVHLNKGLPYEFD
QSFANAIGGYPLNARLMLDNGDIVRSTVANNTNNPNNDMTGWVKKESISTVNSIYDLPSTANDGDVIFVKGYYPLNASIQ
THIGGGVRIYSSSRSSENDGFLCINGWVLQVIGNTVSFTQAGAKPNDNSFDSSDIINSVLATGLNVYDDPNHTYYVSKPI
LTKGQSIDGGFKITSSLDSVRTVTCSNEPVFKSKSNTYIYCGTTADYVDFMHIKSLGVDTILHYFQFKDGREWEKNYTQR
DVLDSIKSSGLSVIVSTFEWVVKPDFPTWMNTALSYDNVVGFYTVDEPVGNNVSIAKQIEFAEAVREYTNLPICCAESQH
NTYGNGVDNLAKVYDIIFFDSYYQHASVVSGLDPLEYTKLYYNAHLGIIRTQNPHAEVIPAIGAYISTSHTPSNADLEKL
CSFNIDSSRTSDKVCSFIYDAFPESSDIKTCVKISTLLQNNVRDCNNTSRVNLTTDISFGTNSIGPYSSVDYGLSKIIDK
WVYISPFPDVQTKMDGAYITTVVGSPTQTDTDFSFKTDSWDYKYSGICVKAGTSLVLTTLDFNVANIVSMYCRVYEGSTA
TGKVSLCETKNSGRELTVLQTHTFGDASQLSFPRIKGTGGKLAFLFEDVVFSENPTRPQITFRLFGSMSNW
>vB_AbaM_AB4P2_14746
MATTPTNKPIPSEDPRDLKFNAGKIDEVVTSNAHYYTDRFGVRRWTIAGFQYTAEEAIRNYGYITMDSFEDGSTLTLPNQ
VLRYKATGEYYRWDGEFPKTVSAASTPETSGGVGLGAWVGVGDASLRADLSSKNGIKLIGGDLESYGADASGSIPCDNQL
SQMLADKKFIVNSGTYLITSSHEVDISSLEYIEVGPDVEFIIRSNINGFIFKNPNANFDANGMRITVDIPGGGYTGIALT
LRGSKYYTGPSNLGRLTQKNKFGPFYVFNRQGAVKQESASTPVTDEGYGFSIDCNSADEEILIWNEVDVSSTGFTVAHAI
GVGTNPLNFISSLDLKLVAWFSTYHFRDTSIPQSGGNVAGGIGDVHVRLQSQPHAQMVKVVHMEHAPGFMSGCRFDLSIW
DPNAYGYTSNVVDASVTNEYTNTMERKSYPLTRVLNMVDGSIFPVVNYTSSIQQSDILSSSDPELAKYLYLSTVTPEMTV
LQACNAIKTWCNENNIRNNFEFKVFLGDSTVDIRNVFLPWITAIGDYSGYLHLYATFYNGIINTVRVEYEVNPITSGGKT
EKHEILWTNTTGLVSHRLIEYSFGTTAEIKSKVAIQTKGFTTFDSTFNIPVWYNGNNSWLKADGSVAYSI
>vB_AbaM_ABPW7_15046
MAAMTPQQSVRAVYKAEQEINSTENKNTSASTVKGDNGFCILASVYNSSSDQYIQNFKAITFDSVPEVGVTREADVTSFP
VESGSDVSDHVQIKNNRFKLSGIITETPIRLMRDQLYSAGVNGARISQAIEYLDQIFESRQPIVLLTEHRTFENVILKGY
SYDYKSEFAMQFDLEFEQIRLVSKATTNAIAVKTAPNKSTGGDVKGQVASNGPKSDITVRTAEATNTPTNNGG
>vB_AbaM_ABPW7_15057
MAKPIYYPDWATQTVTLPGTLNTNKIRPKETIRTVGMDYGQIMTCEEMNWILNNIGLWIRYLVDDFLPTLPNTYLPLVGT
KITMAGDATGEATWNGNKEVTLSIQVQDNSHNHLSANITDATSSTVTPNVLVKRDAGGAIYGGDVYVNGTSTTDPATLFF
KNFAGQTNGEISAEYQSGGQLYIYRRNPSTGNVSAGVRLYDAGYVLIDSPRSNSGQDTSNGNALVRLDYLNSRLTSLQNT
LQTNINTVQNNLNSVNSNLSSRINNVESNHQNQITNNYNYANGTFVRDIRYTSQGVYYPPGNEVSWTYICSSGYVLSGII
VQETGRSSADNIGGVYFKRLQRNVNGNWYDIGG
>vB_AbaM_ABPW7_15061
MNLTRPNSAIADLVEATYRKRRSFEAGFTLRNSREVLLLAAEGNYYQWKGTFPKVVPANSTPATTGGISSLAWQSVGTAD
DIAIINAKFTAMQQQIDDLSETIPEAGKSAYQIALDNGFVGTEAQWLASLKGDTGAQLNIKGSLASTSELPSTGNVAGDG
YIVGDVIYAWDGSVWKLISSLGPEGKSAYEVWLADGNTGSVYDFLTSIKGDKGDVGPTGPQGAPGVNANGFDYRGDLPST
SNLPQPNSENVSQAYSINGNLYVSNGTAWVNMGNIVGPQGPQGEAGKDGLDGTDGDEGKSAYQSWLDAGNEGTEVDFIAS
LKGPKGDKGDQGEQGPQGELGPQGPVGATGSGLEIIGVLNSEAELPPTGEVGDAYKINNDLYVWVQDATEWMNVGSLGGT
SITAKGHVPNSEALPVYNNYGDAYLTEDTSNLYIYTYDQDTNSASFVDMGSIKGDKGEKGDKGDKGDPGTNGTNGTDGTN
GKDGAQWFVATTNPVAGDGVINDYAFNTTTGAVFKKTDSSTWTLIGTLPSIPEAPQDGLTYGRSDGNWIEISGSDPTEAI
TPTKVTAGFMELETTTANSGASWTPSGTSNMYVVTVTDALTVGAWPGVTGSTKPKAFSAMIYLIQDTTGHTVTLDASYGA
LNDTEIATTANAVTILQLTYPGVGDIVDMVVVTR
>vB_AbaM_Acibel004_15350
MIYTIVLFSEDGAVDETIVFDSVSGFDETYSSSIPQAPVENGFSLSDHIIKGNDKFSMSGVITDSLFRRKGALIQYVNGR
FVRMYEDVDPLPTENPIVTMKARIKKLRDDREIFGVFESLRGFNETETSQVNLIYPCALTDVSFSNKDGGNAIYPNMSFE
RIRISTVDFKVVENPSPELIPHIKHNNGGNQTGDSGAVKIADAGSPDLKAQADAGKSVVPKELKKEESWADKKVAQQQKQ
KDILLATNKAKEKASQLISEGKLGYGQSGAYVADQVSKDMKPKYGAKWDE
>vB_AbaM_Acibel004_15357
MRLKVEVFFKVSVWDKKFLLSDTMVDWTKATVTDQGLDRVGDSYWIGGVHVGGGTSAFTESSNGLEAFFNYNSKPSKDTS
SVSKGEEVITWVREMEYRFTKEDLGDRDISEVSLSWDRDPKTASALLNLPEGVGFTKDQELVITCKVHVIEDLDDIEVGE
VDFGASKHTYTIKPCFFEKFKNAYIGSPLTQKDGRVYSGEIPIDQAKEPTGSIDTNLAVFNNYTYETRSRTFSNFFTLSS
PNAVTRTVTSHTYGLPSAFGVQFDPPIDKDFNRELTLNFKINWDRG
>vB_AbaM_Acibel004_15358
MVAIVKPDFENIWASEGGVAPPTLDQILSGWKQNQFPPSEISNFLQKRVDSAIAYLYQNGLPDWDKKIEYQKASLVKYEG
KHYISKTVNINKVPRAESPDWTIAFDAYGASNDLRAEIAKIMGVDGYVPFYVKKSDPIMTSKAKAPSFEADVALTNGFSF
KGYKSGMYSLGGDLLFVSGGVTNGRIKNTPPTLEMNDDTLVTTALLNKVIEQIKKDTQIPIGWSVITTNKKPPSDKDQLG
YGTWKLDVQGRALVGANDSTAINAPEWTMDADSQHGEYEHTVTIAELPRHRMSFPADDQLIESFDLERNKDLQGRGYDAK
SSQESKWASGWAFTNYVGEGKPMNVVQPSQVKFIWTRIT
>vB_AbaM_Acibel004_15361
MSKVLTGNETVSIVGNFAKSKATLKEIASFAVVDGGVTEEFVTEAVKPKADKVYVDAELSKKANASALNKAGVGLGNVDN
TSDANKPVSTAQKTALDLKADKTALDLKADKTSLNKSGVGLGNVDNTADSAKPVSTAQKSALDKKVDLAGLLKTIEATPA
IVHTGEGEIDCHKLDYGQHLIRSDNAINAPPDTKITLLYVVKTHDEVGSGGIGQVLKPSDFEQGTISESSSVGTDYELAK
YPPTEPLHGSRIRSIKPIPITEFSTVSVAEGFEYSVLAFDENQKYLGRSSFMVWSGNPRLTYPNAKFIAVAVKKVGQNVP
ITPEEATQAKLTVTTLGQTSGGSKLLIAWGATMGDLHTCVNISGAWSSWSRIGSVIPKDANEGDHLVFRSGKWVAEAPKP
TV
>vB_AbaM_B09_Aci01-1_15430
MIYSLVILNEKGEIQETITFDAITRFGKSMSSSVAQSVVEEGFSVSDHVTKGNTKFTINAVVSDSLFMRKGATLQYVNGK
FVRLYEDVDPITDESPSKAVQARLETIWEKSEIFGLFESKSSSPQTNVVNLIYPCILTDLSFEENDGSEAVYPNMSFEKI
RVTKVETTVVENPSPHLIPYVKTDNAGNQTGATGVAELSGTKVDDTDLIKQAKEGNKDLVQKVVPKEKSWADNKVAEINK
RRDEMRFTNEAERKFREGYSSGRYNFNQKGEYTKAYVDTAMKKTYGAGWQTSSGSPKAPVTSTAAGGGTWNQKQ
>vB_AbaM_B09_Aci01-1_15437
MRLKISTYFDVGTWDKKFLLHGKSTGWMKANINDQGLDRCGDSYWFSGIHLGSGQSNINENTTNLQSPFMYVDKPMKDET
KSFEDGDFIVWERELEYRVDGSEVTSVSEVSASWDSDIKTAISQVNLPETIQITKDMELVVKVKLVVRQSSKDTISGEID
FGAAKHQYVIKPCFYKMLDNYFIGSPLTQKDGRVYSGNIPIDLTQEPTGSIDSNLAIYDSYTYKSRSKTFSNFFTLSSPN
SFTRTATSHTIGIPSAYGVEFTPPIDKTFNRELTLNYVIKWERDNG
>vB_AbaM_B09_Aci01-1_15438
MAKINKPNFTTLWASEGNVTPPSLDQILSGWQMNQFPPSDVTNYQMNKVESAISYIYQMGVPEWSDDIEYQENSLTLNKV
DGLIYRSKRVNKGKAPQLSSDDWVVAFDRFGASNDLREIINKIMIQDGYLPFYVTKANPNMTGIASAPAFKASVGNPSQN
SGFNFENYENTGVFSQGGDLLLASGGVVNGRIKNTPPTLDMNDNTLVTTALLKKVIDEIKVATQLPVGMSIISNNKENPA
TYLGYGTWIQDVQGKALVGVMANAGSDVPNWVKYADSTSGDSYTTRLAVENLPSFRAQLLLNTWVHGDDASGEGAILTAN
RNYRDGTQTPKNSYADFQGENLPFSNVQPSQTKFIWTRTA
>vB_AbaM_B09_Aci02-2_15624
MIYSLVILNEKGEIQETITFDAITRFGKSMSSSVAQSVVEEGFSVSDHVTKGNTKFTINAVVSDSLFMRKGATLQYVNGK
FVRLYEDVDPITDESPSKAVQARLETIWEKSEIFGLFESKSSSPQTNVVNLIYPCILTDLSFEENDGSEAVYPNMSFEKI
RVTKVETTVVENPSPHLIPYVKTDNAGNQTGATGVAELSGTKVDDTDLIKQAKEGNKDLVQKVVPKEKSWADNKVAEINK
RRDEMRFTNEAERKFREGYSSGRYNFNQKGEYTKAYVDTAMKKTYGAGWQTSSGSPKAPVTSTAAGGGTWNQKQ
>vB_AbaM_B09_Aci02-2_15631
MRLKISTYFDVGTWDKKFLLHGKSTGWMKANINDQGLDRCGDSYWFSGIHLGSGQSNINENTTNLQSPFMYVDKPMKDET
KSFEDGDFIVWERELEYRVDGSEVTSVSEVSASWDSDIKTAISQVNLPETIQITKDMELVVKVKLVVRQSSKDTISGEID
FGAAKHQYVIKPCFYKMLDNYFIGSPLTQKDGRVYSGNIPIDLTQEPTGSIDSNLAIYDSYTYKSRSKTFSNFFTLSSPN
SFTRTATSHTIGIPSAYGVEFTPPIDKTFNRELTLNYVIKWERDNG
>vB_AbaM_B09_Aci02-2_15632
MAKINKPNFTTLWASEGNVTPPSLDQILSGWQMNQFPPSDVTNYQMNKVESAISYIYQMGVPEWSDDIEYQENSLTLNKV
DGLIYRSKRVNKGKAPQLSSDDWVVAFDRFGASNDLREIINKIMIQDGYLPFYVTKANPNMTGIASAPAFKASVGNPSQN
SGFNFENYENTGVFSQGGDLLLASGGVVNGRIKNTPPTLDMNDNTLVTTALLKKVIDEIKVATQLPVGMSIISNNKENPA
TYLGYGTWIQDVQGKALVGVMANAGSDVPNWVKYADSTSGDSYTTRLAVENLPSFRAQLLLNTWVHGDDASGEGAILTAN
RNYRDGTQTPKNSYADFQGENLPFSNVQPSQTKFIWTRTA
>vB_AbaM_B09_Aci05_15828
MIYSLVILNEKGEIQETITFDAITRFGKSMSSSVAQSVVEEGFSVSDHVTKGNTKFTINAVVSDSLFMRKGATLQYVNGK
FVRLYEDVDPITDESPSKAVQARLETIWEKSEIFGLFESKSSSPQTNVVNLIYPCILTDLSFEENDGSEAVYPNMSFEKI
RVTKVETTVVENPSPHLIPYVKTDNAGNQTGATGVAELSGTKVDDTDLIKQAKEGNKDLVQKVVPKEKSWADNKVAEINK
RRDEMRFTNEAERKFREGYSSGRYNFNQKGEYTKAYVDTAMKKTYGAGWQTSSGSPKAPVTSTAAGGGTWNQKQ
>vB_AbaM_B09_Aci05_15835
MRLKISTYFDVGTWDKKFLLHGKYTGWMKANINDQGLDRCGDSYWFSGIHLGSGQSNINENTTNLQSPFMYVDKPMKDET
KSFEDGDFIVWERELEYRVDGSEVTSVSEVSASWDSDIKTAISQVNLPETIQITKDMELVVKVKLVVRQSSKDTISGEID
FGAAKHQYVIKPCFYKMLDNYFIGSPLTQKDGRVYSGNIPADLTQEPTGSIDSNLAIYDSYTYKSRSKTFSNFFTLSSPN
SFTRTATSHTIGIPSAYGVEFTPPIDKTFNRELTLNYVIKWERDNG
>vB_AbaM_B09_Aci05_15836
MAKINKPNFTTLWASEGNVTPPSLDQILSGWQMNQFPPSDVTNYQMNKVESAISYIYQMGVPEWSDDIEYQENSLTLNKV
DGLIYRSKRVNKGKAPQLSSDDWVVAFDRFGASNDLREIINKIMIQDGYLPFYVTKANPNMTGIASAPAFKASVGNPSQN
RGFNFENYENTGVFSQGGDLLLASGGVVNGRIKNTPPTLDMNDNTLVTTALLKKVIDEIKVATQLPVGMSIISNNKENPA
TYLGYGTWIQDVQGKALVGVMANAGSDVPNWVKYADSTSGDSYTTRLAVENLPSFRAQLLLNTWVHGDDASGEGAILTAN
RNYRDGTQTPKNSYADFQGENLPFSNVQPSQTKFIWTRTA
>vB_AbaM_B9_16029
MLVSNITFDLDVIVTGFSVFDENLELFWNGSDFTTNSPDQLTTQNTHLLMRKQLKDLILNRIVFSLLITEDNSFVQDINT
KEAQLRKSIVDEYVNCVCTSLTLSESEATSGAIFAKLNIKQIRSALVKTRELEQGERVRQIDRIAPTPTVSSQNSSDASK
GVDSDGNSDLSKETKDILNGKEQGKLPKSPETGLSQAEINRRQVESNAIATGHIQNKQKLAEAARLDAKREAGDFR
>vB_AbaM_B9_16036
MSVVSRPDYSVGVWASNGDIAAPTSEKIEIGHIVEKPLKEVMNWIQNRQDRGIVYLMQQGISDWVSTETYPSNAYVKRSG
VIYKAYTQNEDRDPLSNPDIWKLAFDTYGSAAEVQLEVDKIKSEEGYLDLYVSKNNPILNARAEGVSYVAAEGVPTLTSD
EYGYTFKNHLLSGLFIAGNDPVILKDGAEVARFSTPTDPNESSKKVVTMDVLLEFIQTYKVGDIYITTQNENPSIRLGYG
VWERYAEGKALVGFSSSTSNQIPEWVKTGGGEYGEYSTVLEANHLPKKTNYTYQRFTNQTSGDIVVGGIDPNGNAKYNNI
EPLVGTVGDQPHNNVQPSITVYVWRRIS
>vB_AbaM_B9_16040
MASTKIQNLPLKAPMGAMKIPTGGFGDYSITVGSIGDFIIDTFNLATKDYVDTLLLEKEGRIDTTGVFLTPVSQNSSVPD
TTNDVIDEVAQALLNRIEYVKDNFSAAPSHNELTGRSASGAHPSTSISHKSGTVYTYLSNVESDINTINNVTIPTINQSI
GLKQDQITTTGTLTGTPEETGINSVSHVGINGALQGLLNRILFNKNHSNLTNRSDENSHPSSAIQDGQETQKIINDKNIR
KLDSISDLETYNPRTNYQVVYVKSYSSSTNFGGGHFVFLANDTTTTNGVNVFSAIGGRWQRLNWKNPTIHDVGLVGNESD
ATLKFQALVDAASNLKLKVNLLGKSIKITKLDIPSDMYLFNGTLDATSSTWQNTYGRAALMLKNTDRNAVGVDYEISEYY
APLSTIENITFEDITFKAITLIGIFFKFKNLNYIRCKGYWTQQNLFKFIGGWNGTPLVNDTPTSYNLVDPINGRCEYINI
HDCYWFGGYTNNDFSSPFRFIACGKVNISGGINDSPLGFHIDIYNKDFTLTNADYINSNDQIVIDVANGTAHPDMMALYV
GQNSYNINVFGGSWRNFGKKAAYLECCSKVNINGVIAEVTVDNNVASFIDLQPNWKNNTNTIWGNVSDITVNNCTSKGTK
YGIQCNPYQGVKSLRNIYITDNNIITYSVFESVTLIGVENYIIKNNNCKGSLFIGQNNTKGEIINSKFYNQSNFALYISD
QVDGELPKLLNNSFIVDSGSTIYNNGGSSKSGSIVGGILKSGAGSTIMELGVAANLVAYDFENGITQRTQNFSQNINVPA
NSTSSTITKTIDGVKEGWIASINVHGIVALGYDLTFIVSCENNGIAFKVKNNSSTAVNFNPNLLLRLNSFADQVFKN
>vB_AbaM_BP10_16233
MEFSIVANPIFIPIAFAANGIKNIIQKVRQTGQDPEDFTWNEGAPLITMTKIEDGGKAPKGQDVNGVLNALSEHVIYGQN
GGRYTWSQDVINNYGGYAAGAIIQSDDLTKEFISLIPNNAVNPNNGLANAWSVYTGQGSIPIASSTTAGILKVLNLLTSN
DTGSALSAAQGKVLGDALGTLSTNINAFFNKFAYNLTANNGSLSIPFGATGFTLIIKYGYAPVNGDSNATVNFAEAFPNS
CLNAQATLNSVTFDSYADAGCGVTWTRFGLTLRNGTANQLNITWLAIGY
>vB_AbaM_BP10_16234
MTNPTLITTPFAENGDKNIIPESVGANPQNATMQTGFPPITQQKISEGGIPPERDDFNGMFNLVTQHLVHLNNGMSYEFD
QEHANKIGGYPLNARLMLDNGDIVKSTVANNVNNPNSDMTGWVEVDNKIVQSIADLRLLNPQKKGEIVYLVSANAGQNEG
GGNFVATQKAGLVDDGGIVIESPNPNIFWVRINYEEITPTMFQAKGGDNDDYTSLTASYQASQKYSKPYFLDKIYRTSRP
LEWNTSTKIKGVSPTTSGIIKYSASKTGITGRTDPNNNPYDYDQDCAVVFAAWYGWYKYIDISDISITKEQVVGADVGKV
FFAPYISMSTLKNVIVKGGEYGFYGEDLWMINWTRCEAYSKCGFAIMKAGTSNTWDTCWSKETKEGYSSYRIHNVVYSTM
INCCAESVGEVGKPADAAYHITSSDLTMISCGIEGLHAYNAIRIGYSWVEIINPSFIYGIHQLYKHETKTGLIDIEHADS
VVFLIGGRISLAENAESGCVPIRVDGGTLSYDKPLWNGVLFPNQTGSYKITTPNPAAILDLTDFTGRKYVSSGRSGRDWY
INMKAQFAAGLKSNKLTTENINDIRKDIYFAYQNNGSNGTIANSYPFDGFGGAILNFSDDDAGIYSNTAQLALPTTQNRV
FFRRADYEQPLGAWYEFRTTANTTVDSNGFIKAASPIVKLFADKIELNDEAAEQNIIFEKLGVGDYLIKNSNGFSNEGWY
IEAPKDANGNNLFALVYKTLENGDISVKTYAKKFDIETSSIVADISKPVDIKKDRWIDIRLNDINLKD
>vB_AbaM_CP14_16262
MAKINKPNFTTLWASEGNVTPPSLDQILSGWQMNQFPPSDVTNYQMNKVESAISYIYQMGVPEWSDDIEYQENSLTLNKV
DGLIYRSKRVNKGKAPQLSSDDWVVAFDRFGASNDLREIINKIMIQDGYLPFYVTKANPNMTGIASAPAFKASVGNPSQN
SGFNFENYENTGVFSQGGDLLLASGGVVNGRIKNTPPTLDMNDNTLVTTALLKKVIDEIKVATQLPVGMSIISNNKENPA
TYLGYGTWIQDVQGKALVGVMANAGSDVPNWVKYADSTSGDSYTTRLAVENLPSFRAQLLLNTWVHGDDASGEGAILTAN
RNYRDGTQTPKNSYADFQGENLPFSNVQPSQTKFIWTRTA
>vB_AbaM_CP14_16263
MRLKISTYFDIGTWDKKFLLHGKSTGWMKANINDQGLDRCGDSYWFSGIHLGSGQSNINENTTNLQSPFMYVDKPMKDET
KSFEDGDFIVWERELEYRVDGSEVTSVSEVSASWDSDIKTAISQVNLPETIQITKDMELVVKVKLVVRQSSKDTISGEID
FGAAKHQYVIKPCFYKMLDNYFIGSPLTQKDGRVYSGNIPADLTQEPTGSIDSNLAIYDSYTYKSRSKTFSNFFTLSSPN
SFTRTATSHTIGIPSAYGVEFTPPIDKTFNRELTLNYVIKWERDNG
>vB_AbaM_CP14_16270
MIYSLVILNEKGEIQETITFDAITRFGKSMSSSVAQSVVEEGFSVSDHVTKGNTKFTINAVVSDSLFMRKGATLQYVNGK
FVRLYEDVDPITDESPSKAVQARLETIWEKSEIFGLFESKSSSPQTNVVNLIYPCILTDLSFEENDGSEAVYPNMSFEKI
RVTKVETTVVENPSPHLIPYVKTDNAGNQTGATGVAELSGTKVDDTDLIKQAKEGNKDLVQKVVPKEKSWADNKVAEINK
RRDEMRFTNEAERKFREGYSSGRYNFNQKGEYTKAYVDTAMKKTYGAGWQTSSGSPKAPVTSTAAGGGTWNQKQ
>vB_AbaM_DP45_16579
MTTIARALVTLKRNKVSFDENLREMTFCGVFRNGVEISTGIKTAEFVDKSRKNIQSIKDKLDAEFDLRKKVNKANFETMV
TVGKEQMSINDALTYRTHILPRLKALYTRLVKELASARATFANIERDYEVKLSKAAHDDELKQLMEKREKPTIMEIQEQI
DELKSTIDFFDLEFDAILTETNPTIVID
>vB_AbaM_DP45_16678
MALDPNINRIKFLRSSTAGAKPTTAAIQPGEIAINLADRTLYSTDGNAIIDIGFGLGGSVNGPINATGQISTNDFLYSKY
GFSVNSETADGRGISLYGNGYTASNGLPSYGLAMAATSKYGTFGAVSGSHATYLTTNSGTDRGWIFNYNGTTNVASISGT
GIATFARVDAPLNGNANTATKLQSARNINGVLFDGTSDINTPAITDVVSFDNRTVKPSDVRNKAMGVYFTSKAGLNGAAD
TNYGDFLSLSTYQDGSGGKVNGLYFNKLTREILHYQTDLNSNSWGTPKTIAYTDSSITGNAASATRLQTARTINGTAFDG
TANINVNATYSEFIPDGANLNDYKTPGLYYCPTDAGAATQLNLPFSNAYSLFVERHAGIKQTITQYATNKTFIRKFYNGY
WDNWRQLAFLDPSDQKFTENITLEKATNAAINVKSTPGSYSELILSNGNKTASVSLTPDGSFILWDSTRQSSFATFTPDG
VQSILNSKLLINTPASLNSTGQETFTVTGGESSPIRFKINRGGAITTNSPVTGVSSIPHAISFNWYNTEWQIGNVRDGST
GTVGFGITKFNDTLVWRHDGNTMTNYGNISNTGSISTQGDISSNGNISNTGSISTQGNISSNGNLTTAGSISGDSLITRT
GRIGAPTSTYHYLDIGRDGTDITTVGQYGGAFRVVDTAIGKNTFSVDPNTAIFAGRIITKPGTFYQNITDLGNATAAITV
PDTVAPKDVTGYVPFIHGSVQTNGSGYRTNVSIGALRGSNTWSSSGAYIAIGGNDNYTTEDFRFISGGYIGTSGGTLNIL
GTLNAPTLTSTTGSFTTVNTTNINAQGSIVMSAAPGGSGRSGMYTGNGDGASFSTCNIDIGSHWGLGFKDNLGNRNIIFD
TRAGNASFKGSIRIGASFADETQLLPTSNQLQILTSGGQARNISTGGVLASDSYADFNKVPTNGIYSKGDIKTAVWMYAS
TFTGPTGSGDGRFDGNANTATRLQTARTFQITGGITTNAVSFDGQQNVVLTASNVDGSKVSGVVPEAVKAQTLAVTPQKN
AKLVASWKGTILQSMTPTLTIVDANTLRVRLADDNPSNRLAVLRFNVKIGTVYHLAFSDTMLPINGTVTFVQTGLTWVEV
DLNSPNHGLSGSGNGVNVMAITYSAYGCYFEGSISQIIGTKGPQDSQWAYVLKLNSPTTDATYNLSGSSQDAIWVADKNI
WYLNPAQPVITAGAMISPDRLNFFAADTDSSARMRSNMVTAQIWDIV
>vB_AbaM_IME284_16746
VANPIFIPIAFAANGIKNLIQKVRKVGQDPEDSTWNEGFPLITMTKIEDGGKAPKGQDVNGVLNALSEHVIYGQNGNRYT
WSQDVVDEFGGYALGAIVQSDDTNKEFRSLVANNTVNPNNGLGGVWEVYSGQGSIPVATSTTAGITKVLNVLNSNDVGSA
LSAAQGKALKDIFDNFSLNTGANGELKIPIGNLTFVAKWGKTPNQDVSSSGSPVSVSFATAFPNACLNLQLTPDATGGTN
PNAFASILTRSRTGFTAYLYEYTPTTQNVGISWLAIGY
>vB_AbaM_IME285_16841
MTNPTLITTPFAENGDKNIIPESVGAEPQNATMQAGFPPITQQKISEGGIPPERNDFNGILNLYGQHIVHLNKGLPYEFD
QAFADTIGGYPLNARVMLDNGDIVRSTVANNTNNPNVDMTGWEVKLPADLIKDSSGKSQQEVNNTLKLKTFDDLRNFKPI
MNGQTVYVGQRSNTYLQGGGFFYADTSDTTSSDNDGTILVGIDGTRWKRKWNTHADPCWFGADYTGAVDCSPQVQKAVDV
SYGRVWFGNADRNFKMMTPVGLPTNSIVGDMLMEICGDGARIWVYSNTGIFTSKRSIGLETSTDDLYTAALEIGRGLRFQ
GDGTSQSVVVNGDRLYNVNMKGGRYLRISALVRATQPRRSETTGYVQSVTIEGNHLALCNRIIDSKRGFNVTVSRNFGES
CYGGVYLDGDGSPAVNVIRCDGNLWESSGVFAKLGAVYAGTFIGNYFEGNNTGDLPTLKCLIELGKTGTTGYSSGVTFIG
NQFGAAAAYKTDVNYADVKFTASLSGTNLDVLAPPTFIGNWTNAYRMWSEGQVVTQFGNAFSGGNARRHQAPKLHTEARV
TFDLSRKEFLSSTNLVGGVHTVAEIDTNLISNLASQSSRACTADMNIFMQMKNASNVVLGAAVAKVSLVVQGSEGIGTGA
TTDVYVAASLTGFTQLEGGVIDTVNNVSLFKHFTSPVLTIERVGTKYLLKLSGYVAASGSVYGSTSKVFSNTTMTIYSLN
SGASVAGQIYPT
>vB_AbaM_IME285_16842
MEFSIVANPIFIPIAFAANGIKNLIQKVRQVGQDPEDSTWNEGFPLITMTKIEDGGKAPKGQDVNGVLNALSEHVIYGQN
GNRYAWSQDVVDEFGGYALGAIIQSDDTTKEFRSLVANNTVNPNNGLGGAWEVYSGQGSIPTATSTTAGITKVLNVLNSN
DVGSALSAAQGKVLNDKINSLPAEPISKFCRVTGLNSSPSFSKNSGFSSVTRIGTGTYEFTMSTPMPDTNYLVMLSGAYG
FNGASSINLANNFTQTTTKFRVVCHYGGDNTQGQFDPLFINAVVIN
>vB_AbaM_ME3_17000
MELKCSLQDGRGLYHVTSTQIKDWILGYFAKDTINLGNVDNTSDIDKPISTATQVALNNKLDKTTPYVMSVNTQTGNVTL
TKSSVGLSNVDNTSDVNKPVSTATQAALNAKVNSTTFNTSISDINSTLSTKLDTSEKATANGVATLDENGKIPLDQIPAL
SSGNVVRSVTADTLTTARTFTITGDVTSPSVSFNGSANAILNVTLPNTGVTANTYGSATTIPVITYNAKGLVTSATTATI
PTSSTTVSGLVMLDDTVTSGATDKAATAHAVKTAYDVANEISTNGVRLAQKGVPNGVATLDANGKIPSTQMPTTGTVIAS
QLATTRTLSTTGDVTLAFNFNGSANVSSTATLSNVNSNAGSFGTAKSVPTVTVDAKGRITSVVNTDIALSYSDISNKPTT
LADAGITNAYTKAEVDNLINSVVDSVIPPGTIIYSASRTLPSSQFLVLKGQAISRTTFARLFSIIGTTFGAGDGSTTFNV
PMCSGRFIRIWDDGAGIDPGRGFGTIQEDAFKSHYHELMISGDDNRVVPVDNAKAVANSYRNVTQAYNGNNQVVPTGSSE
TRPKNIALQAYIRI
>vB_AbaM_ME3_17090
MTQTISIHRALTLIKKAENVINEKLSNGKFVSTIQGLTKRPLDRSFKTEQELLTNIQSDTDTVESNLKLISTLKTKIAQK
NLETLVDFNGSKVSITELLAIKSTLSLQKKYVRVLKSQQSTAQNEVERQEQAIVGQLSNVEATQKEEVYKQLQDTLGVSI
VTGSSKTITETVKNLQERIDFLENEIDITLSEINLSTMIEY
>vB_AbaM_P1_17245
YVNGRFERLYEDVDPITDESPSKAMQERLEAIAEKGEIFGLFESKSALETNVVNLIYPCALTSLDFENSDGSEAVYPVMS
FEKIRVAKVETRVVENPSPQLIPYVKSSNAGNQSGSDGVAGITDVKIDDTDLIKQAKEGNKDLVQKVVPEEKTWADKKVA
QQEKQIDELKFTNQAERDFRKNLESGKLTWSEKGEFVRNQVNGSMTRKYGTGWQTPSGSPQAPVTSTAGGGGSWNQKK
>vB_AbaM_P1_17252
MRLKISTFFEVGTWDRKFLLKGDSTGWFKGTMTNQGLDRCGDSYWFSGVHIGTGMVDAKETSTTLQSPYKYLNKPFSDES
TSYIEDDFIVWERVIEYRVENEALPEITEISASWDDDDKTSVALATLPLSAITGDNDDLVVRVKLVVKQSATEEFRGSID
FGASIHEYVIKPCFYKRFDNFFIGYPLSQKDGRVYSGDIPADLTLEPEGSIDTNLAIYESYTFESRSRKFSNFFTLSSPN
SYTKTATSHTIGIPSAYGVEFTPPIDKSFNRELTLNYVIKWERDNG
>vB_AbaM_P1_17253
MAKIAKPEFKTLWAQEGNVTPPSLNQVLSGWQMNQFPPSNITNYQMNKVESAIAYIFQMGIPEWDKDIEYQINSLALHKT
NGLVYRSKTVNTNKDPMTSGTDWAVAFDKFGASDDLRAELVKIMTQDGYIPYYVKISNPVMNGVARAPAFRAAVGQPSGT
TGFQFENYNTTGVFCQGGDLLLSAGGVVNGRIKSIPPTLSMDDNTLVTTALLKKVIDEIKVATQLPVGMSIISNNKANPA
TYLGYGTWVQDVQGKALVGVKANAGTGDPDWVKYVDSTSGDAYTTTLDVRNLPSFRANILLNTWVGGDDASGEGAILTAN
RQWRSGTQLPDKSYADFQGENVPFSNVQPSQTKFIWTRTA
>vB_AbaM_phiAbaA1_17492
MIYSLVILNDQGAIQETISFDAVTRMGKSYSMTVAQNAVEEGFSVSDHVSRGNTKFSMSAVVSDSLFMRKGATLHYVNGR
FERIYEDVDPITDESPSKAMQERLEAMAEKGEIFGLFESRSTESTNVVNLIYPCILTDLSFDNSDGSEAVYPNMSFEKIR
VAKVETRVVENPSPELIPYVKSSNAGNQTGASGSAAVTDPKVDNTDLIEQAKKGNQDLVQKIVPKEKTWSDLKVAEQKKR
IDELSYSNQAEREFRKNLESGKSTWSQKGEFVDGYVNREMTKKYGAGWKTSSTSPQAPVTSTVAGGGSMRQK
>vB_AbaM_phiAbaA1_17499
MRLLISAFFNVGTWDRKFLLNGEFTGWFKGHLTNQGLDRCGDSYWYSGTHIGSGTADISDGSTTLANPFMFLSEAVSDNS
TSYLKDDYIVWEREIEYRVDGKQAPSVSEISASWDNDVKTAVAVANLPLNISLGDNDDLVVKVKLVVRQSATEVMTGTVD
FGASIHQYTIKPCFYKKFDNYFIGNPLSQKDGRVYSGDIPADIALEPEGSIDSNLAIYESYTFNSRSRKFSNFFTLSSPN
AYTRTATSHTIGIPSAYGVEFEPPIDKSFNRELTLNYLLKWERDNG
>vB_AbaM_phiAbaA1_17500
MAKSPKPDFTNVWATQGNLVAPSLNQLLSGWQQNQFPPSGVTNYQMNKVESAISYIFQMGIAEWTPEVEYQVNSLALHPT
NGLVYRSKTINKSKDPMTSGTDWAVAFDQFGASNDLRTELTKIMTQDGYIPYYVKKSDPVMTGVAKAPAFRAGVGAPAGN
TGFQFENYNTTGMYSQGGDLLFSANGIINGRIKSIAPTLEMNDNTLVTTALLKKVIDEIKVATQLPIGMSIISSNKANPS
TYLGYGTWIQDLQGKALVGVVANAGTDMPDWVKYVDSTSGDSYTTKLDIKNLPSFRANILLNTWVGGDDASGEGAILTAN
REWRTGTQMPDKSYADFKGENLPFSNVQPSQTKYIWTRTA
>vB_AbaM_PhT2_17725
MALDPNINRIKFLRSSTAGSKPTTAQIAPGEIAINLADKTLYSTDGTNIIDIGFGLGGSVNGPVNATNRISTDDFMYSKY
GFSVNSETADGRGISLYGNGYVSSNGLPSYGIAMAATSKYGSFGAVTGSHATYFTINSGTNRGWIFNYNGNTNVASISGA
GIATFSRVDAPLNGNATSATKLLNGKNINGVLFDGTSDINTPAVTNVLSFDHRAIKPNGITNRALGVYFTTQAGLNGAAG
TDYGDFISLSTYQDSSGGNANGLFFNKFTHQILHYQGTFGSNTWGTPKVIAYTDSSIAGNAGSATKLFTPRKINNAPFDG
TQDISVNATYSEYVPDNADLNNYKTPGLYYCPTDSGAATQLNVPAKIAYSLFIERHAGIKQTLTQYASNRTFIRRFYNGS
WDNWRELAFLNPDDQTFTENIILSKDAGNVAATIRTKDASYSELMLSNANKATSLSIIPDGTLFLWDVSRQTPYMSFSPD
GVQSILNSKLLINTPTSLNVTGGETFAVTGGESSPIRFKINRAGAITTNVPETGAAIVHATSYNWYNTEWQIGNIRGGST
NSLGFGITKFNDTLVWRHDGNTMTNYGNISNTGSISTQGDISSNGNLSTAGSISGDSLITRTGRIGAPTSTYHYLDIGRD
STDITTVGQYGGAFRVVDTSNGATSFYVDPVDAKFSGKITTKPVTFYWNVTDLGNSTAAITVPDAIAPQGKTGYAPFIHG
SVQTDGFGYRTNVSIGAFRGSNTWSASGAYIAIGGNDNYTTEDFRFMSGGYIGTSSGTLNILGTLVAPTLNSTTFNVDAI
NSTTVNVASNIYFSTAFGINGIYNGNGDGATLATANLDIRAHYGLGILDNLGNRNIVFNSRTGEIGTRGVQIYLGNTTSA
ETRLLTNDSHLQFLTSGGNAKGIATGGVLTSDSYADFNKVPTNGIYSKGDIICGSGYMVAHRYVGITGAPNTGVFDGNAN
TATRLQTARTIGGVSFDGTASINLPGVNIQGNQNTTGNAGSATVLQTARNFSISGAVTSNTVPFNGNADVNLQINTLDGS
KVSGTVAYANIAQRARTVDIAGNQGTKLVAQWTGAVFGTFARNLVYNTDTTLMVEIGGQDCTNDMTNNFRVGSTIHMIKG
LSSNSWQGDVINATVLSITSNRSTNSLIMTLDVPGHGLSSGQAASYYFLGATYTARGCYFLGTVSSEAKGSITGGDYSYL
IRTTTAVTNPSITGSVSGDVSLYHNLVGYGFLNGSYSCSMSTTMVNGNTCNFVVTDNNSNAKARTGMVTIQIWDAM
>vB_AbaM_PhT2_17831
MTTIARALVTLKRNRAVFADDLREMRFCGVFRNGLETSTGIKTAEFVEQSRKNVQSVKDKLTAEFDLRVKINKANFETMV
DVGDKRMSINDALTYRTHILPQLKALHSRLVKELAAARSSFINIERDYDAKVAKFANDDEFKQLLEQREKPSIMDIQKEI
DELKTTIDFFDLEFDAILTETNPTVVLD
>vB_AbaM-IME-AB2_17977
MEFSIVANPIFIPIAFAANGVKNPIQKVRQVGQDPEDFTWDEGSPLITMTKIEDGGKAPKGQDVNGVLNALSEHVIYGQN
GNRYAWSQDVVDEFGGYALGAIIQSDDTTKEFRSLVANNTVNPNNGLGGAWEVYSGQGSIPTATSTTAGITKVLNVLNSN
DVGSALSAAQGKVLNDKINSLPAEPISKFCRVTGLNSSPSFSKNSGFSSVTRIGTGTYEFTMSTPMPDTNYLVMLSGAYG
FNGASSINLANNFTQTTTKFRVVCHYGGDNTQGQFDPLFINAVVIN
>vB_AbaP_100_17990
MNILRSFTETVVTTPTELFPISFEYDEKYDAVHVFLNDVAVEDLGYTVSQVNAVTLKIEPAIPDGTVRIERETDIDKMKY
IFDAGALFIDQNVDADFRQIVHSQQEVRDGFIKLRGDVLPLVHGLQEALQQAQEASEAAQEAANAAEVAASQTQYYLKYF
NPEIVYPKNARIMLDNGDIVRSTVVNNTSNPNVDMAGWVKVNSVSQIFDETYNITQSVINGNLITVDNFGAKGDGVTDDS
AAFQAYCNSPLTGQNLYLGAKGRYIIKNQVDLKGKGIVGNGCGKVSEFYYNLGCIDVDGSSPDLQGKTAFINCGPTIQNL
TARCSNGAGKQVSFVEIDGYLANISYVTIVNFYNQIVVKEALVGFNINNAWLYYSQNAGIYCEDPNNRVSTTGTFHNMYF
QLGDGYAMIFDRDIHGCDFDNIIFESMNGGIKARTVAHCGFGKFWCENLKTATSKAWLEVTGANSCYGNSFTGYVKLLGG
WTSKTSPTLDSLSTNNYGGVLVSAEGISIVNAGNKAKMLMLPSGFKTGNATIDETHISSSTVTPLVKRRVIGADGSGAQY
LASDTYTKLSRKWGTYNHGSNNAGAFYAPMMLTYDQSFSTPQNNNGWKIVKESTGVYRVERVSGNTSVITNGHIVVGSPL
MGSRLGTGTGATHGIQMIETYAGSWTSYTEAAGFKVFWRDSSNALVDPHRFTVAFTATS
>vB_AbaP_46-62_Aci07_18107
MNILRSFTETVVTTPTDLFPISFEYDEKYDAVHVFLNDVAVEDLGYTVSQVNAVTIKVEPAITEGTVRIERETDIDKMMY
IFDAGALFIDQNVDADFKQIVHSQQEVRDGFIKLRSDVLPLVNGLREALKQAQEASEAAQEAADAAEEAAQVSRSAGQVI
DESGLTQQDINNSVANELVTINTRLGYIVTPEQYGAKANDPTFDSTNAINNALASGSTIYADATKTYYVSGALVSKGQAL
IGGFKISSSKKIRPEFTSPIGVVNTTSREVPDPANIKFCFVQRSHDLVEFFKLRELGFNTILHYDLYNTGGTIQAVLDNA
RTAGLRVIVATENRSANVDTQVAFWANYDAHPALYAYSMFDEPVGRAISVATQDSKIAKYRAMTKKPLTVTEYYFTSLST
VPLSFNYDIHFIHGYARNWQEPDVSIKVSKDLALARKNTAYYTSVFASKKTIPVVGLFVSSTSDGMSNNVDQINQFATIY
GQTNTGDLGVFIWDVMSTSIPDNLGNNLSFQETWKKCLNTRSPLKYKSICFGQGDSASYNMGISSILDTPLRTFDTSYAQ
NTNAYPVRIRTGAADSLFVTKAANATYAGIAFKTNNATYYSNIKISKFGTLYLWLTDITASFVGTINVYLSNDGGQTKQL
VGTSTSTVVDLTFENPYSKEAILILEVISTSTASEYFRRFLRGVIMSSDW
>vB_AbaP_ABWU2101_18123
MNILRSFTETVVTTPTELFPISFEYDEKYDAVHVFLNDVAVEDLGYTVSQVNAVTLKIEPAISEGTVRIERETDIDKMKY
IFDAGALFIDQNVDADFRQIVHSQQEVRDGFIKLRGDVLPLVHGLQEALQQAQEASEAAQEAAAAAEEAAQQTRMAEKVI
DKSGLTQQQINDAWLTVENFGAKGDGVTDDSAAFQAYCDSPFTGANIRLANRRAVYIIKKQVDCKGKGIVGNGFGKQSQA
AYDLSSIRVMEGDYTNSNADLADIAFINVGAEVRNLQFVSSKLGTISGIHVSGYNTTINNVNFAGFKNQVHVVGASVRFS
VSDLTSIAAANAGFYFRDKQSDQSTTAYFNQCSWQWGNKAVVFEKEAYGCVFRDNIVEYMDGGFEASVFSNCIFEGNWCE
STRSGNAIDWIVNTSYQQLFNCKFGVNYIRAPWIDRTNPNDIAGSNSAGGIQAKNSAVAVTGATGAKIRLNANGLSTLFA
DWFGVSNSPLSSRALLLTTQDRASGSNYDTPIVIAAPNGCLWERNRSATDYTPVTKRRLIGANADNTAAYYGVDTYTKRV
RKWSTFEHTTNTSGQFLAPIMLTYDSAATTQQVNAGWSITKEAGTTGIYILQRTASTVAPMANPNLVVGGIFTGSVTGTL
AAVSYSLQAIETYSGSWTAYKEAAGFKIAFRDQAGALVNVTRFTAMFTVVSGF
>vB_AbaP_AGC01_18293
MNILRSFTETVVTTPTELFPISFEYDEKYDAVHVFLNDVAVEDLGYTVSQVNAVTLKVEPAITEGTVRIERETDIDKMKY
IFDAGALFIDQNVDADFRQIVHSQQEVRDGFIKLRGDVLPLVHGLQEALQQAQEASEAAQEAAAAAEEAAQQTRMAEKVI
DKSGLTQQQINDAWLTVENFGAKGDGVTDDSAAFQAYCDSPFTGANIRLANRRAVYIIKKQVDCKGKGIVGNGFGKQSQA
AYDLSSIRVMEGDYTNSNADLADIAFINVGAEVRNLQFVSSNLGTISGINVSGYNTTINNVNFTGFKNQVHVVGASVRFS
VSDLTSIGAANAGFYFRDKQSDQSTTAYFNQCSWQWGNKAVVFAKEAYGCVFRDNIVEYMDGGFEASVFSNCIFEGNWCE
STRSGNAIDWIVNTSYQQLFSCKFGINYIRAPWIDRTNPNDIAGSNNAGGIQAKNSAVAVTGATGAKVRLSPTGLDTRFA
SYFGTSNNPLSTRALLLTTQDRDASSNYTTPIVIAPPNGALWYRNYSATDYTPVISRHLIGANADNTAAYYGVDTYTKRV
RKWSTFEHTTNTSGQFLAPIMLTYDSTATTQQVNAGWSITKEAGTTGVYILQRTANTVSPMTSPNIICGGFHMGSRVGTG
AFVTYSLQAIETYGGSWSTYLEGAGVKIFCRDQTGALVNVNRFTAMFTVVSGF
>vB_AbaP_Alexa_18333
MSSVLNLWAGMTGTVLDFAGTTAPDGWLLCFGQAVSRTTYANLFAAIGTTYGAGDGSTTFNLPDCRGRATAGKDNMGGTA
ASRLTTAGAAIDGATLGAAGGSQTHTLTTAQMPAHNHGVTDPGHNHAVTDPTHAHTIYDPGHAHTYDRVSTADGQGSDVG
TANTHTTGTTSASGTGIGINAAATGISIQSRVTGITTNNNGSGGAHPITQPTIVFNKIIKI
>vB_AbaP_APK116_18418
MNILRSFTETVVTTPTDTFPISFEYDEKYDAVHVFLNDVAVEDLGYTVSQVNAVTLKVEPAIPEGTVRIERETDIDKMKY
IFDAGALFIDQNVDADFRQIVHSQQEVRDGFIKLRGDVLPLVHGLQEALQQAQEASEAAQEAANAAEVAAAQTLYYLRYY
SPDVVYPVNARIMLDNGDIVQSTIANNVNNPNTDMTGWVEVGNKIVQSIADLRLLNPQKKGVVVTLLSANAGQNEGGGDF
IATQKAGLVDDGGIVIASPNSNIFWVRINYEEITPTMFQAKGGDNDDYTALTASYQASQKYSKPYFLDKIYRTSKPLEWN
TSTKIKGVSPTTSGIIKYSASKTGITGRTNPYNNPYDYDQDCAVVFAAWYGWYKYIDISNISITKEQVVGADVGKVFFAP
YISMSTLKNVIVKGGEYGFYGEDLWMMNWTRCEAYSKCGFYIGTGTSNTLDTCWSKETKAGYSAFRLHNLTYSSLTNCCA
ENVGEEGAPADAAYHITNSDLTMTGCGIEGIHAYNLVRIGYSWVTIDNPSFIYGINNKYRHETFTGLIDIDHSDSVVTLR
GGRISNTNSGVFADAVRVNGGTFNYETPLWTNVGFPDDSSAFKIRISNYAAIMNLTDFTGRKYTFNGRGQKWDVHTKPKF
LNGLQANQLGTTHLNNIRKDFYVGVQSNGNNGSVANGYPFNGFGGTVLNFSDADAAQYSNTAQLALSAVSNRVFYRRAAY
EEALGAWYEFRTTANTTVDSNGFIKAASPIVKLFADKIELNDEAAEQNIIFEKLGVGDYLIKNSTGFSNDGWYIEAPKDA
NGNNLFALVYKTLENGDISVKTYAKKFDIETASIVADISKPVDIKKDRWIDIRLNDINLKD
>vB_AbaP_APK128_18479
MNILRSFTETVVTTPTDTFPISFEYDEKYDAVHVFLNDVAVEDLGYTVSQVNAVTLKVEPAIPEGTVRIERETDIDKMKY
IFDAGALFIDQNVDADFRQIVHSQQEVRDGFIKLRGDVLPLVHGLQEALQQAQEASEAAQEAANAAEVAAAQTQTTNKTS
TFNPDVVYPKNARIMLDNGNIVRSTVANNTVNPNSDMTGWFDEGTNVVFVESIADMLAINNPHNGQVVYVKGYYAATNFA
LAKPYSGGGHRIYIASRKTENDGFLCINGWVLQVENNTVTPEHAGAIGNNKDFDQSIPLNKVVNSGFDVSLSATTYYVSK
PVRKWKRGGKITGTGELTTKIVKTTNNIEGFGTTTINGKVMNFDVDAVLILMPDTTELDWYVQQTHISGFSLAYDDSLKN
RGYGLYTPLICRSSIKHISISNCKNGVYSVDSWMVTWERVEASADKPFIFGAPETNWLPNNTSQTFISCWAKNAKGSDSY
AWYLLNMQYSTFISCGNDFNGTDGSPINSLIYMRYSDVSFIDMGFEFAHAYNLLYCEDSVANFVAPNIVGFENRYQREVA
WNTYNAMFNCVSNSTVKISGGRINTMYTSTNSTTVAAFSMCQGNSKLIVDLPIRFEGSNRLEEIAKTTSSTALLPAFGMY
CDSTSKVDGYINNDHIVLAPTNDRFLTTSQIRSTPINPQDVNLNDIFGFAGNYAQPSGALAQASRNYPEPFVATDILSMS
NTQIAGVSYDGGGGNLYFRVKNWSFGINAWRQILSSGNTTVDANGFIKAASPIVKLFADKIELNDEAADQNIIFEKLGVG
DYLIKNSHGFSNDGWYIEAPKDANGNNLFALVYKTLENGDISVKTYAKKFDIETASIIADISKPVDINEGRWIDVRLN
>vB_AbaP_APK14_18541
MNILRSFTETAVTTPTDTFPISFEYDEKYDAVHVFLNDVAVEDLGYTVSQVNAVTLKVEPAILEGTVRIERETDIDKMKY
IFDAGALFIDQNVDADFKQIVHSQQEVRDGFIKLRSDVLPLVHGLQEALKQAQEASEAAQEAADAAEEAAQVTRSADKVI
DESGATQQELNNHSVQHVETVADLPTNAKDGAVLYVKGYYKPTNLALAKPYKGGSTRVYVAQRKDEDDGFLCIRGWVLQS
ETSIYTPHMSGCLCDGTTDDTLNFDKLMYALEKNNIAGKVIINDDMFFNSQCPRIGKLIDPVQFNEKNAIRLVSNVDLEI
NATLNFGPFFAGSSTQPRCNILSAMYREDVNDWYGKNRHENIKVYGTGTLDFTQTESPNAVQDGYRWIIKASVKGMEVYG
LTFKGGDFANAIQTSKTSEHIRIYGNTFSNLMSDKSLLHDHSTIYCIGKDIKVHDNVFEFTNVKGRLNACACELHGSEQW
FYKNVVRGYPNLVFSAILRTDQSLDENEVVYDQKAFDNTAFISRSALGYWSLANKSAKLRDLEFYDNTVTFIEAPTLAQY
TSAGVRGLQYPSDLSASVFTTWLEGDTVPNVNYLAEVLDHILMKGNTFTASTGILQNQLVSIFRFVGCYVRENVKFIGNT
VRVNTILNRDVSTGTTNDYFKGWVVTGNNYDFSMFRNQRHGLWIFLEYISGCVFDFNIKSRFPTLDKTYNLVNFVLRDKS
KVVDNTINIDPNGSYAVLDSWLGGDFLTYTATDMGGRNNHIQSVAFVYINETRRKDSVFAKMGVQSGSIPPSVNMCSVIE
YTNVMLGTVSYPVGFNKDYSAAYKLTATAIASQPFLDDETSDRFAYVHFKC
>vB_AbaP_APK2_18601
MNILRSFTETVVTTPTDLFPISFEYDEKYDAVHVFLNDVAVEDLGYTVSQVNAVTLKVEPAITEGTVRIERETDIDKMKY
IFDAGALFIDQNVDADFRQIVHSQQEVRDGFIKLRGDVLPLVHGLQEALQQAQEASEAAQEAAAAAEEAAQQTRMAEKVI
DKSGLTQQQINDAWLTVENFGAKGDGVTDDSAAFQAYCDSPFTGANIRLANRRAVYIIKKQVDCKGKGIVGNGFGKQSQA
AYDLSSIRVMEGDYTNSNADLADIAFINVGAEVRNLQFVSSNLGTISGINVSGYNTTINNVNFTGFKNQVHVVGASVRFS
VSDLTSIGAANAGFYFRDKQNDQSTTAYFNQCSWQWGNKAVVFAKEAYGCVFRDNIVEYMDGGFEASVFSNCIFEGNWCE
STRSGNAVDWIVNTSHQQLFNCKFGVNYIRAPWLDRTNPNDIAGSNSAGGIQAKNSAVAVTGATGAKIRLNTNGLSTGFA
DWFGVSNSPLSSRALLLTTQDRASGSNYDTPIVIAAPNGCLWERNRSATDYTPVTKRRLIGANADNTAAYYGVDTYTKRV
RKWSTFDHTTNTSGQFLAPIMLTYDSAATTQQVNAGWSITKEAGTTGIYILQRTASTVAPMANPNFVVGGIFTGSATGTL
AAVSYSLQAIETYSGSWTVYKEAAGFKIAFRDQTGALVNVNRFTAMFTVVSGF
>vB_AbaP_APK2-2_18661
MNILRSFTETVVTTPTDLFPISFEYDEKYDAVHVFLNDVAVEDLGYTVSQVNAVTLKVEPAITEGTVRIERETDIDKMKY
IFDAGALFIDQNVDADFRQIVHSQQEVRDGFIKLRGDVLPLVHGLQEALQQAQEASEAAQEAAAAAEEAAQQTRMAEKVI
DKSGLTQQQINDAWLTVENFGAKGDGVTDDSAAFQAYCDSPFTGANIRLANRRAVYIIKKQVDCKGKGIVGNGFGKQSQA
AYDLSSIRVMEGDYTNSNADLADIAFINVGAEVRNLQFVSSNLGTISGINVSGYNTTINNVNFTGFKNQVHVVGASVRFS
VSDLTSIGAANAGFYFRDKQNDQSTTAYFNQCSWQWGNKAVVFAKEAYGCVFRDNIVEYMDGGFEASVFSNCIFEGNWCE
STRSGNAVDWIVNTSHQQLFNCKFGVNYIRAPWLDRTNPNDIAGSNSAGGIQAKNSAVAVTGATGAKIRLNTNGLSTGFA
DWFGVSNSPLSSRALLLTTQDRASGSNYDTPIVIAAPNGCLWERNRSATDYTPVTKRRLIGANADNTAAYYGVDTYTKRV
RKWSTFDHTTNTSGQFLAPIMLTYDSAATTQQVNAGWSITKEAGTTGIYILQRTASTVAPMANPNFVVGGIFTGSATGTL
AAVSYSLQAIETYSGSWTVYKEAAGFKIAFRDQTGALVNVNRFTAMFTVVSGF
>vB_AbaP_APK26_18726
MNTLRSFIETVVTVPTDTFPISFEYDEKYDAVHVFLNDVAVEDLGYTVSQVNAVTLKVEPAIPEGTVRIERETDIDKMKY
IFDAGALFIDQNVDADFKQIVHSQQEVRDGFIKLRGDVLPLVQGLQEALKQAHEASEAAQEAAEAAEEAAQTTRSASQVI
DESGLSQQKVNNGVESIAELLAIPNPKNGSRVYVKSYYEGLNTGGGVRIYSSSRSSENDGFLCINGWVLQVIGNTVSFTQ
AGAKPNDNSFDSSDIINSVLATGLNVYDDPNHTYYVSKPILTKGQSIGGGFKITSSLDSVRTVTCSNEPVFKSKSNTYIY
CGTTADYVDFMHIKSLGVSTVVHYFQFKDGREWEKNYTQKDVLDSIKSAGLSVIVSTFEWVVKPDFPTWMNTALSYDNVV
GFYTVDEPVGNNVSIAKQIEFAEAVREYTNLPICCAESQHNTYGNGVDNLAKVYDIIFFDSYYQHASVVSGLDSLEYTKF
YYNAYLGIIRTQNPHAEVIPTIGAYVSTSHTPSNADLEKLCSFNIDSSRTSDKVCSFIYDAFPESSDIKTCVKISTLLQN
NVRDCNNTSRVNLTTDISFGTNSVGPYSSVDYGLSKIIDKWVYTSPFPDVQAKMDGAYITTVVGSPTQTNTDFSFKTASW
DYKYSGICVKAGTSLVLTTLDFNIANIVSMYCRVNEGSTATGKVSLCETKNSGRELTVLQTHTFGDASQLSFPRIKGTGG
KLAFLFEDVVFSENPTRPQVTFRVFGSMSNW
>vB_AbaP_APK32_18787
MNILRSFTEIVVTTPTDIFPISFEYDEKYDAVHVFLNDVAVEDLGYTVSQVNTVTLKIEPAIPEGTVRIERETDIDKMKY
IFDAGALFIDQNVDADFRQIVHSQQEVRDGFIKLRGDVLPLVHGLQEALKQAQEASDAAKEAAKAAEEAAALVSGAVTSV
KTIADLKALPTWDGRVVVMQGHTELGKKSTIFRYDATNTDPHNNYSVVKPNTGTGNWLALDTAVYESSQLGCGIAITNND
VLINPLLATSGSITIREELPTTNSINVQSYNDIRGLGTRAGFKYNGPSGTADTLEGRLPVVKLFKDNAQAVSQSRLENLT
IHANYKPYVTAVDARYLTGQSKLRELIIRGVTDTSVGLVLNKMWYDKISDVFISGHDPSKPKGSRWGTGVVIESKYSSDP
ASPDYGAQINALTVDVSCHSLKVGYLIRPNNYIYGLNINTMPTVENCDIGFKMESAPASVDYQVRQSCISAYFENNGIDI
QWGTPSTTKARNSKHVWLNCSFDDVHSRIELYEGHHTFIGCKGIKTLVCGQYAQAELINTARPTTITDDYGNVLVRQDPM
SQITSGSYQTVRTRSQGMLKLKATVNAGATGTFDLGSVLNTTIASEGQTGLVRILSRRSYDTTPVIAQGVILRKSTGTTF
TPIGTVPTGMTISITGTVLSVYETRGDTKFLDIIFNPD
>vB_AbaP_APK37_18846
MNILRSFTETVVTTPTDTFPISFEYDEKYDAVHVFLNDVAVEDLGYTVSQVNAVTLKVEPAIPEGTVRIERETDIDKMKY
IFDAGALFIDQNVDADFRQIVHSQQEVRDGFIKLRGEVLPLVNGLQEALKQAQEASQAAQEAATAAEEAAQLTRSASQVI
DESGLSQQQWNNGVESIAELLAIQNPNNGSRVFVKSRTAGTGKGGGYFEFHTGSKKDDGGMFFATATGSWHRVTMEIWHN
IEWWGAVGDGVTDDTAAIKSAVLAHKYDELSNKMPRGSFCTIFFPASEGAYIVSDTIYLMPFIRLKGDSAFGGSTTHNHK
KYASIIGANFPNPINYAWVISTENYKPNGDALDWNSYYTGVDVDSGNVTPCFGACVEDLWIDNINRSNRIYGGVRFIAAP
ESTINNCWVTGFDVSVMFTGSWNIRANVSTQAVKCGVALWGDINGCILNGYQHKITDVSPLPDQVAIFEIPISTSCGVYA
QYAQYSSANLISEYFGYGVYNQSEVKASIQNLYTEANNIGIHVGTLCSAQIDGISGVSNNYSASTASGATLIVKAVEPNN
YLESFFSDLNSRTRYVELPSTVGKFDTTNPAVNVLGYLEKNIVYVDSTIGSDDNHGLTIDFPVQTLNRAMTIASTMPAPN
HHKTAFVNKARKSATIHFLDSGIYRPRTHQDVQNMDIIFTSTYGLTPKIVTGGQCFKLIDSTVLVQSSVLLQREYEDNYQ
PSQGMFICVGVCSVSTRGNMQLEYPLVSVDPSVVADVNIDILGGTGAMTGTARYFQTTSNNVAVRVFVRLNNTGADINSR
ADKGVEVPAQTYVVKNISHVLS
>vB_AbaP_APK44_18910
MNILRSFTETVVTTPTDIFPISFEYDGKYDAVHVFLNDVAVEDLGYTISQVNAVTLKVEPAIPEGTVRIERETDIDKMKY
IFDAGALFIDQNVDADFRQIVHSQQEVRDGFIKLRGDVLPLVHGLKEALKQAQEASEAAQEAAESAQEAAAQSRSAENVI
DANGLNQQEINNNLLGSTGSSYIKVNTELANSVVKSLKGMVLDYSIDVTWFGAKGDWNKSTQTGTDNTVAVANAIAYLAT
LGTRREGGRRGLYFPKGSYMLKHLDLIAGLGFGIDVFGDGSKTTTLYFDHTEDSPAMTCSIEFVRFFGMTLCGTKDELGN
STRTVGFEGKLTSNLADIDVQFTDCDIICWNTFAKIHGRGCIFTNCMLGITIRVMEIVVGAYTVGADTDNMQSKYATMRH
YVFRGCRFDNASRAYTVSGAGEMLGYINNLLFLGNDITNMDLLIEAPTATFCNSVIAGNTAIGSFATKFITVNGLRSVVI
SGNNTRKLTNVTGVPNSNTTSTEFFVEASSILEDVIINGNTVSGLRGALVRLTSTANNSRNVSITNNQLLNFGSWKGGNS
AISVVLANSNIKGLLISSNVLHAPNVAGSYYLCNLLGKQVVTDTVVANNITHNIKLLDALRTFQPTIYVNGVATTGTYST
RICRYSVEGDYIVGSYYFSGTVPENVGYVAFDLPVPAIPDFSFFSNDLSGYGVIEQAVGLLSTGYSLCPAKIEVPTQRLV
LRKTKDMSMSDLQGDTIPASYSMVVRFKYRFK
>vB_AbaP_APK81_19093
MNILRSFTETVVTTPTDTFSISFEYDEKYDAVHVFLNDVAVEDLGYTVSQVNAVTLKIEPAIPEGTVRIERETDIDKMKY
IFDAGALFIDQNVDADFRQIVHSQQEVRDGFIKLRGDVLPLVHGLQEALQQAQEASEAAQEAATAAEEAAQQTRMAEKVI
DKSGLTQQQINDAWLTVENFGAKGDGVTDDSAAFQAYCDSPFTGANIRLLPSSSLRKKEVRDGFIKLRGDVLPLVHGLQE
ALQQAQEASEAAQEAATAAEEAATAAEEAAQQTRMAEKVIDKSGLTQQQINDAWLTVENFGAKGDGVTDDSAAFQAYCDS
PFTGANIRLANRRAVYIIKKQVDCKGKGIVGNGFGKQSQAAYDLSSIRVMEGDYTNSNADLADIAFINVGAEVRNLQFVS
SKLGTISGINVSGYNTTINNVNFTGFKNQVHVVGASVRFSVSDLTSIGAANAGFYFRDKQSDQSTTAYFNQCSWQWGNKA
VVFEKEAYGCVFRDNIVEYMDGGFEASVFSNCIFEGNWCESTRSGNAIDWIVNTSYQQLFNCKFGVNYIRAPWLDRTNPN
DIAGSNSAGGIQAKNSSVAVTGATGAKIRLNTNGLSTGFADWFGVSNSPLSSRALLLTTQDRASGSNYDTPIVIAAPNGC
LWERNRSATDYTPVTKRRLIGANADNTAAYYGVDTYTKRVRKWSTFEHTTNTSGQFLAPIMLTYDSTATTQQVNAGWSIT
KEAGTTGIYILQRTASTVAPLANPNFVVGGIFTGSITGTLAAVSYSLQAIETYSGSWTVYKEAAGFKIAFRDQDGALVNV
NRFTAMFTVVSGF
>vB_AbaP_APK87_19155
MNILRSFTETVVTTPTDTFPISFEYDEKYDAVHVFLDDVAVEDLGYIVSQVNAVTLKIEPAIPSGTVRIERETNIDKMLY
IFDAGALFIDQNVDADFRQIVHSQQEVRDGFIKLRGDVLPLVHGLEEALKAVNEAAIAAKDAADAAVEAAEDASDALAKI
SGAIIAIDNIQDLLALANPTQGQVVHVRSYHAGWAMVEPYRPLGGGTFYYDTTKASVNNGVYIFNGWVRLIAGSTLSVHD
AGARGDKTTSDSVAINKLMQSLWDLGLHSNGQLNPDSFTITFEGNLEYYLDEPILQAPNTTLRGNGCTLWGNARTNNGIH
TAYWVNGVLTDLTPKPLETQMLFRTHIEGFLFKEFKYSMNLRGMTFGCSVVDCSTRGGIRHINSIEHYFLHVVRNKAEAC
ELGYYFSTFSGMLQFQTVSASNCTLGFHFASAAQAVRISNIAAEHCTNGIFIEGSGNTGGISIRSSYFEGISGKAVELST
NTYGSCRIGDNFVNITGTLAKETGNCKFIIEDDNWLQSYGVLLDASTSTTSRSKTIQNPVQHNGGSSAPNSPNGTNLDKN
LFNGGSCRLWACNTHEQIIAQKDTNSGNTVALHRHYFSAIPYQYYGHQGTPPSNVVPFCSHTANGGSAVTNIVITTSITA
NNFSTGMFNLELTHGGTNVTTLGGRFYGTNMVKDVSITNGSNNTTLTVSGANVGGVLVITVGNLTGDSSNYRCRGLIKLI
>vB_AbaP_APK89_19216
MNILHSFTETVVTTPTDTFPISFEYDEKYDAVHVFLNDVAVGDLGYTVSQVNAVTLKIEPAIPEGTVRIERETDIDKMKY
IFDAGALFIDQNVDADFKQIVHSQQEVRDGFIKLRGDVLPLVHGLEEALQQAQEASEAAQEAADAAEEAALQVKSTIQYR
DSVAELSAVSDPQAGMLIYVKSYHTGMGKGGGLFEYTPARQLEDDGGNVIKGWVRKVPESYLNVHNFGATGGGIDDGLDH
AAFRRVANKVKTSSMRVFSIHLPDDSYLIGHQDFITGTGWTHTDAMNVGFPSMTDKHVILKSDSAQVKFKDGLRYGVFRK
DNGEPFTTTMPFYPGTPSWATESQIAARVDIGYAFNFENIKTFVLSGDLDIDGNMANCVLGGQYGDTGWQVGAYGLRVCQ
VERFNVENVKTHDHCLDGLYIAGCNSQTAPDVYNADYRGIVRNVQSLRNGRQGCSFGGGQNISFYDCNFADTALPEFKVR
SMPMSCFDTEAEVNPIRNARFYNCIFGTGAATSFVSDSGDTKDIQFYGCKFINSLGSVAWVRKPKFKFFNCYFNGYMEGQ
YVTKIEEDRTLFQNCEFTDDPAVNPNVVHAERYLINAWGANPIYRDCTMNVYSFGLVGNYSWEASTNLPPEFDNFIVNIY
GTNTACAWAGNLAIRIRDRRPVDARPTFFPSFIPVDGNTTNILIEKMDDAPNAIIPYAVKYTTTNTITSKSCAYLPVGEA
VSNATATDDTATKLNALIKSLRDARYIK
>vB_AbaP_APK93_19278
MNILRSFTETVVTTPTDLFPISFEYDEKYDAVHVFLNDVAVEDLGYTVSQVNAVTLKVEPAITEGTVRIERETDIDKMKY
IFDAGALFIDQNVDADFRQIVHSQQEVRDGFIKLRGDVLPLVHGLQEALQQAQEASEAAQEAAAAAEEAAQQTRMAEKVI
DKSGLTQQQINDAWLTVENFGAKGDGVTDDSAAFQAYCDSPFTGANIRLANRRAVYIIKKQVDCKGKGIVGNGFGKQSQA
AYDLSSIRVMEGDYTNSNADLADIAFINVGAEVRNLQFVSSNLGTISGINVSGYNTTINNVNFTGFKNQVHVVGASVRFS
VSDLTSIGAANAGFYFRDKQNDQSTTAYFNQCSWQWGNKAVVFAKEAYGCVFRDNIVEYMDGGFEASVFSNCIFEGNWCE
STRSGNAVDWIVNTSHQQLFNCKFGVNYIRAPWLDRTNPNDIAGSNSAGGIQAKNSAVAVTGATGAKIRLNTNGLSTGFA
DWFGVSNSPLSSRALLLTTQDRASGSNYDTPIVIAAPNGCLWERNRSATDYTPVTKRRLIGANADNTAAYYGVDTYTKRV
RKWSTFDHTTNTSGQFLAPIMLTYDSAATTQQVNAGWSITKEAGTTGIYILQRTASTVAPMANPNFVVGGIFTGSATGTL
AAVSYSLQAIETYSGSWTVYKEAAGFKIAFRDQTGALVNVNRFTAMFTVVSGF
>vB_AbaP_Apostate_19435
MTTIARALVTLKRNKVSFDENLREMTFCGVFRNGVEISTGIKTAEFVDKSRKNIQSIKDKLDAEFDLRKKVNKANFETMV
TVGKEQMSINDALTYRTHILPRLKALYTRLVKELASARATFANIERDYEVKLSKAAHDDELKQLMEKREKPTIMEIQEQI
DELKSTIDFFDLEFDAILTETNPTIVID
>vB_AbaP_Apostate_19535
MALDPNINRIKFLRSSTAGAKPTTAAIQPGEIAINLADRTLYSTDGNAIIDIGFGLGGSVNGPINATGQISTNDFLYSKY
GFSVNSETADGRGISLYGNGYTASYGLPAYGLAMAATSKYGTFGAVSGSHATYLTTNSGTDRGWIFNYNGTTNVASISGT
GIATFARVDAPLNGNANTATKLQSARNINGVLFDGTSDINTPAITDVVSFDNRTVKPSDVRNKAMGVYFTSKAGLNGAAD
TNYGDFLSLSTYQDGTGGKVNGLYFNKLSREILHYQTDLNSNSWGTPKTIAYTDSSITGNAASATRLQTARTINGTAFDG
TANINVNATYSEFIPDGANLNDYKTPGLYYCPTDAGAATQLNLPFSNAYSLFVERHAGIKQTITQYATNKTFIRKFYNGY
WDNWRQLAFLDPSDQKFTENITLEKATNAAINVKSTPGSYSELILSNGNKTASVSLTPDGSFILWDSTRRSSFATFTPDG
VQSILNSKLLINTPASLNSTGQETFTVTGGESSPIRFKINRGGAITTNSPVTGVSSIPHAISFNWYNTEWQIGNVRDGST
GTVGFGITKFNDTLVWRHDGNTMTNYGNISNTGSISTQGDISSNGNLSTAGSISGDSLITRTGRIGAPTSTYQYLDIGRD
GTDITTVGQYGGAFRVVDTSNGATSFYVDPVDAKFSGKITTKPVTFYWNVTDLGNSTAAITVPDAIAPQGKSGYAPFIHG
SVQTDGFGYRTNVSIGAFRGSNTWSASGAYIAIGGNDNYTTEDFRFMSGGWIGTSSGNLNILGTLNAPTLTSATGSFTTV
NTTNINAQGSIVMSAAPGGSGRSGMYTGNGDGASFSTCNIDIGSHWGLGFKDNLGNRNIIFDTRAGNASFKGSIRIGASF
ADETQLLPTSNQLQILTSGGQARNISTGGVLASDAYADASKVPVNGIYSKGDIKTAVWMYASNFTGPTGSGDGRFDGNAN
TATRLQTARTFQITGGITTNAVSFDGQQNVTLTASNVDGSKVTGKVPAAAQADNATNATKANTLDIAGQKEAKLVATWTG
GVYVGYSQTAKYYSPTQIQIELGSGTVVQDRISQIKVGSLLHGVFAGSTGWSNGLSTGRIIQVTTNRVSGVIDAIVEIPH
SISPGNVTSFNVLAVTYNSSNCSFIGNIAAYAKQDLGASSGWSWLLRTSTTINNPSVSISTSGDVATRDARLDLGWFLSD
RNPTAGSATMINSNTCNFIVSDNNNDTASSCGYISVQIWDVV
>vB_AbaP_AS11_19595
MNILRSFTETVVTTPTDIFPISFEYDEKYDAVHVFLNDVAVEDLGYTVSQVNAVTLKVEPAIPEGTVRIERETDIDKMKY
IFDAGALFIDQNVDADFRQIVHSQQEVRDGFIKLRGDVLPLVHGLQEALKQAQEASEAAQDAADAAADAARTTKYYLKYF
EEGTPYPKFGRIMLSDGTVVISLEDGNSTDPNIDMTKWVKSTDSVQVDSVNALRKVKGLFHNQRATTTAYTAGTGFGGAT
YLWDANSTATDDGLSVIRVTGVVTGAWLLQVQDKVLHATQAGLRAGLLESDLIDQTTILQKCVDYMALIGGGVVQLPKGH
IYAKAMAKSNVEIHGTFDSFVSVGSEADINNLRTVVQTATYKHGTFWHSSDGSQVYLVPENVTGVGVSNLKMLGSRLGST
TSNCGFGIKIIGDSFTAKWVDTSGFRLEGLYIRGKDGVNCSNHYFENCNFLDARRNTAALVYCHDVTFKNCTFQQLKPEL
SWVYLFDIEPNPATTDTVYNVTLINCEFNALASAGAEPTVLVKEQNTPTGSPNVKFLNCRFKGKATIRNNCANGWKDCIV
DNCEFDTLAFSTTTTGYVITSGRFTNNTLWGKDLKGFSYNTLVTGDFLIEGNKFNDTTFSNNIVATQASFGVNTFLGTAT
VIQPVDRRTITQQYRNLPDTSGVKSPINDAYFNTEIRNANLDLNFKEVLTVPLRSGCKITITGADATSSAGSKAYVELFV
NSDNSTTVMTHNEIINDPLYGVKYSWSGRTLSLAGITLSANTFIVKVDVFSALPQYSKVTWLI
>vB_AbaP_AS12_19654
MNILRSFTETVVTTSTDTFPISFEYDEKYDAVHVFLNDVAVEDLGYTVSQVNAVTLKVEPAIPEGTVRIERETDIDKMKY
IFDAGALFIDQNVDADFRQIVHSQQEVRDGFIKLRGDVLPLVHGLQEALQQAQEASEAAQEAANAAEVAASQTQYYLKYF
NPEIVYPLNSRIMLDTGDIVRSTVADNTANPNVDMVGWAYVDVKIVNTVADLESLTANDGMVAYVKGYYQPTNFALAKPY
VGGGHRIYVASRAAENDGFLCINGWVLQIENNTVSPEHAGAKLNTPSFDSAIPIQKVLISGCKVRLNGLYHTSVPVYYNS
NTTIEGTGELDCGFIKTTNNTLSLGNRTINGKIMNFDVDAIMVAIPRVGDWYAQNNHLSGFTLQYDSALPTKGIGLYAPL
IALSTYKSILTKNTFEGIKSVDAWMCTWERVQASASSRSFIFGHTGTAWTPNNTTQTFIGCWATDAGLYGWDLNKMQGCT
MISCGADFVGADGSPAKALFKIVYSNVTMVTCMNEHLHAQNFLYAEGSEVNISNFNGQAIYNKYKPATSSWNNNNSMFCV
VSNSKVKLTGGSFGFAYNSSDPTQGANCSALAYVEGGSVFEVSPETTFAVPLEEIGISSLTAFTKLGVYYTTNASVDAYV
KGVRYQDGAKFSGLVMDSYLSTSAKSLGNESITNLRGSLGNAVLVQSSTANATVANGFPSSGVPYLVQQWSSAAGNNSYN
AQLAFAISSASATFWLRTGDYGQAYASWCRLYHYRDSLIPAATNTYDLGSSGSTFRNAYLQNAVTVVSDARKKSEVSELT
EEELKCAVACGKLYRKYKLNDAIAEKGLENARYHFGVIAQEIMQCFTDYGLDWSKYGIITYDEWEDNTEEGIEAGNIYMV
RYSELNCFVNAGIDYRLSLLE
>vB_AbaP_B09_Aci08_19713
MNILRSFTETVVTTPTDTFPISFEYDEKYDAVHVFLNDVAVEDLGYTVSQVNAVTLKVEPAIPEGTVRIERETDIDKMKY
IFDAGALFIDQNVDADFRQIVHSQQEVRDGFIKLRGDVLPLVHGLQEALQQAQVASEAAQEAADAAEEAANLIGGAVVRV
ASIDELLSIQNPQDGWVRHVISYHAGWAVEAVYRGPIGGGLFIYDSSKASLNDGVVIFNGWCRQHNGSLDVTDGGAVPDL
NTAQHVELKRVFESCRNNNIKKMTMTTGVYLIGQVGVNLGILFDIWGVPDLDANPMYDFHFDGRGAVIKQIDGVQFGVFN
GINKTPFDSIFNNTACQNVIIENLEIDGNNTNAVIGDKYGDHGWQIPNYGIRLISGKRNILKNVRVHHMLLDGVYIGKLS
GSNDSRDDILMESVHSEYNGRQGLSVCGVRGLTGIGCKFNYTGQAGIMSAPSAGIDFENELGPISDISFINTEIRGNAGH
DVHLFNLMGDFDVSNIQFFGGRVIAEGKTVNPFGAAYECGAIGANPSTAVTFNGTLIGGKILRETGGTTWLLDASRMMTF
NDCFITDDKDVSLITLAEPNDPMIVDCGEHSFRFSDCRFRIKDKKIKLGTNSQFIGNTVEAKFTKKLDGDFIDASGAYRF
YDNLIYTFDNVAYGNTVNWSAWNNKSNRIVNGDAPNAIKWVQSGGDGYSAGIIAVNNSYNIANAFVSNNSIFEQEYRLQG
ANLSATYPDAWGSAKFYHAGNGEGTLMAYLTNYNGVVLRRVRAGNVWGDFQPL
>vB_AbaP_B1_19775
MNILRSFTETVVTTPTDTFPISFEYDEKYDAVHVFLNDVAVEDLGYTVSQVNAVTLKVEPAIPEGTVRIERETDIDKMKY
IFDAGALFIDQNVDADFKQIVHSQQEVRDGFIKLRGDVLPLVHGLQEALQQAQEASEAAQEAADAAEEAAQVARSADKII
DSSGLTQQDINDRLAITYPTAVGLVGKPNLKDADVIYVQSYSNIFDGGDGYYRVSADTTTVADGAYVIRINPNLIATMLN
TTGSVDVARFGAVMNADVGPFIEKAFKYFRDVCLTKPYKLNTVVGIPNQNNYSKNVYYLRGLGDPEITVDCPSAVFTSAS
AKLDPTSTVNKFTAKIDVSNISFIGTTVANSVVFNGDRLYNINVHHNNFKGNITIFKAYVKREVGRQYTQSVSINHNHLT
GVYRVIESDKSYNLDFSYNMCEACIGGIYVGVDAPWDPNNISLTIHRNLWEGSGMLLKTNGGIIGGTISANYFENNTFND
AGIEKCLISINRTGTGAGYASGLVISGNTFSGNGAIPDFVDVRYVNQSTESSSTSKTANVKPVVFIGNWSNSYLMTNFAG
ALLINNRCSNRNTMFNAYSPQEGRVTFASGYLDKPLSSMLSGNLLNLITLDTRPCFTAGYINTNFKTTFDVNVLFKTSGG
INTASCSFKLDVFVYTPLGAGTPPKSNLKAVMSAFMQSDTNDIISTGVNETMKSVIGATPTMAVVNNGDGTYGIRLSPFT
NASSPNWGAITSARIEYTYQGTLIASHTSTYSTANLLTIT
>vB_AbaP_B3_19834
MNILRSFTETVVTTPTDTFPISFEYDEKYDAVHVFLNDVAVEDLGYTVSQVNAVTLKVEPAIPEGTVRIERETDIDKMKY
IFDAGALFIDQNVDADFKQIVHSQQEVRDGFIKLRGDVLPLVHGLQEALQQAQEASEAAQEAANAAEVAASQTQYYLKYF
NPEIVYPKNARIMLDNGDIVRSTIANNTSDPNIDMTGWVKVNSVSQIFDETYNITQSVINGNLVTVDNFGAKGDGVTDDS
AAFQAYCDSALTGQNLYLGAKGRYIIKNQVDLKGKGLVGNGCGKVSEFYYNLGCIDVDGSSPDLQGKTAFINCGPTIQNL
TARCSNGAGKQVSFIEIDGYLANISYVAIVNFYNQIVVKEALVGFNINNAWLYYSQNAGIYCEDPNNHVSTTGTFHNIYF
QLGDGYAMIFDRDIHGCDFDNIIFESMNGGIKARTVAHCGFGKFWCENLKTATSKDWLEVTGANSCYGNSFTGYVKLLGG
WTSKTSPTLDSLSTNNYGGVSVSAEGISIVNAGNKAKMLMLPSGFKTGNATIDETHISSSTVTPLVKRRVIGADSSGAQY
LAPDTYTKLSRKWGTYNHGSNNAGAFYAPMMLTYDQSFSTPQNNNGWKIVKESTGVYRVERVSGNTSVITNGHIVVGSPL
MGSRLGTGAGATHGIQMIETYAGSWTSYTEAAGFKVFWRDSSNALVDPHRFTVAFTATS
>vB_AbaP_B5_19903
MNILRSFTETVVTTPTDLFPISFEYDEKYDAVHVFLNDVAVEDLGYTVSQVNAVTLKVEPAIPEGTVRIERETDIDKMKY
IFDAGALFIDQNVDADFKQIVHSQQEVRDGFIKLRGDVLPLVHGLQEALQQAQEASEAAQEAASAAEEAAQVARSADKVI
DASGLTQQDINDLIKVKYFADLRVLHNVQDGQSVYVTQRTATYIHGGGFFKADKADTTSVDNDGTILVGTDGTRWKRQWN
SHADPCWFGADYTAAIDCSPQVQKAIDISYGRVWFGNADRNFKMMTPVGLPTNSIVGDMLMEICGDGARVWVYSNTGIFT
SKRSIGLETSTDDLYTAALEIGRGLRFQGDGTSQSVVINGDRLYNVNMKGGRYLRISALVRATQPRRNETTGYVQSVTIE
GNHLALCNRIIDSKRGFNVTVSHNFGESCYGGVYLDGDGSPAVNVIRCDRNLWESSGVFAKLGAVYAGTFIGNYFEGNSA
GDMPTMKCLIELGKVGTTGYSSGVTFIGNQFGAATAYKTDVNYADVKFNASLSGTSLDVLAAPTFVGNWTNAYRMWSGGQ
VVTQFGNSFSTTAARQRHQAPKLHTEARVSFDLSRKAFLSSTNLVGGVHTIAEVDTSLISNLVSQSARACTADMNIFMQM
KTANNVVLGAAVAKVSLVVQGSEGIGTGAATDVYVAASLTGFTQLEGGVIDTVNNVSLSKHFTTPTLTIERVGTRYLLRL
SGYIAASGSLYGSTSQIFSNTTMTIYSLNSGASLAGQIYPL
>vB_AbaP_Berthold_20063
MTTIARALVTLKRNKVSFDENLREMSFCGVFRNGVEISTGIKTAEFVDKSRKNIQSIKDKLDAEFDLRKKVNKANFETMV
TVGKEQMSINDALTYRTHILPRLKALYTRLVKELASARATFANIERDYEVKLSKAAHDDELKQLMEKREKPTIMEIQEQI
DELKSTIDFFDLEFDAILTETNPTIVID
>vB_AbaP_Berthold_20164
MALDPNINRIKFLRSSTAGAKPTTAAIQPGEIAINLADRTLYSTDGNAIIDIGFGLGGSVNGPINATGQISTNDFLYSKY
GFSVNSETADGRGISLYGNGYTASNGLPSYGLAMAATSKYGTFGAVSGSHATYLTTNSGTNRGWIFNYNGTTNVASISGT
GIATFARVDAPLNGNANTATKLQSARNINGVLFDGTSDINTPAITDVVSFDNRTVKPSDVRNKAMGVYFTSKAGLNGAGD
TNYGDFLSLSTYQDGAGGKVNGLYFNKLSREILHYQSDLNSNSWGTPKTIAYTDSSITGNAASATRLQTARTINGTAFDG
TANINVNATYSEFIPDGANLNDYKTPGLYYCPTDAGAATQLNLPFSNAYSLFVERHAGIKQTITQYATNKTFIRKFYNGY
WDNWRQLAFLDPSDQKFTENITLEKASSDVAINIKTTTANTSELVLSNRNKTASVSLVSDGTFLLWDSNRQTSFMSFTPD
GVQSTLNSKLLINTPASLNVTGGETFAVTGGESSPIRFKINRAGAITTNVPETGAAIAHATSYNWYNTEWQIGNIRGGST
NSLGFGITKFNDTLVWRHDGNTMTNYGNISNTGSISTQGDISTNGNLRTAGSISTQGDISTNGNLTTAGSISGDSLITRT
GRISAPTSTYHYLDIGRDGTDITTVGQYGGAFRVVDTANGATSFYVDPVDAKFSGKITTKRVTFYWNVTDLGNSTAAIMV
PDVIAPQDKTGYVPFIHGSVQTNGYGYRTNVSIGAWRGSNTWSASGAYIAIGGNDNYTTEDFRFMTGGYIGTSGGTLNIL
GTLNAPTLTSTTGSFTTVNTTNINAQGSIVMSAAPGGSGRSGMYTGNGDGASFSTCNIDIGSHWGLGFKDNLGNRNIIFD
TRAGNASFKGSIRIGASFADETQLLPTSNQLQILTSGGQARNISTGGVLASDSYADFNKVPTNGIYSKGDIKTAVWMYAS
TFTGPTGSGDGRFDGNANTATRLQTARTFQITGGITTNAVSFDGQQNVTLTASNVDGSKVTGKVPAAAQADNATNATKAN
TLDIAGQKEAKLVATWTGGVYVGYSQTAKYYSPTQIQIELGSGTVVQDRISQIKVGSLLHGVFAGSTGWSNGLSTGRIIQ
VTTNRVSGVIDAIVEIPHSISPGNVTSFNVLAVTYNSSNCSFIGNIAAYAKQDLGANSGWSWLLRTSTAINNPSVSISTS
GDIATIDARLDLGWFLSGKNPTAGSATMINSNTCNFIVSDNNTDTASSCGYISIQIWDVV
>vB_AbaP_D2_20175
MNILRSFTETVVTTPTELFPISFEYDEKYDAVHVFLNDVAVEDLGYTVSQVNAVTLKIEPAIPDGTVRIERETDIDKMKY
IFDAGALFIDQNVDADFRQIVHSQQEVRDGFIKLRGDVLPLVHGLQEALQQAQEASEAAQEAANAAEVAASQTQYYLKYF
NPEIVYPKNARIMLDNGDIVRSTVVNNTSNPNVDMTGWVKVNSVSQIFDETYNITQSVINGNLITVDNFGAKGDGVTDDS
AAFQAYCDSALTGQNLYLGAKGRYIIKNQVDLKGKGLVGNGCGKVSEFYYNLGCIDVDGSSPNLQGKTVFINCGPTIQNL
TARCSNGAGKQVSFIEIDGYLANIDHITLINFYNQIVVKQALVGFNFTNAWLYYSQNAGIYCEDPLNRVSTTGTFHNIYF
QLGDGYAMIFDRDIHGCDFDNIIFESMNGGIKARTVAHCGFGKFWCENLKTATSKAWLEVTGANSCYGNSFTGYVKLLGG
WTSKTSPTLDSLSTNNYGGVLVSAEGISIVNAGDKAKMLMLPSGFKTGNATIDETHISSSTVTPLVKRRVIGADGSGAQY
LASDTYTKLSRKWGTYNHGSNNAGAFYAPMMLTYDQSFSTPQNNNGWKIVKESTGVYRVERVSGNTSVITNGHIVVGSPL
MGSRLGTGTGATHGIQMIETYAGSWTSYTEAAGFKVFWRDSSNALVDPHRFTVAFTATS
>vB_AbaP_D2M_20238
MNILRSFTETVVTTPTELFPISFEYDEKYDAVHVFLNDVAVEDLGYTVSQVNAVTLKIEPAIPDGTVRIERETDIDKMKY
IFDAGALFIDQNVDADFRQIVHSQQEVRDGFIKLRGDVLPLVHGLQEALQQAQEASEAAQESANAAEVAASQTQYYLKYF
NPEIVYPKNARIMLDNGDIVRSTVVNNTSNPNVDMTGWVKVNSVSQIFDETYNITQSVINGNLITVDNFGAKGDGVTDDS
AAFQAYCDSALTGQNLYLGAKGRYIIKNQVDLKGKGLVGNGCGKVSEFYYNLGCIDVDGSSPNLQGKTVFINCGPTIQNL
TARCSNGAGKQVSFIEIDGYLANIDHITLINFYNQIVVKQALVGFNFTNAWLYYSQNAGIYCEDPLNRVSTTGTFHNIYF
QLGDGYAMIFDRDIHGCDFDNIIFESMNGGIKARTVAHCGFGKFWCENLKTATSKAWLEVTGANSCYGNSFTGYVKLLGG
WTSKTSPTLDSLSTNNYGGVLVSAEGISIVNAGDKAKMLMLPSGFKTGNATIDETHISSSTVTPLVKRRVIGADGSGAQY
LASDTYTKLSRKWGTYNHGSNNAGAFYAPMMLTYDQSFSTPQNNNGWKIVKESTGVYRVERVSGNTSVITNGHIVVGSPL
MGSRLGTGTGATHGIQMIETYAGSWTSYTEAAGFKVFWRDSRNALVDPHRFTVAFTATS
>vB_AbaP_EPab_B_20341
MNILRSFTETVVTTPTDTFPISFEYDEKYDAVHVFLNDVAVEDLGYTVSQINAVTLKVEPAIPEGTVRIERETDIDKMKY
IFDAGALFIDQNVDADFKQIVHSQQEVRDGFIKLRGDVLPLVHSLQEALKQAQESSEAAQEAADAAEEAAALVSGAVTSV
KTITDLKALPAWEGRVVVMQGHTELGKKSTIFRYDTTNTDTPNNYSVIKPNTGTGNWLALDTAVYESSQLGCGVAVTNND
VLINPLLATSGSITIREELPTTNPIVVQDYNDIRGLGTRAGFRYNGPSGTADTLEGRLPVVKLFKDNAQAVKQSRLENLT
VHANYKPYVTAVDARYLTGQSKLRELIIRGVTDTSVGLVLNKMWYDKISDVFISGYDPSKPAGSRWGTGVVIESKYSSDP
ASPDYGAQINALTVDVSCHSLKVGYLIRPNNYIYGLNINTMPTVENCDIGFKMESAPASVDYQVRQSCISAYFENNGIDI
QWGTPSTTKARNSKHVWLNCSFDDVHSRIELYEGHHTFIGCKGIKTLVCGQYAQAELINTARPTTITDDYGNVTVRQDPM
SQITSGSYQNVRTRSQGMLKLKATVNAGATGTFDLGSVLNTNIASEGQTGLVRILSRRSYDTAPVIAQGVILRKPTGTTF
TRIGNMPTGMTISIAGTVLSVSETRGDTKFLDIIFNPD
>vB_AbaP_HB01_20349
YVNGRFERLYEDVDPITDESPSKAMQERLEAIAEKGEIFGLFESKSALETNVVNLIYPCALTSLDFENSDGSEAVYPVMS
FEKIRVAKVETRVVENPSPQLIPYVKSSNAGNQSGSDGVAGITDVKIDDTDLIKQAKEGNKDLVQKVVPEEKTWADKKVA
QQEKQIDELKFTNQAERDFRKNLESGKLTWSEKGEFVRNQVNGSMTRKYGTGWQTPSGSPQAPVTSTAGGGGSWNQKK
>vB_AbaP_HB01_20356
MRLKISTFFEVGTWDRKFLLKGDSTGWFKGTMTNQGLDRCGDSYWFSGVHIGTGMVDAKETSTTLQSPYKYLNKPFSDES
TSYIEDDFIVWERVIEYRVENEALPEITEISASWDDDDKTSVALATLPLSAITGDNDDLVVRVKLVVKQSATEEFRGSID
FGASIHEYVIKPCFYKRFDNFFIGYPLSQKDGRVYSGDIPADLTLEPEGSIDTNLAIYESYTFESRSRKFSNFFTLSSPN
SYTKTATSHTIGIPSAYGVEFTPPIDKSFNRELTLNYVIKWERDNG
>vB_AbaP_HB01_20357
MAKIAKPEFKTLWAQEGNVTPPSLNQVLSGWQMNQFPPSNITNYQMNKVESAIAYIFQIGIPEWDKDIEYQINSLALHKT
NGLVYRSKTVNTNKDPMTSGTDWAVAFDKFGASDDLRAELVKIMTQDGYIPYYVKISNPVMNGVARAPAFRAAVGQPSGT
TGFQFENYNTTGVFCQGGDLLLSAGGVVNGRIKSIPPTLSMDDNTLVTTALLKKVIDEIKVATQLPVGMSIISNNKANPA
TYLGYGTWVQDVQGKALVGVKANAGTGDPDWIKYVDSTSGDSYTTTLDVRNLPSFKAPLVLTTWVGGDDASEAGAILTSN
RNYRTGKQTPVGAEMEFIGESTPFSNAQPSQTKFIWTRTA
>vB_AbaP_HB01_20542
MIYLLVILNDQGAIQETXSFDAVTRFSKSYSMSVAQNPVEEGFSVSDHISRGNTKFSMSAVVTDSLFMRKGATLQYVNGR
FERLYEDVDPITDESPSKAMQERLEAIAEKGEIFGLFESKSALETNVVNLIYPCALTSLDFENSDGSEAVYPVMSFEKIR
VAKVETRVVENPSPQLIPYVKSSNAGNQSGSDGVAGITDVKIDDTDLIKQAKEGNKDLVQKVVPEEKTWADKKVAQQEKQ
IDELKFTNQAERDFRKNLESGKLTWSEKGEFVRNQVNGSMTRKYGTGWQTPSGSPQAPVTSTAGGGGSWNQKK
>vB_AbaP_HB01_20549
MRLKISTFFEVGTWDRXFLLKGDSTGWFKGTMTNQGLDRCGDSYWFSGVHIGTGMVDAKETSTTLQSPYKYLNKPSSDES
TSYIEDDFIVWERVIEYRVENEALPEITEISASWDDDDKTSVALATLPLSAITGDNDDLVVRVKLVVKQSATEEFRGSID
FGASIHEYVIKPCFYKRFDNFFIGYPLSQKDGRVYSGDIPTDLTLEPEGSIDTNLAIYESYTFESRSRKFSNFFTLSSPN
SYTKTATSHTIGIPSAYGVEFTPPIDKSFNRELTLNYVIKWERDNG
>vB_AbaP_IME546_20599
MNILRSFTETVVTTPTDTFPISFEYDEKYDAVHVFLNGVAVEDLGYTVSQVNAVTLKVEPAIPEGTVRIERETDIDKMKY
IFDAGALFIDQNVDADFKQIVHSQQEVRDGFIKLRGDVLPLVHGLQEALQQAQEASEAAQEAANAAEEAAQTTRMAENVI
DFTGKNQQEVNDGLESIAELLSITTVRTGLRMYVKSYHAGMGKGGGWFVYDALQATVNNGINIFNGWVRISESTSLNAFD
AGCVAVGDHTSYLDHEGMRRLAKYITDQYALGVTSFCIIFPNGNYIVQKQSSTLTSDFRQLAEDSFRLVNLPNLKLTLSY
ENATFTVRNGLRVGSFNRSDWSKYTGSSPFYGNASTFFMTPNHPFTVATVNTLVVLGNAEWNGNTPNLIVGGPYGDNGIQ
WSGNGCYFTGIDRLIIDANIFSHDHSGDGFYLGGANPVEFKEDLNDGRFMYIRGLEATRNGRNGISFVGGKNSSWYDCKS
YKNGLPDHPTASNPRSNLDIEAETSAIRRARFYNFKSNQAGADGVVSAYQDSRDVIFYDSEFINKQRSIWIEKPQFKFYN
CYFNGSIIGGYATTVEEDRTRYIDCIFEDNITKNPNMPTAPYLIQQNAKNPIFERCTFNSYLGKLFWVSSTPQGKYTTMK
DCVINFYAHIPDALYGTYEFDGVAIHDKRPDPSLSMSLAITNALFKDVRILCDTQLSAITFSGTNNFDTYPQGLNQYVKT
VAGNYQSSRFGSPVLLMPRYTTSFLYSEASLVKIGHLNAITDLKRNVLYNKGDTFHCTDPTAQGGISKWVCTTSGYYTTV
AWSANTAYTVNTYLFVSNRVYRCTIAGTSGGSAPTHTSGTATNGTATFEYVGAVAVFSAYGKAATGLTATSSAADIVAAL
KAAGLAI
>vB_AbaP_Kimel_20760
MTTIARALVTLKRNKVSFDENLREMTFCGVFRNGVEISTGIKTAEFVDKSRKNIQSIKDKLDAEFDLRKKVNKANFETMV
TVGKEQMSINDALTYRTHILPRLKALYTRLVKELASARATFANIERDYEVKLSKAAHDDELKQLMEKREKPTIMEIQEQI
DELKSTIDFFDLEFDAILTETNPTIVID
>vB_AbaP_Kimel_20860
MALDSNIGRIKFMRSKTAGAVPSPTLLDEGELAINLVDRTIFSKNGANTVELGFGKGGTVAGPINVTGGNAVTAAQFNGA
LNGNAATASRLLTGRKINNVVFDGTKDITIEDSTKLYKSDVLTSSGSSRVIRDAATIRAATIAKGAVVIHLPKRANSVNT
MMKLCIQGFDYVAGRATQSNWSVDISGYNYTGAAWHSYQAISTSGPAPFDTVRWGQAGDHQVIILGEGGATPSSWSYYNI
SIEKIYLTNSTEAYDDPNDPIYMAIEADISNYVINATLPLEGVAMAKRLETGRTFTFTGDARGSLTFDGTANVSTALTIN
SATTGQAGLVKLNNTLTSTSVTEALTAAQGKVLQDTKVNRSGDTISGRLVVTQGITTPSISNDVTVPISFLGPTVNGSNA
GGIRVRNLEVNGAYGEATRAFGIFSKDGIVTGDSMSYSTLAALGTGNNIPFKVKDTNVGTTYGFVPFLGGNVQSSSGYRN
VVSIGAYRPGPQWDNSGMYMSMGGNDQYSTEAFLFKNGRTIENTNGPIILKGYADTAGNIDATSQMLSTGPEAGWRKLGT
ATIPQTGRNVTIQIFGGTGFNAGVPSQAHPTTIVLKSGNGNPASINMVVNVNQKANILSNGGWTPDIGASACFVKSTDPA
TPNDYDIYIHTAGYLYASVVVITGYQTSWTRSTSIVGNGVKPTGAVDAVVYRMLDSQAPSIYGSVVIGNIDTNANRVKNR
EYTKIEMVPPTHTGGTWRQVLNDTDMTAELLFKYGSVTPLKMDSKGVVRINNYLDVDSIRSSSSSINFATPTGASHSVLM
GGLMVSDNFSDSGHIPSNGIYSKGLVEAPGGFFSGDVRSIKPNSAELPKGALGVFFSSREGMVGGTVGAPYVDLLTLNTY
KDASGGNINALAFDKGTARIYHYQSAFNGASWGARNIIAYLTDNVASASKLQTAQLINGEAFDGTKEIKIYQKRAKLLTS
GTDFNSLTQEGDYYCDQDAVVATMANRPNNWSFSLTVTNAAGVVQTLTNYAGVSMGVYVRGLYSGSWSPWRKLAYTDENV
ASATKLQTARSIGITGSGASGSVSFDGTDNAIIPLTVATQATATNNTTIATTAFVQNVNVAETGAAAYALRLKTPRTFQV
TGGITTNAVAFDGQQNVVLTANAVDGSKVSGVVPEAIKAQTLAVTPQKNAKLVASWKGTILQSMTPTLTIVDANTLRVRL
ADDNPSNRLAVLRFNVKIGTVYHLAFSNTMLPINGTVTFVQTGLTWVEVDLNSPNHGLSGSGNGVNVMAITYSAYGCYFE
GSISQIIGTTGPQDSQWAYVLKLNSPTTDATYNLSGSSQDAIWVADKDIWYLNPAQPVITAGAMISPDRLNFFAADTDAA
TRMRSNMVTAQIWDIV
>vB_AbaP_Konradin_21019
MTTIARALVTLKRNKVSFDENLREMTFCGVFRNGVEISTGIKTAEFVDKSRKNVQSIKDKLDAEFDLRKKVNKANFETMV
TVGKEQMSINDALTYRTHILPRLKALYTRLVKELASARATFANIERDYEVKLSKAAHDDELKQLMEKREKPTIMEIQEQI
DELKSTIDFFDLEFDAILTETNPTIVID
>vB_AbaP_Konradin_21119
MALDSNIGRIKFMRSKTAGAVPSPSLLDEGELAINLVDRTIFSKNDANTVELGFGKGGTVAGPINVTGGNAVSAAQFNGA
LNGNAATASRLLTGRKINDVVFDGTKDITIEDSTKLYKTDVLTTAGDSRVIRDAATIRAEGTAKGAVVIHLPKRANSVST
MMKLCIQGFDYASGRATQSNWSVDISGYNYTGAAWHSYQAISTGGPAPFDTVRWGQADNHQVIILGEAGASPSSWTYYNI
SIEKIYLTSNSTASYDDPNDPIYMAIEADISNYTINATMPLEGVAMAKRLEIGRTFTFTGDARGSLLFDGTANVSTALTI
NSATTGQAGLVKLNNTLTSTSVTEALTAAQGKALQDTKVNRSGDTISGRLVVTQGITTPSISNDVTVPISFLGPSVNNSN
AGGIRVRNLEVNNQYGTSTRAFGIFSKEGIVAGDSAPYASLAAIGTGNNVPFKVNDTNVHTTYGFVPFLGGNVQSSSGYR
TVTSIGVYRPGPDWADSGMYIATGSSDGASTEAFLFKGGRTIENTNGPIILKGNADSATKLQTPRTINGVAFDGTSNIRI
QQLAEGIPVGADLNTYLTEGFYYCDTNAVAQTIKNGPFTGAAFCLLVERTAGVKQTFTIYSPGSSRTWIRNIYAGTTGAW
REVAYTDAPTFTGAGRFIDNLTVNGTTNTTGLINSGTLRSSGGSYLGNQMELGNVGTASPVYIDFHSGASDTDYDARIMS
SGGTTAIGNGALSYIAASHSFNGSIGAGIISASSISVSTGLGISNTSNTVLAGLSLYGGAQSGKPTYGITFTGTSNAGTG
KHGDLTNATWAVYLTCAASSVEKRGWIFQRSDNNENVASISTAGVLSTSGSIQTLNDNTMINVGNDKDLALVKKSGSKAF
IGVGADTPFSVSKSNANWVDPTHTFTELFTVSSAGVANAVGGFTGTFSGTFNGTISGTLTGSLNGNASTATTLQTARAIG
ITGSGASGSVNFDGSGNVNIPLSVATQATATNNTTIATTAFVQNVNVAETGASAYAVRLKTPRSFQITGGITTNAVAFDG
QQNVVLTANAVDGSKVSGVVPEAIKAQTLAVTPQKNAKLVASWKGTILQSMAPTLTIVDANTLRVRLADDNPGNRLAVLR
FNVKIGTVYHLAFSNTMLPINGTVTYVNTGLTWVEVDLNAPNHGLSGSGLGVNVMAITYSAYGCYFEGTISQIIGTTGPQ
DSQWAYVLKLNSPTTDATYNLSGSSQDSVWVADKNIWYLNPAQPVITAGAMISPDRLNFFAADTDSSARMRSNMVTAQIW
DIV
>vB_AbaP_Lazarus_21281
MTTIARALVTLKRNKASFDENLREMTFCGVFRNGVEISTGIKTAEFVDKSRKNIQSIKDKLDAEFDLRKKVNKANFETMV
TVGKEQMSINDALTYRTHILPQLKALYTRLVKELAGARATFANIERDYEVKLSKAAHDDELKQLMEKREKPTIMEIQEQI
DELKSTIDFFDLEFDAILTETNPTIVID
>vB_AbaP_Lazarus_21382
MALDPNINRIKFLRSSTAGAKPTTAAIQPGEIAINLADRTLYSTDGNAIIDIGFGLGGSVNGPINATGQISTNDFLYSKY
GFSVNSETADGRGISLYGNGYTASNGLPSYGLAMAATSKYGTFGAVSGSHATYLTTNSGTNRGWIFNYNGTTNVASISGT
GIATFARVDAPLNGNANTATKLQSARNINGVLFDGTSDINTPAITDVVSFDNRTVKPSDVRNKAMGVYFTSKAGLNGAGD
TNYGDFLSLSTYQDGTGGKVNGLYFNKLSREILHYQSDLNSNSWGTPKTIAYTDSSITGNAASATRLQTARTINGTAFDG
TANINVNATYSEFIPDGANLNDYKTPGLYYCPTDAGAATQLNLPFSNAYSLFVERHAGIKQTITQYASNKTFIRKFYNGY
WDNWRQLAFLDPSDQKFTENITLEKASSAATINVKTTTDNTSELVLSNRNKTASVGLVPDGTFFIWDSSRQTSFMSFTPD
GVQSVLNSKLLINTPASLNSTGQETFTVTGGESSPIRFKINRAGAITTNSPVTGVSSIPHAISFNWYNTEWQIGNARDGS
TGTVGFGITKGNDTLVWRHDGNSMTNYGNISNTGWISAQGDISSNGNISNTGSISTQGNISSNGNLSTAGSISGDSLITR
TGRIGAPTSTYHYLDIGRDGTDITTVGQYGGAFRVVDTSNGATSFYVDSVDAKFSGKITTKPVTFYWNVTDLGNSTAAIT
VPDAIAPISKTGYAPFIHGSVQTDGIGYRTNVSIGAWRGSNTWTSSGAYIAIGGNDNYTTEDFRFMTGGYIGTSGGTLNI
LGTLNAPTLTSTTGSFTTVNTTNINAQGSIVMSAAPGGSGRSGMYTGNGDGASFSTCNIDIGSHWGLGFKDNLGNRNIIF
DTRAGNASFKGSIRIGASFADETQLLPTSNQLQILTSGGQARNISTGGVLASDAYADASKVPVNGIYSKGDIKTSTWVYA
SKFTGPTGSGDGMFDGNASTATKLQTARTFQITGGITTNAVSFDGQQNVVLTASNVDGSKVTGVVPEAVKAQTLAVTPQK
NAKLVASWKGTILQSMTPTLTIVDANTLRVRLADDSPSNRLPVLRFNVKIGTVYHLAFSDTMLPINGTVTFVQTGLTWVE
VDLNSPNHGLSGSGNGVNVMAITYSAYGCYFEGSISQIIGTTGPKDSQWAYVLKLNSPTTDATYNLSGSSQDATWVADKN
IWYLNPAQPVITAGAMISPDRLNFFAADTDAPTRMRSNMVTAQIWDIV
>vB_AbaP_PD-6A3_21407
MNILRSYTETVVTTPTDTFPISFEFDEKYDKVHVFLNKVAVEELGYVVTLANPTTLKIEPAIPSGTVRIERETDIDKMKY
VFDAGALFIAQNVDSNFKQIVHSQQEVQDGFSKLRDDTLDTLEEFQEENFQELKEYVDGVFGMTNPNLFDGISDNMVITQ
NGDSQRVLNNRQNERINALEQKQGEVVEGKADKDYVDNELAKKADLTITDLLEVAKADKDYVDDKIAAIAGGLAASYETK
AEADGAVSSGTIPAHSTVKVTNDPLSSNNGDWTWNGTALVKSDYDPLTQANQYTDNKTAEVKSDVMLDVSTVLNNALTLK
ATGDDHVFPVLVDESKNVLIGYDPNRDQIVAGGLQEQVFDKITDLKLGTSSTVIPVLTDSQGKVLIGYDTINDRAIAAGI
DGNVTEVSGGTTFPVKKFAIKPLVTAVNHMLFYGQSLSVGAQGTPVLSTSQPYLNTTFEYGPRMDQDSTKVVPLVERVGS
PASDGGANRGETMCSGAANYASVLMGNDGTIPDNHIIFASTAGHGGYSIDQLEKGTAWYNFFIKHVTEAKRLNAGQDYKV
QVVCWVQGENDAVSSKQTTYDVYKAKLRQLQIDAEADIKAITGQTEPVRFITYQMTYASKTWWYMAKAQLDLCAEDDKFL
MATPMYMFPYASDNIHLTALGYKWCSGYFGRAYKRYVQDGVVPEYIRPISATVKGRTVAVKFQVPRLPLKWDTNWLKPTT
DYGFAVKDGNTQMGIVPNSLRISGDTVFMELTTTPTGKVKVRYALDYLGAGLNIQVAASGNLCDSTKDTMNINGTEYPLF
HLAPHFELEAFVNKGV
>vB_AbaP_PD-AB9_21465
MNILRSFTETVVTTPTDLFPISFEYDEKYDAVHVFLNDVAVEDLGYTVSQVNAVTLKVEPAIPEGTVRIERETDIDKMRY
IFDAGALFIDQNVDADFRQIVHSQQEVRDGFIKLRNDVLPLVDGLEEALEAASEAGKAAEEAAQAAEEAANIALTNLRST
VSTIANLESLPTDDLYVGKCVYVVDLGCMYIYNGSSWDLSPVAHVTPDMFNGDIIEAANFAASHNLELHTGDTVYEVGVE
FKVPKGLTWVANHTVIKQVAPAIDSSSASVLAPESNVTIKGYLILDMGAPTTGWGEKCHFRMDSFNNITPQVSNVQFDTL
ELRGGYFNCNGVVMAGGAKGLRGSCIKVGDSANIGRVFMAHWGNFTQHSYNRTTLKYTHVPNYSPTTHPNDCVIDSIYTG
DLTCNTNDFSAIALISAGYNIHIGRIEGNVLDSTISGKGHYVATAGDLAFAYATPLERKRGMWGLTVDSIFGTTYSSAVC
LISEALYRGADDLTNVVVPPTAADYDASIKLTIGDVDVTGRTAAVGNNYAVIARTGQFGKVKIESITTREFYSTFRIVDL
CYNLEVGVMNCYDSKINPVTITGTTTLTRAPRGVHISTLNVWRYGVTSSSTTYRSVIQGDNFIDIVVDTLNVYEHGNAYC
VVDIGGIITPPTTHIGEINVYDSTYPNTFLINNRSTMPIRLNSVYSTKPLVQVVSGGVVQTLLGKHIRYVSASVPTLSLN
VGDEVLTNNGLLRCIAAGPASTTNLQLVEGGVDFAQDTIVLNPNTRHLLTSGRKLSYCKLALTSLRAAYSVSVDPTITFD
VVMTADDTFSVYATNHNINTPYTLPSGRIYVQV
>vB_AbaP_PE21_21566
MNILRSFTETVVTTPTDIFPISFEYDEKYDAVHVFLNDVAVEDLGYTVSQVNAVTLKVEPAIPEGTVRIERETDIDKMKY
IFDAGALFIDQNVDADFRQIVHSQQEVRDGFIKLRGDVLPLVHGLQEALKQAQEASEAAQDAADAAADAARTTKYYLKYF
EEGTPYPKFGRIMLSDGTVVISLEDGNSTDPNIDMTKWVKSTDSVQVDSVNALRKVKGLFHNQRATTTAYTAGTGFGGAT
YLWDANSTATDDGLSVIRVTGVVTGAWLLQVQDKVLHATQAGLRAGLLESDLIDQTTILQKCVDYMALIGGGVVQLPKGH
IYAKAMAKSNVEIHGTFDSFVSVGSEADINNLRTVVQTATYKHGTFWHSSDGSQVYLVPENVTGVGVSNLKMLGSRLGST
TSNCGFGIKIIGDSFTAKWVDTSGFRLEGLYIRGKDGVNCSNHYFENCNFLDARRNTAALVYCHDVTFKNCTFQQLKPEL
SWVYLFDIEPNPATTDTVYNVTLINCEFNALASAGAEPTVLVKEQNTPTGSPNVKFLNCRFKGKATIRNNCANGWKDCIV
DNCEFDTLAFSTTTTGYVITSGRFTNNTLWGKDLKGFSYNTLVTGDFLIEGNKFNDTTFSNNIVATQASFGVNTFLGTAT
VIQPVDRRTITQQYRNLPDTSGVKSPINDAYFNTEIRNANLDLNFKEVLTVPLRSGCKITITGADATSSAGSKAYVELFV
NSDNSTTVMTHNEIINDPLYGVKYSWSGRTLSLAGITLSANTFIVKVDVFSALPQYSKVTWLI
>vB_AbaP_PMK34_21630
MNILRSFTETVVTTPTELFPISFEYDEKYDAVHVFLNDVAVEDLGYTVSQVNAVTLKIEPAIPDGTVRIERETDIDKMKY
IFDAGALFIDQNVDADFRQIVHSQQEVRDGFIKLRGDVLPLVHGLQEALQQAQEASEAAQEAANAATSAASQTQYYLKYF
NPEIVYPKNARIMLDNGDIVRSTIANNTSDPNIDMTGWVKVNSVSQIFDETYNITQSVINGNLVTVDNFGAKGDGVTDDS
AAFQAYCDSALTGQNLYLGAKGRYIIKNQVDLKGKGLVGNGCGKVSEFYYNLGCIDVDGSSPDLQGKTAFINCGPTIQNL
TARCSNGAGKQISFIEIDGYLANISYVTIVNFYNQIVVKEALVGFNINNAWLYYSQNAGIYCEDPNNRVSTTGTFHNIYF
QLGDGYAMIFDRDIHGCDFDNIIFESMNGGIKARTVAHCGFGKFWCENLKTATSKAWLEVTGANSCYGNSFTGYVKLLGG
WTSKTSPTLDSLSTNNYGGVLVSAEGISIVNAGNKAKMLMLPSGFKTGNATIDETHISSSTVTPLVKRRVIGADGSGAQY
LASDTYTKLSRKWGTYNHGSNNAGAFYAPMMLTYDQSFSTPQNNNGWKIVKESTGVYRVERVSGNTSVITNGHIVVGSPL
MGSRLGIGTGATHGIQMIETYAGSWTSYTEAAGFKVFWRDAAGTLVDPHRFTVAFTATS
>vB_AbaP_WU2001_21679
MNILRSFTETVVTTPTDTFPISFEYDEKYDAVHVFLNDVAVEDLGYTVSQVNAVTLKIEPAIPDGTVRIERETDIDKMKY
IFDAGALFIDQNVDADFRQIVHSQQEVRDGFIKLRGDVLPLVHGLQEALQQAQEASEAAQEAANAAEVAASQTQYYLKYF
NPEIVYPKNARIMLDNGDIVRSTIVNNTSNPNVDMTGWVKVNSVSQIFDETYNITQSVINGNLITVDNFGAKGDGVTDDS
AAFQAYCDSTLTGQNLYLGAKGRYIIKNQVDLKGKGLVGNGCGKVSEFYYNLGCIDVDGSSPDLQGKTAFINCGPTIQNL
TARCSNGAGKQVSFIEIDGYLANIDHITLINFYNQIVVKQALVGFNFTNAWLYYSQNAGIYCEDPLNRVSTTGTFHNIYF
QLGDGYAMIFDRDIHGCDFDNIIFESMNGGIKARTVAHCGFGKFWCENLKTATSKAWLEVTGANSCYGNSFTGYVKLLGG
WTSKTSPTLDSLSTNNYGGVLVSAEGISIVNAGNKAKMLMLPSGFKTGNATIDETHISSSTVTPLVKRRVIGADGSGAQY
LASDTYTKLSRKWGTYNHGSNNAGAFYAPMMLTYDQSFSTPQNNNGWKIVKESTGVYRVERVSGNTSVITNGHIVVGSPL
MGSRLGTGTGATHGIQMIETYAGSWTSYTEAAGFKVFWRDSSNALVDPHRFTVAFTATS
>vB_AbaP_ZHSHW_21751
MNILRSFTETVVTTPTDTFPISFEYDEKYDAVHVFLNDVAVEDLGYTVSQINAVTLKVEPAIPEGTVRIERETDIDKMKY
IFDAGALFIDQNVDADFKQIVHSQQEVRDGFIKLRGDVLPLVHSLQEALKQAQEASEAAQEAADAAEEAAALVSGAVTSV
KTITDLKALPAWEGRVVVMQGHTELGKKSTIFRYDTTNTDTPNNYSVIKPNTGTGNWLALDTAVYESSQLGCGVAVTNND
VLINPLLATSGSITIREELPTTNPIVVQDYNDIRGLGTRAGFRYNGPSGTADTLEGRLPVVKLFKDNAQAVKQSRLENLT
VHANYKPYVTAVDARYLTGQSKLRELIIRGVTDTSVGLVLNKMWYDKISDVFISGYDPSKPAGSRWGTGVVIESKYSSDP
ASPDYGAQINALTVDVSCHSLKVGYLIRPNNYIYGLNINTMPTVENCDIGFKMESAPASVDYQVRQSCISAYFENNGIDI
QWGTPSTTKARNSKHVWLNCSFDDVHSRIELYEGHHTFIGCKGIKTLVCGQYAQAELINTARPTTITDDYGNVTVRQDPM
SQITSGSYQNVRTRSQGMLKLKATVNAGATGTFDLGSVLNTNIASEGQTGLVRILSRRSYDTAPVIAQGVILRKPTGTTF
TPIGTVPTGMTISIAGTVLSVSETRGDTKFLDIIFNPD
>vB_AbaS_D0_21808
MPAIIPVIIMAGAAAIGGTAAIVIGTVLAVGASLLLQSKTSGVASQSSQPTVYQTNPTQLTFTADAPRRMVYGKARISGV
VTYANVSGDGHEYLWLVVVVAAHQITDITAMYFNGEAASEVASGYFDWWWHDGTQTTADPQLVATFPEYTEKCILQGCAY
AVVKLKFDKTVYKNGRPNITFDIKGKPLYDHRVGITQWSNNAALATIDFMRSVDGLNATDDEIDWASVDAAADVCDQVPE
QMAASLCDGRYTIDGVVELSSKNGDIINQMLAASAGTVVWTQGKYRIYVGAARAVSTRKITQDDLRGNPTLQPRTPADQS
FNGVKGTFLDSTNNWQFSDFPPVKGAEYIAQDGGVEQYKDIVLNFTTSPITAQRLATIFLRRARLEKTITLPCKWTCFNY
EVWDVIPLNLPMLGWVDKLFQVTDWRMIPPSGSDAGGVELVLTEYSDDLYSDDMDLKPITGGGTIVKPDVTIPKPPASLT
AVSGLTAVNQQTGAPRIKFDWTQSNDIYCVGYEIAYSNYPFSPAESDYKYISGRNTTTFMTEDLKAGDTYIGYIRVVNSF
EKRSEPIPSNTVIIKGSGAELPEALQGLTATNVDDMFADISWTAPTGNNADFVQLMWADKGEPTNAIELAVIPMPSTTTR
VQRNLQNGYYFARFMSKAGLFGDWGFVYATGRPATGVLLQSLSLNQYDGDLVGGIWYNPTLAVSKSQRLASELGWEVFDM
MVPEPFGEIDYFAKNATYVAAAHTLRISGSVGWHRAPRIPNTLPRIDAVAQIAYFDETEYRGGVVLLPKDANIKVGFKAP
HSEPQGVVVSGFIGTIEDLT
>vB_AbaS_Eva_21842
MANLVFKFSWDHRPFPYNASQGKRQFMLPFASGIPNLNPNFSQVQGTAAISQGGTGATTAAEARNNLGAAEKGVNTDITE
LKGLTTVLSIAQGGTGASSAAGARLVLGLGDNGTQGFSGSKTSELFDKVSVSQWVAALGDSKFAFISNGDWQGGNVNNPL
NMPNRYGSLMSYLGSSSYGTYSWQMFKSVVGGLLYYRYGAGNDVWSPWGHFKTSFNTSVDANGFLKSASPVVKLFKDHIE
LNSDAEKQPIEFKKVDVGDYLLKGSLGFAQEGWYIEVPKDANGNTIVAVVYDTLENGDLSIKTYKRKFDFELAAVVADLE
IPTDIPEGRWIDIRLHEEPEPEPEPPTTETPFDFQPTNLSEAVAAAMVGVEPPEISDTDETF
>vB_AbaS_Eva_21865
MIKIIYKQDPLSEDKTIEHAETLGQWLTSKYDHMPEHVRIFHTISNMDHAEISFANEVTPKNAYELKQLDFLPGTFIVIE
NPKGIDPITLAWIAVASIVMGVAVALLMPVPSITQTNQNNNQSSSANNELSNRENKTRVNGRIADIYGAAHDTPDLITVP
YKVYENNVEVEHVVGCIGRGHYKINGAYDGETNIVDIAGASVEVFRPGVDIVSGEPYFSLGTEITTPPLTVQHQTSVNGQ
VLRPADTQSLEGTNYLHFAYPNEILRATANNTDLTTKFVSNDRVEITNASFTFNGQTYDLNGTYSVLSVADDRMTLSNPA
AVNANWLKLKELNNQQTAALSPKISSIGEKWIGPFILDNVERSRVLCNFVATNGLYTVSSGGNQGAVNVTIEVEVTPVNE
SGAAIGNPMLKQIILKGSAKSRQTVGATLDMVTFQGRCSVRARRLTPTPAVTTVVDEVKWQALYGAYPLQSTVYEHETVF
RARTYATTGALSVKSRKINFDLQRMLPTFKNGAMTTELFPTSSFADALVSMALDDKIGRRTIDEIDLENIYRTYNDVVDY
FGTPLAAEFCTTIDDTNLSFEELVTNLCDAVFCTAYRQNNKLKLYFERPTDNSVMLFNFRNIIPDSYKHDLTFGVMDDYD
GLIYEYTDPTDDSRINIYLPDKGAKNPKEVKSVGVRNKWQAHFNAYRIWNKLRFQRKSITFDAAPESELLVLRDRIAVAD
YRNGIHQSGEVVQQEGLILTLSHDVDFIAGKSYVIYLQMGDGTVDLIPITPGSAKNKVVLGRLPNGALKLSPDDFVNTIY
TVVNDDTKGSLPYLVAKREPADQFSNTITAINYDERYYLNDKDFIDVPVDDSPIYIRYDQLDINLARLYQMQRGDLPTTG
EISFVVEAGALVSSSSSYRPETRFVYKFDYNSSPPKREYIVPAASELPAIDTGEFPPDLVVNLTIKGAVVGRGGDGGLPH
LAFGAWSTDPDYNFTKTRRDGFQGAPGLLNRHSKLNLIIDGGTLARGGSGGGATPSGIYTGLSYGVQGIPGGAGAPFGRV
MTGQPISSDSQDWRWYFGSYFNVLKITDAEASVPGKGYRTQNDRYGSPLSGDGGNWGERGTKSTNDGTWNWKYHGTTEGQ
PGPGGPAIVGVAPLTTQLINGGKILQTL
>vB_AbaS_Ftm_21925
MANLVFKFSWDHRPFPYNASQGKRQFMLPFASGIPNLNPNFSQVQGTAAISQGGTGATTAAEARNNLGAAEKGVNTDITE
LKGLTTVLSIAQGGTGASSAAEARNNLGAAEKGVNTDITELKGLTTVLSIAQGGTGASSAAGARLVLGLGDNGTRGFSGS
KTSELFDKVSVSQWVAALGDSKFAFISNGDWQGGNVNNPLNMPNRYGSLMSYLGSSSYGTYSWQMFKSVVGGLLYYRYGA
GNDVWSPWGHFKTSFNTSVDANGFLKSASPVVKLFKDHIELNSDAEKQPIEFKKVDVGDYLLKGSLGFAQEGWYIEVPKD
ANGNTIVAVVYDTLENGDLSIKTYKRKFDFELAAAVADLEIPTDIPEGRWIDIRLHEEPEPEPEPPTTETPFDFQPTNLS
EAVAAAMVGVEPPEISDTDETF
>vB_AbaS_Ftm_21945
MIKIIYKQDPLSEDKTIEHAETLGQWLTSKYDHMPEHVRIFHTISNMDHAEISFANEVTPKNAYELKQLDFLPGTFIVIE
NPKGIDPITLAWIAVASIVMGVAVALLMPVPSITQTNQNNNQSSSANNELSNRENKTRVNGRIADIYGAAHDTPDLITVP
YKVYENNVEVEHVVGCIGRGHYKINGAYDGETNIVDIAGASVEVFRPGVDIVSGEPYFSLGTEITTPPLTVQHQTSVNGQ
VLRPADTQSLEGTNYLHFAYPNEILRATANNTDLTTKFVSNDRVEITNASFTFNGQTYDLNGTYSVLSVADDRMTLSNPA
AVNANWLKLKELNNQQTAALSPKISSIGEKWIGPFILDNVERSRVLCNFVATNGLYTVSSGGNQGAVNVTIEVEVTPVNE
SGAAIGNPMLKQIILKGSAKSRQTVGATLDMVTFQGRCSVRARRLTPTPAVTTVVDEVKWQALYGAYPLQSTVYEHETVF
RARTYATTGALSVKSRKINFDLQRMLPTFKNGAMTTELFPTSSFADALVSMALDDKIGRRTIDEIDLENIYRTYNDVVDY
FGTPLAAEFCTTIDDTNLSFEELVTNLCDAVFCTAYRQNNKLKLYFERPTDNSVMLFNFRNIIPDSYKHDLTFGVMDDYD
GLIYEYTDPTDDSRINIYLPDKGAKNPKEVKSVGVRNKWQAHFNAYRIWNKLRFQRKSITFDAAPESELLVLRDRIAVAD
YRNGIHQSGEVVQQEGLILTLSHDVDFIAGKSYVIYLQMGDGTVDLIPITPGSAKNKVVLGRLPNGALKLSPDDFVNTIY
TVVNDDTKGSLPYLVAKREPADQFSNTITAINYDERYYLNDKDFIDVPVDDSPIYIRYDQLDINLARLYQMQRGDLPTTG
EISFVVEAGALVSSSSSYRPETRFVYKFDYNSSPPKREYIVPAASELPAIDTGEFPPDLVVNLTIKGAVVGRGGDGGLPH
LAFGAWSTDPDYNFTKTRRDGFQGAPGLLNRHSKLNLIIDGGTLARGGSGGGATPSGIYTGLSYGVQGIPGGAGAPFGRV
MTGQPISSDSQDWRWYFGSYFNVLKITDAEASVPGKGYRTQNDRYGSPLSGDGGNWGERGTKSTNDGTWNWKYHGTTEGQ
PGPGGPAIVGVAPLTTQLINGGKILQTL
>vB_AbaS_Gln_22004
MANLVFKFSWDHRPFPYNASQGKRQFMLPFASGIPNLNPNFSQVQGTAAISQGGTGATTAAEARNNLGAAEKGVNTDITE
LKGLTTVLSIAQGGTGASSAAGARLVLGLGDNGTQGFSGSKTSELFDKVSVSQWVAALGDSKFAFISNGDWQGGNVNNPL
NMPNRYGSLMSYLGSSSYGTYSWQMFKSVVGGLLYYRYGAGNDVWSPWGHFKTSFNTSVDANGFLKSASPVVKLFKDHIE
LNSDAEKQPIEFKKVDVGDYLLKGSLGFAQEGWYIEVPKDANGNTIVAVVYDTLENGDLSIKTYKRKFDFELAAVVADLE
IPTDIPEGRWIDIRLHEEPEPEPEPPTTETPFDFQPTNLSEAVAAAMVGVEPPEISDTDETF
>vB_AbaS_Gln_22027
MIKIIYKQDPLSEDKTIEHAETLGQWLTSKYDHMPEHVRIFHTISNMDHAEISFANEVTPKNAYELKQLDFLPGTFIVIE
NPKGIDPITLAWIAVASIVMGVAVALLMPVPSITQTNQNNNQSSSANNELSNRENKTRVNGRIADIYGAAHDTPDLITVP
YKVYENNVEVEHVVGCIGRGHYKINGAYDGETNIVDIAGASVEVFRPGVDIVSGEPYFSLGTEITTPPLTVQHQTSVNGQ
VLRPADTQSLEGTNYLHFAYPNEILRATANNTDLTTKFVSNDRVEITNASFTFNGQTYDLNGTYSVLSVADDRMTLSNPA
AVNANWLKLKELNNQQTAALSPKISSIGEKWIGPFILDNVERSRVLCNFVATNGLYTVSSGGNQGAVNVTIEVEVTPVNE
SGAAIGNPMLKQIILKGSAKSRQTVGATLDMVTFQGRCSVRARRLTPTPAVTTVVDEVKWQALYGAYPLQSTVYEHETVF
RARTYATTGALSVKSRKINFDLQRMLPTFKNGAMTTELFPTSSFADALVSMALDDKIGRRTIDEIDLENIYRTYNDVVDY
FGTPLAAEFCTTIDDTNLSFEELVTNLCDAVFCTAYRQNNKLKLYFERPTDNSVMLFNFRNIIPDSYKHDLTFGVMDDYD
GLIYEYTDPTDDSRINIYLPDKGAKNPKEVKSVGVRNKWQAHFNAYRIWNKLRFQRKSITFDAAPESELLVLRDRIAVAD
YRNGIHQSGEVVQQEGLILTLSHDVDFIAGKSYVIYLQMGDGTVDLIPITPGSAKNKVVLGRLPNGALKLSPDDFVNTIY
TVVNDDTKGSLPYLVAKREPADQFSNTITAINYDERYYLNDKDFIDVPVDDSPIYIRYDQLDINLARLYQMQRGDLPTTG
EISFVVEAGALVSSSSSYRPETRFVYKFDYNSSPPKREYIVPAASELPAIDTGEFPPDLVVNLTIKGAVVGRGGDGGLPH
LAFGAWSTDPDYNFTKTRRDGFQGAPGLLNRHSKLNLIIDGGTLARGGSGGGATPSGIYTGLSYGVQGIPGGAGAPFGRV
MTGQPITNDSQDWRWYFNGDFMVVKVTDAEATVPGKGYRTQNDRYGSPLSGDGGSWGERGTKSTNDGTWNWKYHGTTEGQ
PGPGGPAIVGVAPLTTQLINGGKILQTL
>vB_AbaS_Loki_22088
MPAIIPIVIMAGAAIIGTTTAIVIGTVLAVGASLYLASKTSGVPSANSPATTYQTNPTQLTFASDAPRRMVYGKARISGV
VTYANVSGDGHEYLWLVVAIAAHRITEITAMYFNGEAASEVASGYFDWWYYDGSQTVADPQLVETFEEYTSKCILTGCAY
AVVKLKFDKTIYKNGRPNITFDVKGKPLYDHRTGTTQWSNNAALATIDFMRSVDGLNATDDEIDWESVDAAADICDQTPA
QMASSLCDGRYTIDGVVELSTKNGDVINQMLAASAGTVVWTQGKYRIYVGAARTPVARTLTQDDLRSNPTLQPRTPTDQS
FNGIKGTFLDSTNNWQFSDFPPVSGEEYVAQDGGIEQYKDIVLNFTTSPIMAQRLATIFLRRARLEKTITLPCKWTCFNY
EVWDVIPLNLPMLGWVDKLFQVTDWKMIPPSGTESGGVELVLTEYSDDIYSDDMHIKPITGGGTIVKPDVTIPNPPASLI
AVSGLTAVNQQTGEPRVRFDWTQSNDIYCVGYEIAYAKYPLNPVDSDYKFVNGRNTTYYMTEGLTAGDTYIGYIRVVNSF
ENRSEPTPSNTIIVTGSGGEIPEALQGITATIVNNLYVDIAWSAPTAINADYVQLMWAAQSDPTNAIEIATIPMPQTTTR
VQRQLLDGYYIARFMSKAGIFGGWDSVFSPARAVTGTLVQSLSLNKYDGDLTGAIWYKPNLAVSQSQRLASELGWEVFDM
MVAQPFPDISYLRKDSSYIVAGRTVRVSGSLGWHRAPEVPNALPKIYAVARLAYFDEVDYKSGDFTLPKDANTKVGFNAT
HSEPQGVVLTGFNGTIEDIT
>vB_AbaS_SA1_22143
MANLVFKFSWDHRPFPYNASQGKRQFMLPFASGIPNLNPNFSQVQGTAAISQGGTGATTAAEARNNLGAAEKGVNTDITE
LKGLTTVLSIAQGGTGASSAAGARLVLGLGDNGTQGFSGSKTSELFDKVSVSQWVAALGDSKFAFISNGDWQGGNVNNPL
NMPNRYGSLMSYLGSSSYGTYSWQMFKSVVGGLLYYRYGAGNDVWSPWGHFKTSFNTSVDANGFLKSASPVVKLFKDHIE
LNSDAEKQPIEFKKVDVGDYLLKGSLGFAQEGWYIEVPKDANGNTIVAVVYDTLENGDLSIKTYKRKFDFELAAVVADLE
IPTDIPEGRWIDIRLHEEPEPEPEPPTTETPFDFQPTNLSEAVAAAMVGVEPPEISDTDETF
>vB_AbaS_SA1_22166
MIKIIYKQDPLSEDKTIEHAETLGQWLTSKYDHMPEHVRIFHTISNMDHAEISFANEVTPKNAYELKQLDFLPGTFIVIE
NPKGIDPITLAWIAVASIVMGVAVALLMPVPSITQTNQNNNQSSSANNELSNRENKTRVNGRIADIYGAAHDTPDLITVP
YKVYENNVEVEHVVGCIGRGHYKINGAYDGETNIVDIAGASVEVFRPGVDIVSGEPYFSLGTEITTPPLTVQHQTSVNGQ
VLRPADTQSLEGTNYLHFAYPNEILRATANNTDLTTKFVSNDRVEITNASFTFNGQTYDLNGTYSVLSVADDRMTLSNPA
AVNANWLKLKELNNQQTAALSPKISSIGEKWIGPFILDNVERSRVLCNFVATNGLYTVSSGGNQGAVNVTIEVEVTPVNE
SGAAIGNPMLKQIILKGSAKSRQTVGATLDMVTFQGRCSVRARRLTPTPAVTTVVDEVKWQALYGAYPLQSTVYEHETVF
RARTYATTGALSVKSRKINFDLQRMLPTFKNGAMTTELFPTSSFADALVSMALDDKIGRRTIDEIDLENIYRTYNDVVDY
FGTPLAAEFCTTIDDTNLSFEELVTNLCDAVFCTAYRQNNKLKLYFERPTDNSVMLFNFRNIIPDSYKHDLTFGVMDDYD
GLIYEYTDPTDDSRINIYLPDKGAKNPKEVKSVGVRNKWQAHFNAYRIWNKLRFQRKSITFDAAPESELLVLRDRIAVAD
YRNGIHQSGEVVQQEGLILTLSHDVDFIAGKSYVIYLQMGDGTVDLIPITPGSAKNKVVLGRLPNGALKLSPDDFVNTIY
TVVNDDTKGSLPYLVAKREPADQFSNTITAINYDERYYLNDKDFIDVPVDDSPIYIRYDQLDINLARLYQMQRGDLPTTG
EISFVVEAGALVSSSSSYRPETRFVYKFDYNSSPPKREYIVPAASELPAIDTGEFPPDLVVNLTIKGAVVGRGGDGGLPH
LAFGAWSTDPDYNFTKTRRDGFQGAPGLLNRHSKLNLIIDGGTLARGGSGGGATPSGIYTGLSYGVQGIPGGAGAPFGRV
MTGQPISSDSQDWRWYFGSYFNVLKITDAEASVPGKGYRTQNDRYGSPLSGDGGNWGERGTKSTNDGTWNWKYHGTTEGQ
PGPGGPAIVGVAPLTTQLINGGKILQTL
>vB_AbaS_TCUP2199_22260
MPEYTLTPIPDMVLYVDGVPAIVPASNIGAAVLNDFYTYLLDPSTGNSVGVTLRYVHPSSSWILPNGEPALFNLGMSDEN
FFEIITQLKTYSKANYLVKPLGSLWGYLATDAGNFLELKPDELIEIKPQEFVKAGKEVYYISNLDNGLTLNTAMAQLGVF
SLPEKKNPLQDYAWGGYVLNETPQDGKHSLWKVTYKTDTSEFFIKRADQVEQTNPLYETDVTAVGLAMDPQNRPQIVYTI
AGVSNIYWYDFNLGRYNHMELPDAVNPCISDLNPNSGTEIILGYQVDNSLMYRKYSEGYQTEHTLVSNLANGLKLHQIGY
ADNEKFQWLLKG
>vB_AbaS_TCUP2199_22297
MADTIETLTAEQVAVGVNELAVRVGQDIKDLKEGKLNAADNAVSASKWATEITLSFSGSVTGSVSFDGSGNKSAILTLQN
SGVVAGTYMSTIKIPSITVNAQGLITGVSMNDIRAAGVGVTGIVALSGDIYASETEHGLAATIGAVSQVRGLMYGLLSKA
GAGINLLNDYIKSFAGVASWSKADVTATVSDETTLKHVRGKRLTIECTNAANPDAYIYFDDTPDTYENIQLVAGVQYIYS
FYAMAATAGKKMRCVIRLADGNFAVTNPHPLVLSETMTRYSISFIANTTGGAVIGFYPNGDGEAGNQFHISGLMIERVVS
QIAGNYNPSEYVA
>vB_AbaS_TCUP2199_22298
MGGKKKQPPSPTIAADNLYSQDIVELAFGMCEGTIFGLKDGLKSFYINNLPLVAETGEYNFQDVAVNIRQGYMDDQPIRY
FSGGESSIIAGSLGLSLPADVARTIVTPAQYRGAIKSLDVRIIINQLTAGDGQNSYESSVIFQVKYRRVGDTNWRYVNET
TETLIQYKRKVATLRQAAKDRGLDFDAMTPAQQYDFELNTLKELKNIVSADLGNLDTPAETEIQYQNGGYGRLIRRAYSV
DLYEKYLSQLPTGTTTSQIQNEMIVVTGKTTAGYIYELNIPIFDDSDANHDWEVQIVRRSKELTSDEKKFSSKTISLDSV
TIITDTEKAYPKTAICHVVAQHTDRFDDVPDFTAEIMGLMCDIPVNYNPITKTWAGIWDGRFKKGWTDNNALIAREIIMN
RDWGKRASEPQLRVDNTSLMEAIKYCDEKVPDLNGEMKPRHTFNEAITAERDIDEYLKYVLGSFHATSREMFGVYRFFID
KPKTPRFFVSSETVFQTGLSYYRSDLSSRYNFMRVIFANAANDYQEDRRVLLDEESQAVNGIIPYAFQCVGATNLSEAIR
QAVYLMYTNKEETTFITFTQPRLGHVVDLYDNFYIFDKEMDWGLGTRISSYDPATQLVTLRDALVEMSSSEVYTMYFHTQ
DTVMTAFVKSINPHQLLVTEVEKLDDVNLYLNSIENAPIGLAGGVYGQPKIFRVLSIEQTDSSDVAQGEMFLFKGAIVAP
IKYQAIDNINDPSLVNFKYNSLDLTYKRDRIPSMPFDVRLWLRDLSNALGQPTYGITFNTIDPAHKYKITWVNKETGEAR
ETILFDTEGVLAPAFPETTSLKLKITPYNKAGQAGEPLIMDNVQLGKAQENGLPKFISAEYYAPTKSIRFAFTQANFQPY
TGLIYNEAYVNYSAPYRSSANQPVPVDSTYYDIPYVGAGTYKMSLRYEATSAANGGFVDTQKTDTWTYYGDDSGSLPVAK
YPKPVILGIESYTRAKQSWNIRTAPEGMVFVHLVVQIPNYSQYPIFEQYFREQYAWSPFFAVISDHNDGDYRIYGYLDLP
IKAASTPANSGIFDLYFEVDNSMGGILFAPDETFVGAKIKIRVSDKNGVIGDPPDWEYNALDSEWAEVIVPAVSTNGFNP
TAVYNSSSS
>vB_Ab-P-7_22539
MNILRSFTETVVTTPTDTFPISFEYDEKYDAVHVFLDDVAVEDLGYIVSQVNAVTLKIEPAIPSGTVRIERETDIDKMQY
IFDAGALFIDQNVDADFRQIVHSQQEVRDGFIKLRGDVLPLVHGLQEALQQAQEASEAAQEAADAAQEAAQLVQSAISNI
ESIADLLAIPEPFTGRTVHVASYYAGLGKGGGRFSYDATKALLNDGVTVFNGWVRDLSSKTLTTDDAGLLGDGSDLSVTT
RLQALANAVQNDFKVSFYGNYSVTTHINFRDVSALKLTGLGTLSADRTNWVFGTTNTRNRGVIQLFNCPYYEVDGNDWGW
TIVGALKNNPNATQPWQDGDVCIQAHSSPHGYIHHLHTKETFAWSILAEVSPYTVVRQNKISTCVRQSGVNVVINGGHSC
DVSYNRISDANLYAVEWETYTPSYDNTSNYNVITDCYKGIVCTGTGVQSVHSEGNIIKRCKEALNGYPLANSVNVTYTNN
TVLQCDDAIVYSGVVNFTASFNTVRFAAGAQFFYFSSYGSILEVLSPTEFLILPNILPFNTSLEFSFSGVTGYFMTAKVT
QTDNRWGTGTVEKITFNKAVDNPFENMMFKMSSNNRRGVVAGGANANVLISKNTMLGGGTGFYSNVNNTTGSITERVSSN
DFLSFGTTLNITANNTVQSFVNNIVSGSSVIPAAMVANNQFVYKTLKEVDNLIAKTSGGVNPTINFRVVNPVQIIGIEVD
FSGFSCTGTIVIRIDGVDSYSVTSANLNTKSGIALVGNVKTLSTGAHNLQIVDTVGDLAYTSYKVRLLSL
>vB_IME_Ab2712_22615
MARLEINWGKSPNDKTGDSARIGAQKMNSNFLEIYSFLSGMASGDTLPIAIPISRGGTGATTASGARKALGLGAAATKEV
GVKEGDIMTVGTCGFGTDLSPLVLNVDDKTLDSFKSGELSYLSFDDVSAITLATRESNSKGQLGLRGLKNGKADLVLRVP
KDGKFTPWVSVFHGGNAIVTAAGNIKYALNSARLRNDACITQNGTALVHQRTAVGTYTIQNCVLDRNQWVKELPIDEEGQ
PLFKAALTQSGTSLTVKVTKDGKAYDIPDGLWIDLHLI
>vB_IME_Ab2712_22640
MPEIILQPVAAPNFHAVNTLMAQAAQNYQNAFQGLQGTIKNAQTAIRDQNTERLMNYLNGAQSVAQLNDPNFQQGLNSLR
ESLGGEYHTDQFQKRMQTLPDQLNQRELAGLQLQQTRDQLSDIPLGNQIAQLIQAGKYNEAGDLMGKAKTDMSRFVSLAD
SLQNSALSRQNMQHSMNLQDKEWNMKVQQYNDQKKMQQLALQQLQGMGVLPDAGISGSSAGVGGAPAGAPANIQQLISRV
SKEQGVPENILYAVMRQESGYNPRAVSPVGAQGLMQLMPSTAASLGLKGNDVWDPYKNLTAGAKYLKQMYTKFGSLAKGL
AAYNAGPGRLQEALAKGGDNWSLYLPSETRNYVASISKKMGYKPTEAELKAATKKLTQAGIPFVDQPFVPLADAVSSRPG
TPQTALLSMAKQVLGGTGEIDNPFMDMAIKSGGDQKVFKAMADLNQKTNKIAADSDKELINKALSTHPIMSNMGKFPGTM
KDWEHKNVGWIFPGSAGDVLNAIKKNPDYQKLDEPYQVAAAQALLEQAKDYKLSASEVSARAAELLKTFNNLRASRDQAD
ADLANSQYQQAIFEQQLAQQAATRKEQLAVLRKLAGL
>WCHABP1_22651
MEFFIVANPIFIPIAFAANGIKNLIQKVRQVGQDAEDFTWNDGAPLITMTKIEDGGKAPKGQDFNGVINALSEHVIYGQN
GNRYTWSQDVVDEFGGYALGAIVQSNDTTREFRSLVANNTVNPNNGLGGVWKVYSGQGSIPTATSATAGVTKVLNVLNST
DVGSALSAAQGKVLNDNMNNFLNKFSSSLIANNGSFSIPLGNGATIIIKYGSTSVSGDSNATVNFTTAFPSLCLNAQATL
NNVAFDSQSDAGCGVTWTKTGLTLRNGTANTLNISWLAIGY
>WCHABP12_22756
MEFSIVANPIFIPIAFAANGIKNLIQKVRQVGQDPEDFTWNEGAPLITMTKIEDGGKAPKGQDVNGVLNALSEHVIYGQN
GNRYTWSQDVVDEFGGYALGAIVQSNDTTKEFRSLVANNTVNPNNGLGGAWEVYSGQGSIPTATSTTAGITKVLNVLNSN
DVGSALSAAQGKVLNDNMNNFLNKFSSSLIANNGSFSIPLGNGTTIIVKYGSASVNGDSNATVNFTTAFPSLCLNAQATL
NNVAFDSQSDAGCGVTWTKTGLTLRNGTANTLNISWLAIGY
>WCHABP12_22757
MTNPTLITTPFAENGDKNIIPESVGANPQNATMQAGFPPITQQKISEGGIPPERNDFNGMFNLVTQHLVHLNNGMSYEFD
QEHADKIGGYPLNARLMLDNGEIVRSTVPNNTTNPNVDMTGWEVKLPADLIKDSSGKSQQEVNNSLKLKTFDDLKNFKPI
VNGQTVYVGQRSNTYLQGGGFFYADTSDTTSSDNDGTILVGIDGTRWKRKWNTHADPCWFGADYTGAVDCSPQVQKAVDV
SYGRVWFGNADRNFKMMTPVGLPTNSIVGDMLMEICGDGARIWVYSNTGIFTSKRSIGLETSTDDLYTAALEIGRGLRFQ
GDGTSQSVVVNGDRLYNVNMKGGRYLRISALVRATQPRRSETTGYVQSVTIEGNHLALCNRIIDSKRGFNVTVSRNFGES
CYGGVYLDGDGSPAVNVIRCDGNLWESSGVFAKLGAVYAGTFIGNYFEGNNTGDLPTLKCLIELGKTGTTGYSSGVTFIG
NQFGAAAAYKTDVNYADVKFTASLSGTNLDVLAPPTFIGNWTNAYRMWSEGQVVTQFGNAFSGGNARRHQAPKLHTEARV
TFDLSRKEFLSSTNLVGGVHTVAEIDTNLISNLASQSSRACTADMNIFMQMKNASNVVLGAAVAKVSLVVQGSEGIGTGA
TTDVYVAASLTGFTQLEGGVIDTVNNVSLFKHFTSPVLTIERVGTKYLLKLSGYVAASGSVYGSTSKVFSNTTMTIYSLN
SGASVAGQIYPT
>WCHABP5_22838
MNILRSFTETVVTTPTDIFPISFEYDEKYDAVHVFLNDVAVEDLGYTVSQVNAVTLKIEPAIPDGTVRIERETDIDKMKY
IFDAGALFIDQNVDADFRQIVHSQQEVRDGFIKLRGDVLPLVHGLQEALQQAQEASEAAQEAANAAEVAASQTQYYLKYF
NPEIVYPKNARIMLDNGDIVRSTVVNNTSNPNVDMTGWVKVNSVSQIFDETYNITQSVINGNLITVDNFGAKGDGVTDDS
AAFQAYCNSPLTGQNLYLGAKGRYIIKNQVDLKGKGIVGNGCGKVSEFYYNLGCIDVDGSSPDLQGKTAFINCGPTIQNL
TARCSNGAGKQVSFVEIDGYLANISYVTIVNFYNQIVVKEALVGFNINNAWLYYSQNAGIYCEDPNNRVSTTGTFHNMYF
QLGDGYAMIFDRDIHGCDFDNIIFESMNGGIKARTVAHCGFGKFWCENLKTATSKAWLEVTGANSCYGNSFTGYVKLLGG
WTSKTSPTLDSLSTNNYGGVLVSAEGISIVNAGNKAKMLMLPSGFKTGNATIDETHISSSTVTPLVKRRVIGADGSGAQY
LASDTYTKLSRKWGTYNHGSNNAGAFYAPMMLTYDQSFSTPQNNNGWKIVKESTGVYRVERVSGNTSVITNGHIVVGSPL
MGSRLGTGTGATHGIQMIETYAGSWTSYTEAAGFKVFWRDSSNALVDPHRFTVAFTATS
>YC#06_22940
MANLVFKFSWDHRPFPYNSAQGKRQFMLPFASGIPNLAPNFSQVQGTAAVSQGGTGATTAAEARNNLGAAEKGVNTDITE
MKGLATPLSVAQGGTGASSTAGARLVLGLGDIGTSGFFGSKISELYNKVSVPQWIAVLGDNKFTFLSSGDWQAGNTKNPL
NMPSRYGSLMSYLGSSSYGTYSWQIFKAVLGGQLSYRYGAGNNVWTTWGHIKTSFNTSVDANGFLKSASPVVKLFNDHIE
LNSDAEKQPIEFKKVDVGDYLIKGSLVFAQEGWYIEAPKDANGNTIVAVVYDTLENGDISIKTYKRKFDFELAAVVADHE
NPMDIPEGSSV
>YC#06_22957
MIKIIYKQDPLSEDKTIEHAETLGQWLTSKYDYMPEHVRIFHTTSNMDHAEISFANEVTPKNAYELKQLDFLPGTFIVIE
NPKGIDPITLAWIAVASIVMGVAVALLMPVPSITQTNQNNNQSSSANNELSNRENKTRVNGRIADIYGAAHDTPDLITVP
YKVYENNVEVEHVVGCIGRGHYKINGAYDGETNIVDIAGASVEVFRPGVDIVSGEPYFSLGTEITTPPLTVQHQTSVNGQ
VLRPADTQSLEGTNYLHFAYPNEILRASANNTDLTTKFVSNDRVEITNASFTFNGQTYDLNGTYSVLSVADDRMTLSNPA
AVNANWLKLKELNNQQTAALSPKISSIGEKWIGPFILDNVERSRVLCNFVATNGLYTVSSGGNQAAVNVTIEVEVTPVNE
SGAAIGNPMLKQIILKGSAKSRQTVGATLDMVTFQGRCSVRARRLTPTPAVTTVVDEVKWQALYGAYPLQSTVYEHETVF
RARTYATTGALSVKSRKINFDLQRMLPTFKNGAMTTELFPTSSFADALVSMALDDKIGRRTIDEIDLENIYRTYNDVVDY
FGTPLAAEFCTTIDDTNLSFEELVTNLCDAVFCTAYRQNNKLKLYFERPTDNSVMLFNFRNIIPDSYKHDLTFGVMDDYD
GLIYEYTDPADDSRINIYLPDKGAKNPKEVKSVGVRNKWQAHFNAYRLWNKLRFQRKSITFDAAPESELLVLRDRIAVAD
YRNGIHQSGEVVQQEGLILTLSHDVDFIAGKSYVIYLQMGDGTVDLIPVTPGSAKNKVVLGRLPNGALKLSPDDFVNTIY
TVVNDDTKGSLPYLVAKREPADQFSNTITAINYDERYYLNDKDFIDVPVDDSPIYIRYDQLDINLARLYQMQRGDLPTTG
EISFVVEAGALVSSSSSYRPETRFVYKFDYNSSPAKREYIVPAASELPAIDTGEFPPDLVVNLTIKGAVVGRGGDGGLPH
LAFGAWSTDPDYNFTKTRRDGFQGAPGLLNRHSKLNLIIDGGTLARGGSGGGATPSGIYTGLSYGVQGIPGGAGAPFGRV
MTGQPITNDSQDWRWYLNGDFMVVKVTDAEASVPGKGYRTQNDRYGSPLSGDGGGWGQRGTKSTNDGTWNWQYHGTTEGQ
PGPGGPAIVGVAPLTTQLINGGKILQTL
>YMC/09/02/B1251_23023
MANLVFKFSWDHRPFPYNSAQGKRQFMLPFASGIPNLAPNFSQVQGTAAVSQGGTGATTAAEARNNLGAAEKGVNTDITE
MKGLATPLSVAQGGTGASSTAGARLVLGLGDIGTSGFFGSKISELYNKVSVPQWIAVLGDNKFTFLSSGDWQAGNTKNPL
NMPSRYGSLMSYLGSSSYGTYSWQIFKAVLGGQLSYRYGAGNNVWTTWGHIKTSFNTSVDANGFLKSASPVVKLFNDHIE
LNSDAEKQPIEFKKVDVGDYLLKGSLGFAQEGWYIEAPKDANGNTIVAVVYDTLENGDISIKTYKRKFDFELAAVVADHE
NPMDIPEGRWIDIRLHEEPEPEPEVEETLSETPVDFQPTNLSQAVAAAMNGVEPPEISDTDETL
>YMC/09/02/B1251_23039
MIKIIYKQDPLSEDKTIEHAETLGQWLTSKYDYMPEHVRIFHTTSNMDHAEISFANEVTPKNAYELKQLDFLPGTFIVIE
NPKGIDPITLAWIAVASIVMGVAVALLMPVPSITQTNQNNNQSSSANNELSNRENKTRVNGRIADIYGAAHDTPDLITVP
YKVYENNVEVEHVVGCIGRGHYKINGAYDGETNIVDIAGASVEVFRPGVDIVSGEPYFSLGTEITTPPLTVQHQTSVNGQ
VLRPADTQSLEGTNYLHFAYPNEILRASANNTDLTTKFVSNDRVEITNASFTFNGQTYDLNGTYSVLSVADDRMTLSNPA
AVNANWLKLKELNNQQTAALSPKISSIGEKWIGPFILDNVERSRVLCNFVATNGLYTVSSGGNQAAVNVTIEVEVTPVNE
SGAAIGNPMLKQIILKGSAKSRQTVGATLDMVTFQGRCSVRARRLTPTPAVTTVVDEVKWQALYGAYPLQSTVYEHETVF
RARTYATTGALSVKSRKINFDLQRMLPTFKNGAMTTELFPTSSFADALVSMALDDKIGRRTIDEIDLENIYRTYNDVVDY
FGTPLAAEFCTTIDDTNLSFEELVTNLCDAVFCTAYRQNNKLKLYFERPTDNSVMLFNFRNIIPDSYKHDLTFGVMDDYD
GLIYEYTDPADDSRINIYLPDKGAKNPKEVKSVGVRNKWQAHFNAYRLWNKLRFQRKSITFDAAPESELLVLRDRIAVAD
YRNGIHQSGEVVQQEGLILTLSHDVDFIAGKSYVIYLQMGDGTVDLIPVTPGSAKNKVVLGRLPNGALKLSPDDFVNTIY
TVVNDDTKGSLPYLVAKREPADQFSNTITAINYDERYYLNDKDFIDVPVDDSPIYIRYDQLDINLARLYQMQRGDLPTTG
EISFVVEAGALVSSSSSYRPETRFVYKFDYNSSPAKREYIVPAASELPAIDTGEFPPDLVVNLTIKGAVVGRGGDGGLPH
LAFGAWSTDPDYNFTKTRRDGFQGAPGLLNRHSKLNLIIDGGTLARGGSGGGATPSGIYTGLSYGVQGIPGGAGAPFGRV
MTGQPITNDSQDWRWYLNGDFMVVKVTDAEASVPGKGYRTQNDRYGSPLSGDGGGWGQRGTKSTNDGTWNWQYHGTTEGQ
PGPGGPAIVGVAPLTTQLINGGKILQTL
>YMC11/11/R3177_23056
MIKIIYKQDPLSEDKTIEHAETLGQWLTSKYDHMPEHVRIFHTTSNMDHAEISFANEVTPKNAYELKQLDFLPGTFIVIE
NPKGMDPITLAWIVVASIVMGVAVALLMPVPSITQTNQNNNQSSSANNELSNRENKTRVNGRIADIYGAAHDTPDLITVP
YKVYENNVEVEHLVGCIGRGHYKINGAYDGETNIVDIAGASVEVYQPGVDIVSGEPYFSLGTEITTPPLTVQHQNSVNGQ
ILRPADTQSLEGTNYLLFAYPNEILRASANNTDLTTKFVSNDRVEITNASFTYNGQTYDLNGTYSVLSVADDRMTLSNPA
AVNANWLKLKELNNQQTAALSPKISSIGEKWIGPFILDNVERSRVLCNFVATNGLYTVSSGGNQAAVNVTIEVEVTPVNE
SGAAIGNPMLKQIILKGSAKSRQTVGATLDMVTFQGRCSVRARRLTPTPAVTTVVDEVKWQALYGAYPLQSTVYEHETVF
RARTYATTGALSVKSRKINFDLQRMLPTYKNGAMTTELFPTSSFADALVSMALDDKIGRRTIDEIDLENIYRTYNDVVDY
FGTPLAAEFCTTIDDTNLSFEELVSNLCDAVFCTAYRQNNKLKLYFERPTDNSVMLFNFRNIIPDSYKHDLTFGVMDDYD
GLIYEYTDPTDDSRINIYLPDKGAKNPKEVKSVGVRNKWQAHFNAYRLWNKLRFQRKSITFDAAPESELLVLRDRIAVAD
YRNGIHQSGEVVQQEGLILTLSHDVDFIAGKSYVIYLQMGDGTVDLIPVTPGSAKNKVVLGRLPNGALKLSPDDFVNTIY
TVVNDDTKGSLPYLVAKREPADQFSNTITAINYDERYYLNDKDFIDVPVDDSPIYIRYDQLDINLARLYQMQRGDLPTTG
EISFVVEAGALVSSSSSYRPETRFVYKFDYNSSPAKREYIVPAASELPAIDTGEFPPDLVVNLTIKGAVVGRGGDGGLPH
LAFGAWSTDPDYNFTKTRRDGFQGAPGLLNRHSKLNLIIDGGTLARGGSGGGATPSGIYTGLSYGVQGIPGGAGAPFGRV
MTGQPITNDSQDWRWYLNGDFMVVKVTDAEASVPGKGYRTQNDRYGSPLSGDGGGWGQRGTKSTNDGTWNWQYHGTTEGQ
PGPGGPAIVGVAPLTTQLINGGKILQTL
>YMC11/11/R3177_23134
MANLVFKFTWDHRPFPYNTSQGKRQFMLPFASGIPNLAPNFSQVVGTAAISQGGTGATTAADARNNLGAAASGVNSDITE
IKGLTTVLSIAQGGTGGNSPSNAKSALGLGDAGVLGYSLTTVASLFSKTLVSEWTSVLGTSRLVNVAHGDWQGGSTANSL
YMPQRYGSVLGYYSTDSIGTYAWQLFKGVSGHQMSYRYGAGSDAWSTWGHLKTSFNTSVDSNGFIKAASPVVKLFNDHIE
LNNDAKKQPIEFKRIDVGDYLLEGSLGFAQEGWYIEVPKDANGNTIVAVVYDTLENGDISIKTYKRKFDFELAAVVADHE
NPMDIPEGRWIDIRLHEEPEPEPEVEETLTETPVDFQPTNLSQAVAAAMNGVEPPEISDTDETL
>YMC11/12/R1215_23165
MEFSIVANPIFIPIAFAANGVKNPIQKVRQVGQDPEDFTWDEGSPLITMTKIEDGGKAPKGQDFNGVLNALSEHVIYGQN
GNRYTWSQDVIDEFGGYALGAIVQSDDTTKEFRSLVANNTVNPNNGLGGAWEVYSGQGSIPTATSTTAGITKVLNVLNSN
DVGSALSAAQGKVLNDNMNNFLNKFSSSLIANNGSFSIPLGNGTTIIVKYGSTSVNGDSNATVNFTTAFPSLCLNAQATL
NSVSFDPLDDAGCGVTWTRTGLTLRNGTANTLNISWLAIGY
>YMC11/12/R2315_23334
MEFSIVANPIFIPIAFAANGVKNPIQKVRQVGQDPEDFTWDEGSPLITMTKIEDGGKAPKGQDFNGVLNALSEHVIYGQN
GNRYTWSQDVIDEFGGYALGAIVQSDDTTKEFRSLVANNTVNPNNGLGGAWEVYSGQGSIPTATSTTAGITKVLNVLNSN
DVGSALSAAQGKVLNDNMNNFLNKFSSSLIANNGSFSIPLGNGTTIIVKYGSTSVNGDSNATVNFTTAFPSLCLNAQATL
NSVSFDPLADAGCGVTWTRTGLTLRNGTANTLNISWLAIGY
>YMC13/03/R2096_23373
MADVLVTGIKIGDMPLKGTVSGNEKLPTGDVGDLAVTPNQIKDFTIQEGNLVNQEQLDDAIESVEQTSSGLAGRVQTLES
RTSNVDNTADLDKPISNATQAALDAKADKVDVDAKLDLKADKDKVVSSFNGQTGAVTLDQSDLIDVGGDFTATPIFQNVP
KLTKPDGSSIPEIDSQIQPLVNSIAVHRQGLTPTFDQAFAEAIGGYPLNARLMLDNGDIVKSTIPNNVNNPNANMNGWSV
IKNSIPFVDSISDLSSINNPKHGEIIVVRHFDKPSNRLNGGGEFYYDSSKSSVNDGVLCFNGWVREVPFNIYTPYMSGCY
GDGVTDDTLNFDKLMYALEVNSLSGTVVCDGVFYFNSQCPRTGKMIDPVQFNEKNAIRLVSNVDLVIQPNSVLKFGSFYR
GTAEQPKCNILSAMYREDSNDWYGRSKHKNINIYGGGKLDFSETSSPDAPQDGYRWAIKASIDNMKVYGLTFEGGDFANA
FQSSKTSTNIEIFGNTFINLMSDTSLFHDHSTIYCIGKNIKVHDNDFIFTTVKGKLNSCACELHGSNQWFYNNRINGYPN
MLFSAILRTDQSLDSNEIVYDQKAYNNTATISRSALGFWSIPNQTAKLNDLEFYDNNVTFIEAPTLQEYTNSGVRGLSYP
SDLSASVFTVWPEGDTVPNITYSAEVLDHILIRDNTFSATDEILNNQIVSAVRFVGSYVRENLKFLNNSMKLNTILNRDV
STSTANDYFKGWEFSGNEYDFSKFINRRHGMLMYLEYMQDCLFDFNINSKFPAIDKTYSLLNFVFSDDSKVLNNTIKIKP
NGSYRVFNSWLGGDFNTYSDANIGGKGNYIESVSYVYIQESRKSGGTVSKMGVQSGSIPSAAKLGMVLEYTETMLSTVIY
SPSYTTDYSGTYKLVSLGISETPFSITDTSDRFAFMKYST
>YMC13/03/R2096_23411
MRYHLYSINTGEVISLDATTSFSESHKANVTEHPVEMGTPISDHVFLSNPTLNLKGIVTDYDVVNSEYIDLSSFSVSSIV
QDVISLFKDPTDVDNISTQDDTKLDFRSIAVANALKKAFYDRHVFSLFVLDDTEDAPPIDHYNTVVIDGLTFTRSADNGG
EMIEVDIALKQIRLAKIRRSEVTKAEKDALDKAVSQTAKSNATKDSTSGSSKSTKDGKGTKTSGDGAFSDPSDISKQFDV
GAKEGEGAGSLVGKVRSKTAAMAKQKMVDAEDARKLAERNRAGISEGKTYGTTYGGR
>YMC13/03/R2096_23418
MARINKPNDYNVIWAQSGGKSDITAKIPEGWVVEIPDFEDMNALQYRQDRAIAYLLQAGVPEWDSSSVYYVNQITNRSGV
LYRAIQENQGRDPSTSVANGYWEKLSPSYAEFITLQNRINSTDPFSQYILKTQPVVSVSMGATGYRSNIEPTTGMFFNGT
EMEFRKSGATTAVIPPETLSIEDNSKYLATTAWVKSLIADEIAKVTTKFQIGIGESIISNNPQNPATTKGYGVWALDCQG
RTIVGVSQNTTDPTWTKTVNSLFGAYTHTLSTAEMPSHNHYTDQRFNKLSAMAEDVYDDPAIRTSTPSGFDYNNMWEELG
TGRITAQAKVLMQIKDVGGNQAHNNVQPSQTKYIWTRIA
>YMC13/03/R2096_23421
MEQLVLNINKVPVVEASQFKYSDHIFVSVNGQFKRMKRTDLITLLSADVKGEKGDRGPIGLQGRTGATGATGATGATGAT
GDKGDKGDRGDRGFRGWSPVFKSVAEDGSIYLYLSDWVGGENTKPNVLGYISPTGIVNYITEGATAINTDFAPQINDLQA
NKLDVGSTTSAIPEGSNLYYTDERVRAATLTGLSTATSTAIVATDTVLSAFGKAQAQLNLKQNSASLGTDVQATVLSTYT
VGGNTAIANTDTIAAAFGKAQGQINARQLSANLSSDVQALVLSSYVVGSNTALANTDTFIAALGKLQGQINAREVAANVP
ADVRATVLTGLSTASSTAITATDTVLSAFGKLQAQVNLKQDSSTLAASVRSTTLTGFSATPNSAVVAADTLLAAIGKLQA
QVDSLSSRVTALGG
>YMC-13-01-C62_23590
MEFSIVANPIFIPIAFAANGVKNPIQKVRQVGQDPEDFTWDEGSPLITMTKIEDGGKAPKGQDFNGVLNALSEHVIYGQN
GNRYTWSQDVIDEFGGYALGAIVQSDDTTKEFRSLVANNTVNPNNGLGGAWEVYSGQGSIPTATSTTAGITKVLNVLNSN
DVGSALSAAQGKVLNDNMNNFLNKFSSSLIANNGSFSIPLGNGTTIIVKYGSTSVNGDSNATVNFTTAFPSLCLNAQATL
NSVSFNPLDDAGCGVTWTRTGLTLRNGTANTLNISWLAIGY
>ZZ1_23795
MTTIARGLVTLKRNKVSFTSDLRDAAFSGVFRNGVEISTARPVKEFSEGSRRNIQSFKDRLAEEFKLRCAINRANAKHTI
QIGNMEMSINDALTYRTHVLPQLKALYAKMQKDLAANRSLFVQVEREFDAKMLKTPSDDAEFKTLLEKREKPTILDIQEE
LDEIKKTIDFFELEFDAILTENNPLIVLD
>ZZ1_23895
MALDPNINRIKFMRSSTAGAVPAPSLLDEGEIAVNLVDRTIFSKNGANVVELGFGKGGTVTGPINVTGGNAVSASQFNGA
LNGNAATASRLLTGRKINNVVFDGTKDITIEDSTKLYKTNVLTAAGDSRVIRDAATIRASGTAKGAVVIHLPKKANSDNT
MMKLCIQGFDYVAGRATQSNWSVDISGYNYTGAAWHSYQAISTGGPAPFDTVRWGQADNHQVIILGEAGASPSSWSYYNI
SIEKIYLTANSAASYDDPADPIYMAIEADISNYTINATMPLEGVAMAKRLEIGRTFTFTGDARGSLSFDGTANVATALTI
NSATTGQAGLVKLNNTLTSTSVTEALTAAQGKALQDTKVNRSGDTISGRLVVTQGITTPSISNDVTVPISFLGPSVNNSN
AGGIRVRNLEVNGAYGEATRPFGIFSKDGIVTGDSMSYSTLAALGTGDNIPFKVKDTNVGTTYGFVPFLGGSVQSSSGYR
TVTSIGVYRPGPNWAGSGMYMALGGTDSASTEAFLFKLGRTISSTTGPVYLDGIADFSRNIDASSSMFASDGTSGWRKLG
TATIPQSGRNVTIQLFGGIGFNAGAPSQAHPTTIVLKSGNGNPASINMVVNVNQKANILSNGGWTPGIGPSACFVKSTDP
ATPNDYDIYIHTGGYLYASVVVITGYQTSWVKDFQYTAVGAKPDGAVDAYVYNTLDSLDPEVFGAITFKNSVATPAKNTE
YTKLSMIPPTHTGGTWLHRLNDTVSTAEYIIKYGPTPVLRMDSSGTVYTATLRNSGATHLGNQMELGNVGTASPVYIDFH
SGASDIDYDARIISTGGTTAIGNGALSYIAASHTFNGSIGAGIISASSVSVSTGLGIANSSNTVLAGLSLYGGAQSGKPT
YGITFTGTSNAGTGRHGDLTNATWAVYLTCATAGAEKRGWIFQRSDNNTNVASISTNGVLSTNGSIQTLSDNTMINVGNN
SDLALVKKVGGAGFIGVGSNAGFAVKCSNASSVDPSNTFTNLFTVSSAGVANAVGGFTGTFSGTFNGTISGTLTGSLNGN
ASTATTLQTARAIGITGSGASGSVQFDGSDNAIIPLTVATQATATNNTTIATTAFVQNVNVAETGASAYAVRLKTPRSFQ
ITGGITTDAVSFDGQQNVTLTASNVDGSKVTGKVPAAAQADNATNATKANTLDIAGQKEAKLVATWTGGVYVGYSKPAKY
YSPTQIQIELGTGTVVQDRISQIKVGSLLHGVFAGSTGWANGLST
