# Supplementary material for: Discovery, structural characteristics and evolutionary analyses of functional domains in Acinetobacter baumannii phage tail fiber/spike proteins
Source: BMC Microbiol. 2025 Feb 12;25:73. doi: 10.1186/s12866-025-03790-2 (PMC11823257; doi:10.1186/s12866-025-03790-2)
Supplement: Supplementary file 10 — Supplementary Material 10: Table S1. Phage genomic features, taxonomy, and tail fiber/spike protein count. [file 12866_2025_3790_MOESM10_ESM.xlsx]

## Sheet: phage genomes
Supplementary Table 1.Phage genomic features, taxonomy, and tail fiber/spike protein count.
Phage	NCBI_code	length(bp)	GC(%)	Family	Subfamily	Genus	tail fiber/spike number
5W	MT349887.1	43032	39.84				0
A785.1	OR192057.1	38668	40.51	Chaseviridae			0
Ab_121	MT623546.1	102499	37.2			Saclayvirus	3
Ab_SZ3	MW151244.1	43070	45.62			Lokivirus	1
AB_SZ6	ON513429.1	40565	39.2	Autographiviridae	Beijerinckvirinae	Friunavirus	1
AB1	NC_042028.1	45159	37.69			Obolenskvirus	2
Ab105-1phi	KT588074.1	41496	39.49	Chaseviridae			2
Ab105-2phi	KT588075.2	61304	39.35			Vieuvirus	2
Ab105-2phideltaCI404ad	MZ514874.1	53211	39.48			Vieuvirus	2
Ab11510-phi	MT361972.1	50916	38.86			Vieuvirus	2
Ab124	MT633129.1	40471	39.5	Autographiviridae	Beijerinckvirinae	Friunavirus	1
Ab1656-2	MZ675741.1	50929	38.59			Vieuvirus	2
AB3	NC_021337.1	31185	39.18	Autographiviridae	Beijerinckvirinae	Friunavirus	1
Ab31	OR045355.1	46529	38.05			Obolenskvirus	2
Ab59	OR045357.1	46523	38.05			Obolenskvirus	2
Ab65	OR045358.1	46538	38.05			Obolenskvirus	3
Ab69	OR045356.1	45076	38.04			Obolenskvirus	0
AbKT21phiIII	NC_048142.1	40898	39.36	Autographiviridae	Beijerinckvirinae	Friunavirus	1
AB-Navy1	OL770258.1	166113	36.72	Straboviridae	Twarogvirinae	Lazarusvirus	2
AB-Navy4	OL770259.1	166964	36.76	Straboviridae	Twarogvirinae	Lazarusvirus	2
AB-Navy71	OL770260.1	166382	36.43	Straboviridae	Twarogvirinae	Hadassahvirus	2
AB-Navy97	OL770261.1	165480	36.72	Straboviridae	Twarogvirinae	Lazarusvirus	2
Abp1	NC_021316.1	42185	39.15	Autographiviridae	Beijerinckvirinae	Friunavirus	1
AbP2	NC_041998.1	45373	37.84			Obolenskvirus	2
Abp9	MN166083.1	44820	37.69			Obolenskvirus	1
Abp95	MZ618622.1	43176	37.84			Obolenskvirus	2
ABPH49	MH533020.1	149960	50.8		Vequintavirinae		4
AbpL	OP171942.1	41723	39.35	Autographiviridae	Beijerinckvirinae	Friunavirus	1
Abraxas	MT385367.1	166559	36.78	Straboviridae	Twarogvirinae	Lazarusvirus	2
AbTJ	MK340941.1	42670	39.32	Chaseviridae			2
AbTP3phi1	OL770263.1	42093	39.14	Autographiviridae	Beijerinckvirinae	Friunavirus	1
AbTZA1	NC_049445.1	168223	36.35	Straboviridae	Twarogvirinae	Hadassahvirus	2
AC4	OL770262.1	168186	36.73	Straboviridae	Twarogvirinae	Lazarusvirus	2
Acba_11	OQ101254.1	67052	40.27				0
Acba_13	OQ101255.1	55385	40.03				0
Acba_14	OQ101256.1	54941	40.01				0
Acba_15	OQ101257.1	60424	40.01				1
Acba_18	OQ101259.1	53751	39.95				0
Acba_3	OQ101248.1	55181	40.06				0
Acba_4	OQ101249.1	57429	40.06	Straboviridae			1
Acba_6	OQ101251.1	42776	39.32	Autographiviridae	Beijerinckvirinae	Friunavirus	1
Aclw_9	OQ101253.1	32415	39.43	Mesyanzhinovviridae			0
AIIMS-AbE5-RC	OP291336.1	46540	39.13	Autographiviridae	Beijerinckvirinae	Friunavirus	0
AM101	NC_049511.1	166487	36.71	Straboviridae	Twarogvirinae	Lazarusvirus	2
AM106	MH115576.1	52031	40.17				0
AM24	KY000079.2	97177	37.26	Chaseviridae			4
AP22	NC_017984.1	46387	37.74			Obolenskvirus	1
APK09	MZ868724.1	41477	39.15	Autographiviridae	Beijerinckvirinae	Friunavirus	1
APK127v	ON210142.1	41380	39.2	Autographiviridae	Beijerinckvirinae	Friunavirus	1
APK15	MZ936315.1	41092	39.3	Autographiviridae	Beijerinckvirinae	Friunavirus	1
APK16	MZ868725.1	41135	39.44	Autographiviridae	Beijerinckvirinae	Friunavirus	1
APK20	MZ936316.1	42351	39.28	Autographiviridae	Beijerinckvirinae	Friunavirus	1
APK37.1	MZ967493.1	40966	39.18	Autographiviridae	Beijerinckvirinae	Friunavirus	1
APK77	MZ868726.1	41350	39.16	Autographiviridae	Beijerinckvirinae	Friunavirus	1
APK86	MZ936314.1	41297	39.25	Autographiviridae	Beijerinckvirinae	Friunavirus	1
Arbor	ON237674.1	45041	37.39			Obolenskvirus	1
Aristophanes	MT783706.1	43505	42.53	Autographiviridae	Beijerinckvirinae		1
Bestia	MW316733.1	97874	37.11	Chaseviridae			4
BM12	OP508218.1	41027	39.43	Autographiviridae	Beijerinckvirinae	Friunavirus	1
Bphi-R1888	MN516422.1	44590	37.87			Obolenskvirus	1
Bphi-R2919	MN516421.1	44227	37.77			Obolenskvirus	1
Brutus	ON036882.1	44931	37.43			Obolenskvirus	2
BS46	MN276049.1	94068	33.45				3
BUCT628	MZ593728.1	44935	37.52			Obolenskvirus	1
BUCT629	MZ712044.1	46325	37.59			Obolenskvirus	2
Cato	OM471864.1	45188	37.35			Obolenskvirus	2
DMU1	MT992243.1	43482	47.83				2
EAb13	OQ717042.1	82411	40.15	Chaseviridae			3
F70-K44	OQ378314.1	41041	39.26	Autographiviridae	Beijerinckvirinae	Friunavirus	1
fBenAci001	MW056501.1	40535	39.24	Autographiviridae	Beijerinckvirinae	Friunavirus	1
fBenAci002	MW056502.1	41953	39.22	Autographiviridae	Beijerinckvirinae	Friunavirus	1
fBenAci003	MW056503.1	40556	39.23	Autographiviridae	Beijerinckvirinae	Friunavirus	1
Fri1	NC_028848.1	41805	39.29	Autographiviridae	Beijerinckvirinae	Friunavirus	1
Henu6	MK240351.1	166890	34.33	Straboviridae	Twarogvirinae	Zedzedvirus	2
Herod	MW316732.1	97418	37.12	Chaseviridae			4
IME_AB3	NC_023590.1	43050	45.48			Lokivirus	1
IME-200	NC_028987.2	41243	39.31	Autographiviridae	Beijerinckvirinae	Friunavirus	1
KARL-1	NC_049441.1	166560	36.79	Straboviridae	Twarogvirinae	Lazarusvirus	2
Liucustia	MW349133.1	100533	37.11			Saclayvirus	3
LZ35	NC_031117.1	44885	37.95			Obolenskvirus	1
Maestro	MT949699.1	169176	36.33	Straboviridae	Twarogvirinae	Hadassahvirus	2
Melin	MW388003.1	167969	36.33	Straboviridae	Twarogvirinae	Hadassahvirus	2
Meroveus	MT741943.1	167683	36.72	Straboviridae	Twarogvirinae	Lazarusvirus	2
Minot	MW388001.1	167029	36.33	Straboviridae	Twarogvirinae	Hadassahvirus	2
Mithridates	MW316731.1	96720	37.17	Chaseviridae			4
Mokit	MW388002.1	167638	36.32	Straboviridae	Twarogvirinae	Hadassahvirus	2
Morttis	MW388004.1	169150	36.33	Straboviridae	Twarogvirinae	Hadassahvirus	2
MRABP9	OP727261.1	40342	39.49	Autographiviridae	Beijerinckvirinae	Friunavirus	1
NJ01	OQ221563.1	44487	54.63			Dhillonvirus	1
NJ02	OR126895.1	45832	37.87			Obolenskvirus	2
Octan	MT409116.1	166760	36.72	Straboviridae	Twarogvirinae	Lazarusvirus	2
P1068	OQ689089.1	45990	37.44			Obolenskvirus	1
P577	OR180307.1	98154	37.03	Chaseviridae			4
Paty	MW366784.1	41264	39.42	Autographiviridae	Beijerinckvirinae	Friunavirus	1
pB3074	OQ730192.1	41894	39.38	Autographiviridae	Beijerinckvirinae	Friunavirus	1
PBAB08	MG366114.1	42312	38.57	Autographiviridae			2
PBAB25	MG366115.1	40260	42.84			Lokivirus	1
Petty	NC_023570.1	40739	42.19	Autographiviridae	Beijerinckvirinae	Pettyvirus	1
Phab24	MZ477002.1	93604	33.65	Chaseviridae			3
phage 4316	OM334891.1	41332	41.06	Casjensviridae			0
phage 53	MW590698.1	42916	47.11	Mesyanzhinovviridae			2
PhaR5	OL763420.1	164549	36.74	Straboviridae	Twarogvirinae	Lazarusvirus	2
phiAB1	NC_028675.1	41526	39.09	Autographiviridae	Beijerinckvirinae	Friunavirus	1
phiAB6	NC_031086.1	40570	39.47	Autographiviridae	Beijerinckvirinae	Friunavirus	1
Pipo	MW366783.1	41956	39.16	Autographiviridae	Beijerinckvirinae	Friunavirus	1
Presley	NC_023581.1	77792	37.77	Schitoviridae		Presleyvirus	1
Scipio	ON036883.1	44602	37.64			Obolenskvirus	2
SH-Ab-15497	MG674163.1	43420	47.87	Mesyanzhinovviridae			2
SH-Ab-15519	NC_041905.1	40493	39.46	Autographiviridae	Beijerinckvirinae	Friunavirus	1
SH-Ab-15599	MH517022.1	143204	38.46	Ackermannviridae			3
SHI	ON480525.1	44180	37.41			Obolenskvirus	1
Stupor	MN662249.1	164309	36.83	Straboviridae	Twarogvirinae	Lazarusvirus	2
SWH-Ab-1	NC_047896.1	41567	39.42	Autographiviridae	Beijerinckvirinae	Friunavirus	1
SWH-Ab-3	NC_047883.1	41730	39.38	Autographiviridae	Beijerinckvirinae	Friunavirus	1
TAC1	MK170160.1	101770	37.49			Saclayvirus	3
TaPaz	MZ043613.1	93703	32.64	Chaseviridae			3
vB_Ab4_Hep4	OP019135.1	41463	39.29	Autographiviridae	Beijerinckvirinae	Friunavirus	1
vB_Ab4_Hep4-M	OR075895.1	41462	39.3	Autographiviridae	Beijerinckvirinae	Friunavirus	1
vB_AbaA_LLY	OQ503491.1	42869	53.89	Autographiviridae	Slopekvirinae	Drulisvirus	2
vB_AbaAut_ChT04	OQ858591.1	41158	39.27	Autographiviridae	Beijerinckvirinae	Friunavirus	1
vB_AbaM_AB3P2	OR526523.1	44824	37.75			Obolenskvirus	2
vB_AbaM_AB4P2	OR544125.1	45680	46.13				1
vB_AbaM_ABMM1	OQ471969.1	75731	37.32				0
vB_AbaM_ABPW7	OP562383.1	148647	39.04		Stephanstirmvirinae	Phapecoctavirus	3
vB_AbaM_Acibel004	NC_025462.1	99730	37.27			Saclayvirus	4
vB_AbaM_B09_Aci01-1	NC_048074.1	103628	37.19			Saclayvirus	3
vB_AbaM_B09_Aci02-2	NC_048075.1	104354	37.18			Saclayvirus	3
vB_AbaM_B09_Aci05	NC_048080.1	102789	37.21			Saclayvirus	3
vB_AbaM_B9	MH133207.1	93641	32.57				3
vB_AbaM_BP10	OP585104.1	44443	37.26			Obolenskvirus	2
vB_AbaM_CP14	OP585105.1	102099	37.36			Saclayvirus	3
vB_AbaM_DP45	OP585103.1	164031	36.77	Straboviridae	Twarogvirinae	Lazarusvirus	2
vB_AbaM_IME284	MH853787.1	43557	38.3			Obolenskvirus	1
vB_AbaM_IME285	MH853786.1	45063	37.87			Obolenskvirus	2
vB_AbaM_ME3	NC_041884.1	234900	30.76			Metrivirus	2
vB_AbaM_P1	OL960030.1	105384	37.7			Saclayvirus	3
vB_AbaM_phiAbaA1	NC_031280.1	104906	37.77			Saclayvirus	3
vB_AbaM_PhT2	NC_049494.1	166330	36.37	Straboviridae	Twarogvirinae	Hadassahvirus	2
vB_AbaM-IME-AB2	NC_041857.1	43665	37.5			Obolenskvirus	1
vB_AbaP_100	MW926912.1	41743	39.57	Autographiviridae	Beijerinckvirinae	Friunavirus	1
vB_AbaP_46-62_Aci07	NC_048076.1	42330	39.14	Autographiviridae	Beijerinckvirinae	Friunavirus	1
vB_AbaP_ABWU2101	OK546191.1	41496	39.45	Autographiviridae	Beijerinckvirinae	Friunavirus	1
vB_AbaP_Acibel007	NC_025457.1	42654	41.17	Autographiviridae	Beijerinckvirinae	Daemvirus	0
vB_AbaP_AGC01	MT263719.1	41231	39.48	Autographiviridae	Beijerinckvirinae	Friunavirus	1
vB_AbaP_Alexa	MT375042.1	40237	49.07	Peduoviridae			1
vB_AbaP_APK116	MN807295.1	41765	39.08	Autographiviridae	Beijerinckvirinae	Friunavirus	1
vB_AbaP_APK128	MW459163.1	42013	39.22	Autographiviridae	Beijerinckvirinae	Friunavirus	1
vB_AbaP_APK14	MK089780.1	41767	39.2	Autographiviridae	Beijerinckvirinae	Friunavirus	1
vB_AbaP_APK2	MK257719.1	41476	39.24	Autographiviridae	Beijerinckvirinae	Friunavirus	1
vB_AbaP_APK2-2	MK257720.1	41426	39.38	Autographiviridae	Beijerinckvirinae	Friunavirus	1
vB_AbaP_APK26	MW345241.1	41097	39.26	Autographiviridae	Beijerinckvirinae	Friunavirus	1
vB_AbaP_APK32	MK257722.1	41142	39.31	Autographiviridae	Beijerinckvirinae	Friunavirus	1
vB_AbaP_APK37	MK257723.1	41981	39.16	Autographiviridae	Beijerinckvirinae	Friunavirus	1
vB_AbaP_APK44	MN604238.1	41461	39.07	Autographiviridae	Beijerinckvirinae	Friunavirus	1
vB_AbaP_APK48	MN294712.1	41105	39.26	Autographiviridae	Beijerinckvirinae	Friunavirus	0
vB_AbaP_APK48-3	MN614471.1	41196	39.23	Autographiviridae	Beijerinckvirinae	Friunavirus	0
vB_AbaP_APK81	MT741944.1	42233	39.32	Autographiviridae	Beijerinckvirinae	Friunavirus	1
vB_AbaP_APK87	MN604239.1	42402	39.05	Autographiviridae	Beijerinckvirinae	Friunavirus	1
vB_AbaP_APK89	MN651570.1	41198	39.4	Autographiviridae	Beijerinckvirinae	Friunavirus	1
vB_AbaP_APK93	MK257721.1	41668	39.38	Autographiviridae	Beijerinckvirinae	Friunavirus	1
vB_AbaP_Apostate	NC_049491.1	164746	36.75	Straboviridae	Twarogvirinae	Lazarusvirus	2
vB_AbaP_AS11	NC_041915.1	41642	39.29	Autographiviridae	Beijerinckvirinae	Friunavirus	1
vB_AbaP_AS12	NC_041914.1	41402	39.31	Autographiviridae	Beijerinckvirinae	Friunavirus	1
vB_AbaP_B09_Aci08	NC_048081.1	42067	39.28	Autographiviridae	Beijerinckvirinae	Friunavirus	1
vB_AbaP_B1	NC_042003.1	40879	39.14	Autographiviridae	Beijerinckvirinae	Friunavirus	1
vB_AbaP_B3	NC_042004.1	40598	39.28	Autographiviridae	Beijerinckvirinae	Friunavirus	1
vB_AbaP_B5	NC_042005.1	41608	39.31	Autographiviridae	Beijerinckvirinae	Friunavirus	1
vB_AbaP_Berthold	NC_049490.1	165927	36.71	Straboviridae	Twarogvirinae	Lazarusvirus	2
vB_AbaP_D2	NC_042124.1	39964	39.23	Autographiviridae	Beijerinckvirinae	Friunavirus	1
vB_AbaP_D2M	MN212906.1	39963	39.24	Autographiviridae	Beijerinckvirinae	Friunavirus	1
vB_AbaP_EPab_B	OQ730212.1	39339	39.29	Autographiviridae	Beijerinckvirinae	Friunavirus	1
vB_AbaP_HB01	OP917929.1	112623	37.68			Saclayvirus	5
vB_AbaP_IME546	MN395291.1	40540	39.12	Autographiviridae	Beijerinckvirinae	Friunavirus	1
vB_AbaP_Kimel	NC_049492.1	167922	36.73	Straboviridae	Twarogvirinae	Lazarusvirus	2
vB_AbaP_Konradin	NC_049479.1	166210	36.75	Straboviridae	Twarogvirinae	Lazarusvirus	2
vB_AbaP_Lazarus	NC_049493.1	165151	36.76	Straboviridae	Twarogvirinae	Lazarusvirus	2
vB_AbaP_PD-6A3	NC_028684.1	41563	39.48	Autographiviridae	Beijerinckvirinae	Friunavirus	1
vB_AbaP_PD-AB9	NC_028679.1	40938	39.34	Autographiviridae	Beijerinckvirinae	Friunavirus	1
vB_AbaP_PE21	OL964948.1	41655	39.29	Autographiviridae	Beijerinckvirinae	Friunavirus	1
vB_AbaP_PMK34	MN433707.1	41847	39.34	Autographiviridae	Beijerinckvirinae	Friunavirus	1
vB_AbaP_WU2001	MZ099557.1	40792	39.41	Autographiviridae	Beijerinckvirinae	Friunavirus	1
vB_AbaP_ZHSHW	OM925528.1	41495	39.29	Autographiviridae	Beijerinckvirinae	Friunavirus	1
vB_AbaS_D0	MK411820.1	43051	45.48			Lokivirus	1
vB_AbaS_Eva	PP236951.1	50174	39.16			Vieuvirus	2
vB_AbaS_Ftm	PP236950.1	48487	39.23			Vieuvirus	2
vB_AbaS_Gln	PP294865.1	50043	39.14			Vieuvirus	2
vB_AbaS_Loki	NC_042137.1	41308	44.35			Lokivirus	1
vB_AbaS_SA1	PP236949.1	50108	39.15			Vieuvirus	2
vB_AbaS_TCUP2199	ON323491.1	79572	40.39				3
vB_AbaS_TRS1	NC_031098.1	40749	40.26				0
vB_AbM_WUPSU	OL743187.1	44241	37.23			Obolenskvirus	0
vB_Ab-P-7	OQ982387.1	41236	39.27	Autographiviridae	Beijerinckvirinae	Friunavirus	1
vB_IME_Ab2712	OK149216.1	74579	43.3	Schitoviridae			2
WCHABP1	NC_041966.1	45888	37.63			Obolenskvirus	1
WCHABP12	NC_041924.1	45415	37.58			Obolenskvirus	2
WCHABP5	NC_041967.1	40409	39.39	Autographiviridae	Beijerinckvirinae	Friunavirus	1
YC#06	ON391949.1	48885	40.14			Vieuvirus	2
YMC/09/02/B1251	NC_019541.1	45364	39.05			Vieuvirus	2
YMC11/11/R3177	NC_041866.1	47575	39.83			Vieuvirus	2
YMC11/12/R1215	KP861231.1	44866	37.59			Obolenskvirus	1
YMC11/12/R2315	NC_028855.1	44846	37.6			Obolenskvirus	1
YMC13/03/R2096	NC_027332.1	98170	37.04				4
YMC-13-01-C62	NC_024785.1	44844	37.6			Obolenskvirus	1
ZZ1	NC_018087.3	166687	34.41	Straboviridae	Twarogvirinae	Zedzedvirus	2
