# Supplementary material for: Discovery, structural characteristics and evolutionary analyses of functional domains in Acinetobacter baumannii phage tail fiber/spike proteins
Source: BMC Microbiol. 2025 Feb 12;25:73. doi: 10.1186/s12866-025-03790-2 (PMC11823257; doi:10.1186/s12866-025-03790-2)
Supplement: Supplementary file 11 — Supplementary Material 11: Table S2. Characteristics and functional domains of 313 tail fiber/spike proteins. [file 12866_2025_3790_MOESM11_ESM.xlsx]

## Sheet: tail proteins
Supplementary Table 2. Characteristics and functional domains of 313 tail fiber/spike proteins.
				Functional domains
protein_name*	start(genome)	end(genome)	length	Dit-like phage tail protein	Dit-like phage tail protein start	Dit-like phage tail protein end	Putative phage tail protein	Putative phage tail protein start	Putative phage tail protein end	Fibronectin type III	Fibronectin type III start	Fibronectin type III end	Pectin lyase-like	Pectin lyase-like start	Pectin lyase-like end	Pectin lyase-2	Pectin lyase start	Pectin lyase end	G3DSA:2.60.40.3940	G3DSA:2.60.40.3940 start	G3DSA:2.60.40.3940 end	host specificity factor TipJ family phage tail protein	host specificity factor TipJ family phage tail protein start	host specificity factor TipJ family phage tail protein end	pyocin_knob	pyocin_knob start	pyocin_knob end	Tail fibre protein p36	Tail fibre protein p36 start	Tail fibre protein p36 end	Collagen triple helix repeat (20 copies)	Collagen triple helix repeat (20 copies) start	Collagen triple helix repeat (20 copies) end	G3DSA:2.120.10.10	G3DSA:2.120.10.10 start	G3DSA:2.120.10.10 end	phage_tailspike_middle	phage_tailspike_middle start	phage_tailspike_middle end	(Trans)glycosidases	(Trans)glycosidases start	(Trans)glycosidases end	G3DSA:2.10.10.20	G3DSA:2.10.10.20 start	G3DSA:2.10.10.20 end	Phage Tail Collar Domain	Phage Tail Collar Domain start	Phage Tail Collar Domain end	Short tail fibre protein receptor-binding domain
A785.1_88	14830	15426	198	Dit-like phage tail protein	24	149
A785.1_96	20174	22228	684
Ab_121_321	93760	92678	360
Ab_121_322	94613	93753	286
Ab_121_329	100889	99945	314	Dit-like phage tail protein	20	170
Ab_SZ3_333	3632	1170	820				Putative phage tail protein	265	409	Fibronectin type III	483	650
AB_SZ6_443	34371	36926	851										Pectin lyase-like	302	742
AB1_531	37262	34971	763										Pectin lyase-like	201	535
AB1_532	38115	37264	283																G3DSA:2.60.40.3940	184	283
Ab105-1phi_591	29584	30180	198	Dit-like phage tail protein	24	149
Ab105-1phi_599	34930	36984	684
Ab105-2phi_672	28610	29707	365
Ab105-2phi_711	54665	55294	209
Ab105-2phideltaCI404ad_783	27813	29168	451
Ab105-2phideltaCI404ad_806	43805	47251	1148																			host specificity factor TipJ family phage tail protein	361	838
Ab11510-phi_857	17325	18476	383
Ab11510-phi_879	31743	35168	1141																			host specificity factor TipJ family phage tail protein	353	831
Ab124_965	39458	37377	693										Pectin lyase-like	171	468
Ab1656-2_979	4074	5252	392
Ab1656-2_992	15591	19016	1141																			host specificity factor TipJ family phage tail protein	353	831
AB3_1051	5506	2951	851										Pectin lyase-like	277	566
Ab31_1131	26371	27231	286
Ab31_1132	27239	29554	771
Ab59_1272	42810	43670	286
Ab59_1273	43678	45993	771
Ab65_1302	11634	10477	385
Ab65_1303	12791	11616	391
Ab65_1304	13659	12799	286
AbKT21phiIII_1599	38725	40896	723
AB-Navy1_1753	76017	75451	188
AB-Navy1_1854	156262	160014	1250																						pyocin_knob	334	408	Tail fibre protein p36	821	900
AB-Navy4_2018	76768	76202	188
AB-Navy4_2119	157358	161041	1227																						pyocin_knob	334	408	Tail fibre protein p36	803	880
AB-Navy71_2281	76769	76203	188
AB-Navy71_2383	155666	159832	1388
AB-Navy97_2546	75779	75213	188
AB-Navy97_2647	155624	159367	1247																						pyocin_knob	334	408	Tail fibre protein p36	820	899
Abp1_2713	35580	37913	777										Pectin lyase-like	291	615										pyocin_knob	671	761
AbP2_2740	9377	7047	776
AbP2_2741	10209	9379	276																G3DSA:2.60.40.3940	183	276
Abp9_2886	28821	29666	281																G3DSA:2.60.40.3940	186	281
Abp95_3002	36583	37434	283																G3DSA:2.60.40.3940	183	283
Abp95_3003	37436	39307	623										Pectin lyase-like	145	378
ABPH49_3027	12345	9463	960																												Collagen triple helix repeat (20 copies)	471	522
ABPH49_3314	136129	134276	617
ABPH49_3319	138818	137643	391																G3DSA:2.60.40.3940	291	390
ABPH49_3325	145190	142854	778																															G3DSA:2.120.10.10	150	477
AbpL_3383	35477	37558	693										Pectin lyase-like	171	469
Abraxas_3547	76756	76190	188
Abraxas_3646	156126	160034	1302																						pyocin_knob	564	650
AbTJ_3706	29941	30537	198	Dit-like phage tail protein	24	149
AbTJ_3714	35287	37341	684
AbTP3phi1_3780	35740	38208	822										Pectin lyase-like	235	542
AbTZA1_3899	59997	55855	1380
AbTZA1_4003	140115	140681	188
AC4_4210	77092	76526	188
AC4_4311	158101	162243	1380
Acba_15_4661	27841	29196	451
Acba_4_4922	24723	26078	451
Acba_6_5016	35862	38090	742
AM101_5329	76520	75954	188
AM101_5433	156219	159962	1247																						pyocin_knob	334	408	Tail fibre protein p36	820	900
AM24_5584	19770	22316	848																																		phage_tailspike_middle	266	669
AM24_5620	43178	44071	297	Dit-like phage tail protein	16	181
AM24_5627	48943	50031	362
AM24_5630	50780	52024	414																												Collagen triple helix repeat (20 copies)	50	96
AP22_5789	28090	28920	276																G3DSA:2.60.40.3940	181	276
APK09_5880	34863	37145	760										Pectin lyase-like	318	564																						phage_tailspike_middle	173	581
APK127v_5941	35154	37145	663
APK15_6003	34906	37158	750
APK16_6063	34762	37119	785
APK20_6125	35851	38433	860										Pectin lyase-like	203	363
APK37.1_6184	34423	36897	824										Pectin lyase-like	229	666
APK77_6243	34890	37415	841
APK86_6305	35160	37322	720										Pectin lyase-like	280	498
Arbor_6368	25541	26413	290																G3DSA:2.60.40.3940	195	290
Aristophanes_6459	36615	39596	993
Bestia_6529	21578	23929	783																																					(Trans)glycosidases	368	573
Bestia_6564	44281	45174	297	Dit-like phage tail protein	16	181
Bestia_6571	50046	51125	359																																								G3DSA:2.10.10.20	46	108
Bestia_6574	51874	53118	414																												Collagen triple helix repeat (20 copies)	50	96
BM12_6694	16667	14586	693										Pectin lyase-like	171	469
Bphi-R1888_6737	11921	12760	279																G3DSA:2.60.40.3940	183	279
Bphi-R2919_6833	12850	13689	279																G3DSA:2.60.40.3940	184	279
Brutus_6957	25675	26526	283																G3DSA:2.60.40.3940	184	283
Brutus_6958	26528	28900	790																						pyocin_knob	578	646
BS46_7045	25029	25739	236
BS46_7052	30690	31853	387																																											Phage Tail Collar Domain	226	283	Short tail fibre protein receptor-binding domain
BS46_7056	33168	35645	825																																		phage_tailspike_middle	243	646
BUCT628_7231	14063	14932	289																G3DSA:2.60.40.3940	194	289
BUCT629_7317	8424	6223	733																																		phage_tailspike_middle	150	553
BUCT629_7318	9271	8426	281																G3DSA:2.60.40.3940	188	281
Cato_7449	25399	26232	277
Cato_7450	26232	28514	760										Pectin lyase-like	208	434
DMU1_7514	14103	16079	658
DMU1_7518	17720	20776	1018				Putative phage tail protein	448	594	Fibronectin type III	841	962										host specificity factor TipJ family phage tail protein	240	709
EAb13_7616	27875	28876	333
EAb13_7650	52528	51503	341
EAb13_7651	55943	52554	1129
F70-K44_7733	34646	36904	752										Pectin lyase-like	204	489
fBenAci001_7794	33964	36489	841
fBenAci002_7857	35264	37480	738										Pectin lyase	252	553	Pectin lyase-like	527	677
fBenAci003_7917	34153	36447	764
Fri1_7981	35486	37837	783										Pectin lyase-like	292	623
Henu6_8047	48438	52595	1385
Henu6_8216	133808	133239	189
Herod_8319	21001	23100	699										Pectin lyase-like	286	517
Herod_8357	44360	45253	297	Dit-like phage tail protein	16	181
Herod_8364	50126	51205	359																																								G3DSA:2.10.10.20	45	108
Herod_8367	51954	53198	414																												Collagen triple helix repeat (20 copies)	50	96
IME_AB3_8483	18079	15617	820				Putative phage tail protein	265	409	Fibronectin type III	483	650
IME-200_8572	35572	37653	693										Pectin lyase-like	171	469
KARL-1_8619	27349	23492	1285																						pyocin_knob	564	646
KARL-1_8722	108495	109061	188
Liucustia_8905	33683	34627	314	Dit-like phage tail protein	20	170
Liucustia_8912	39959	40819	286
Liucustia_8913	40812	41894	360
LZ35_9068	17371	18231	286
Maestro_9281	76192	75626	188
Maestro_9389	158712	162596	1294																						pyocin_knob	568	648
Melin_9549	76183	75617	188
Melin_9652	157528	161415	1295																						pyocin_knob	568	648
Meroveus_9813	76565	75999	188
Meroveus_9912	156908	161158	1416																						pyocin_knob	751	838
Minot_10072	75782	75216	188
Minot_10176	156532	160419	1295																						pyocin_knob	568	648
Mithridates_10251	21578	24475	965
Mithridates_10281	43034	43927	297	Dit-like phage tail protein	16	181
Mithridates_10288	48799	49887	362
Mithridates_10291	50636	51880	414																												Collagen triple helix repeat (20 copies)	50	96
Mokit_10539	75802	75236	188
Mokit_10644	157161	161048	1295																						pyocin_knob	568	648
Morttis_10805	76130	75564	188
Morttis_10914	158640	162524	1294																						pyocin_knob	568	648
MRABP9_10975	34313	36394	693										Pectin lyase-like	171	468
NJ01_11031	28618	26828	596
NJ02_11126	31791	29791	666										Pectin lyase-like	142	441
NJ02_11127	32638	31793	281																G3DSA:2.60.40.3940	188	281
Octan_11299	75515	74949	188
Octan_11399	155985	160235	1416																						pyocin_knob	751	838
P1068_11438	15190	16035	281
P577_11530	13882	14775	297	Dit-like phage tail protein	16	181
P577_11537	19647	20726	359																																								G3DSA:2.10.10.20	42	108
P577_11540	21475	22719	414																												Collagen triple helix repeat (20 copies)	50	96
P577_11696	88445	91207	920										Pectin lyase-like	376	660
Paty_11770	35690	37726	678
pB3074_11836	36871	34790	693										Pectin lyase-like	171	460
PBAB08_11861	5942	5340	200
PBAB08_11915	19585	18698	295																G3DSA:2.60.40.3940	184	277
PBAB25_12048	15341	14070	423							Fibronectin type III	166	334
Petty_12158	33863	36619	918										Pectin lyase-like	333	604										pyocin_knob	703	775
Phab24_12169	1971	1261	236
Phab24_12356	87375	85303	690
Phab24_12360	89914	88799	371
phage_53_12426	1406	4432	1008				Putative phage tail protein	437	584	Fibronectin type III	717	800										host specificity factor TipJ family phage tail protein	230	699
phage_53_12485	40833	42812	659
PhaR5_12536	36503	40246	1247																						pyocin_knob	334	408	Tail fibre protein p36	820	899
PhaR5_12700	122435	121869	188
phiAB1_12802	34719	37367	882																						pyocin_knob	679	751
phiAB6_12862	34281	36380	699										Pectin lyase-like	221	495
Pipo_12925	36356	38392	678
Presley_13020	62664	60865	599
Scipio_13084	24779	25609	276																G3DSA:2.60.40.3940	181	276
Scipio_13085	25611	27515	634
SH-Ab-15497_13152	14096	16075	659
SH-Ab-15497_13156	17716	20772	1018				Putative phage tail protein	448	594	Fibronectin type III	833	962										host specificity factor TipJ family phage tail protein	240	709
SH-Ab-15519_13251	30678	28597	693										Pectin lyase-like	171	468
SH-Ab-15599_13414	102766	99959	935
SH-Ab-15599_13461	137531	134730	933
SH-Ab-15599_13463	140238	137830	802										Pectin lyase-like	321	660
SHI_13567	43549	44178	209
Stupor_13720	74768	74202	188
Stupor_13819	154091	158317	1408																						pyocin_knob	750	837
SWH-Ab-1_13886	38682	41132	816
SWH-Ab-3_13951	39523	41622	699										Pectin lyase-like	221	454
TAC1_14010	33048	33989	313	Dit-like phage tail protein	20	169
TAC1_14017	39696	40556	286
TAC1_14018	40549	41631	360
TaPaz_14214	33697	34407	236
TaPaz_14221	39369	40415	348
TaPaz_14226	44386	47001	871
vB_Ab4_Hep4_14387	27016	24896	706										Pectin lyase-like	219	479
vB_Ab4_Hep4-M_14438	30064	32184	706										Pectin lyase-like	219	479
vB_AbaA_LLY_14466	6351	7274	307
vB_AbaA_LLY_14476	11774	13729	651										Pectin lyase-like	265	568
vB_AbaAut_ChT04_14584	37907	35130	925
vB_AbaM_AB3P2_14603	10442	11287	281
vB_AbaM_AB3P2_14604	11297	13432	711
vB_AbaM_AB4P2_14746	31102	32994	630
vB_AbaM_ABPW7_15046	72295	72996	233	Dit-like phage tail protein	62	188
vB_AbaM_ABPW7_15057	83597	84658	353
vB_AbaM_ABPW7_15061	88669	90693	674
vB_AbaM_Acibel004_15350	86030	86902	290	Dit-like phage tail protein	20	171
vB_AbaM_Acibel004_15357	92086	92946	286
vB_AbaM_Acibel004_15358	92952	94031	359
vB_AbaM_Acibel004_15361	94748	95956	402
vB_AbaM_B09_Aci01-1_15430	34160	35104	314	Dit-like phage tail protein	20	170
vB_AbaM_B09_Aci01-1_15437	40436	41296	286
vB_AbaM_B09_Aci01-1_15438	41289	42371	360
vB_AbaM_B09_Aci02-2_15624	34146	35090	314	Dit-like phage tail protein	20	170
vB_AbaM_B09_Aci02-2_15631	40422	41282	286
vB_AbaM_B09_Aci02-2_15632	41275	42357	360
vB_AbaM_B09_Aci05_15828	34609	35553	314	Dit-like phage tail protein	20	170
vB_AbaM_B09_Aci05_15835	40885	41745	286
vB_AbaM_B09_Aci05_15836	41738	42820	360
vB_AbaM_B9_16029	32900	33610	236
vB_AbaM_B9_16036	38572	39618	348
vB_AbaM_B9_16040	40943	43576	877
vB_AbaM_BP10_16233	35078	35947	289																G3DSA:2.60.40.3940	194	289
vB_AbaM_BP10_16234	35949	38315	788																						pyocin_knob	576	657
vB_AbaM_CP14_16262	6133	5051	360
vB_AbaM_CP14_16263	6986	6126	286
vB_AbaM_CP14_16270	13262	12318	314	Dit-like phage tail protein	20	170
vB_AbaM_DP45_16579	69966	69400	188
vB_AbaM_DP45_16678	148836	152579	1247																						pyocin_knob	334	408	Tail fibre protein p36	820	899
vB_AbaM_IME284_16746	21887	21051	278																G3DSA:2.60.40.3940	179	278
vB_AbaM_IME285_16841	24776	22578	732																																		phage_tailspike_middle	150	553
vB_AbaM_IME285_16842	25650	24790	286
vB_AbaM_ME3_17000	123365	121641	574																																											Phage Tail Collar Domain	430	488
vB_AbaM_ME3_17090	161797	161192	201
vB_AbaM_P1_17245	1	717	238
vB_AbaM_P1_17252	6513	7373	286
vB_AbaM_P1_17253	7366	8448	360
vB_AbaM_phiAbaA1_17492	36823	37761	312	Dit-like phage tail protein	20	169
vB_AbaM_phiAbaA1_17499	43451	44311	286
vB_AbaM_phiAbaA1_17500	44304	45386	360
vB_AbaM_PhT2_17725	52189	48359	1276																						pyocin_knob	335	408	Tail fibre protein p36	803	880
vB_AbaM_PhT2_17831	134097	134663	188
vB_AbaM-IME-AB2_17977	36579	35719	286
vB_AbaP_100_17990	4190	6289	699										Pectin lyase-like	221	558
vB_AbaP_46-62_Aci07_18107	36019	38091	690																																					(Trans)glycosidases	292	498
vB_AbaP_ABWU2101_18123	5790	3709	693										Pectin lyase-like	171	464
vB_AbaP_AGC01_18293	35222	37303	693										Pectin lyase-like	171	449
vB_AbaP_Alexa_18333	23022	23687	221																																											Phage Tail Collar Domain	13	69
vB_AbaP_APK116_18418	35081	37666	861																						pyocin_knob	645	730
vB_AbaP_APK128_18479	35203	37839	878																						pyocin_knob	681	753
vB_AbaP_APK14_18541	35199	37754	851										Pectin lyase-like	323	559
vB_AbaP_APK2_18601	35159	37240	693										Pectin lyase-like	171	469
vB_AbaP_APK2-2_18661	35134	37215	693										Pectin lyase-like	171	469
vB_AbaP_APK26_18726	34626	36881	751
vB_AbaP_APK32_18787	35173	37209	678
vB_AbaP_APK37_18846	35263	37731	822										Pectin lyase-like	233	542
vB_AbaP_APK44_18910	35231	37489	752										Pectin lyase-like	204	490
vB_AbaP_APK81_19093	35812	38253	813										Pectin lyase	171	199	Pectin lyase-like	291	579
vB_AbaP_APK87_19155	36205	38367	720										Pectin lyase-like	234	526
vB_AbaP_APK89_19216	34906	37152	748										Pectin lyase-like	260	566
vB_AbaP_APK93_19278	35351	37432	693										Pectin lyase-like	171	469
vB_AbaP_Apostate_19435	74591	74025	188
vB_AbaP_Apostate_19535	155027	158755	1242																						pyocin_knob	334	408	Tail fibre protein p36	802	881
vB_AbaP_AS11_19595	35361	37712	783										Pectin lyase-like	292	621
vB_AbaP_AS12_19654	34488	37193	901
vB_AbaP_B09_Aci08_19713	35366	37687	773										Pectin lyase-like	328	571
vB_AbaP_B1_19775	34710	36992	760										Pectin lyase-like	328	564																						phage_tailspike_middle	173	581
vB_AbaP_B3_19834	33898	35997	699										Pectin lyase-like	222	557
vB_AbaP_B5_19903	35175	37460	761																																		phage_tailspike_middle	179	581
vB_AbaP_Berthold_20063	75859	75293	188
vB_AbaP_Berthold_20164	156153	159935	1260																						pyocin_knob	334	408	Tail fibre protein p36	820	899
vB_AbaP_D2_20175	3183	5282	699										Pectin lyase-like	221	556
vB_AbaP_D2M_20238	5972	3873	699										Pectin lyase-like	221	557
vB_AbaP_EPab_B_20341	33542	35578	678
vB_AbaP_HB01_20349	1	717	238
vB_AbaP_HB01_20356	6513	7373	286
vB_AbaP_HB01_20357	7366	8448	360
vB_AbaP_HB01_20542	105026	105967	313	Dit-like phage tail protein	20	169
vB_AbaP_HB01_20549	111763	112623	286
vB_AbaP_IME546_20599	34338	37001	887										Pectin lyase-like	398	703
vB_AbaP_Kimel_20760	76871	76305	188
vB_AbaP_Kimel_20860	157204	161334	1376																						pyocin_knob	955	1034
vB_AbaP_Konradin_21019	74719	74153	188
vB_AbaP_Konradin_21119	155771	159622	1283																						pyocin_knob	564	644
vB_AbaP_Lazarus_21281	75808	75242	188
vB_AbaP_Lazarus_21382	155197	158943	1248																						pyocin_knob	334	408	Tail fibre protein p36	821	900
vB_AbaP_PD-6A3_21407	14279	16729	816
vB_AbaP_PD-AB9_21465	6574	4073	833
vB_AbaP_PE21_21566	35374	37725	783										Pectin lyase-like	292	621
vB_AbaP_PMK34_21630	35605	37704	699										Pectin lyase-like	221	557
vB_AbaP_WU2001_21679	30692	32791	699										Pectin lyase-like	225	402
vB_AbaP_ZHSHW_21751	35698	37734	678
vB_AbaS_D0_21808	30387	27925	820				Putative phage tail protein	265	409	Fibronectin type III	483	650
vB_AbaS_Eva_21842	10661	11809	382																						pyocin_knob	145	208
vB_AbaS_Eva_21865	26483	29929	1148																			host specificity factor TipJ family phage tail protein	360	838
vB_AbaS_Ftm_21925	10660	11928	422																						pyocin_knob	185	248
vB_AbaS_Ftm_21945	24065	27511	1148																			host specificity factor TipJ family phage tail protein	360	838
vB_AbaS_Gln_22004	10661	11809	382																						pyocin_knob	145	208
vB_AbaS_Gln_22027	26483	29929	1148																			host specificity factor TipJ family phage tail protein	360	838
vB_AbaS_Loki_22088	18593	21055	820				Putative phage tail protein	265	410	Fibronectin type III	483	653
vB_AbaS_SA1_22143	10661	11809	382																						pyocin_knob	145	208
vB_AbaS_SA1_22166	26483	29929	1148																			host specificity factor TipJ family phage tail protein	360	838
vB_AbaS_TCUP2199_22260	26571	27569	332
vB_AbaS_TCUP2199_22297	51497	50496	333
vB_AbaS_TCUP2199_22298	54938	51549	1129
vB_Ab-P-7_22539	34407	36779	790										Pectin lyase-like	217	505
vB_IME_Ab2712_22615	35749	34913	278
vB_IME_Ab2712_22640	71330	69537	597
WCHABP1_22651	4899	4054	281																G3DSA:2.60.40.3940	187	281
WCHABP12_22756	10298	11143	281																G3DSA:2.60.40.3940	187	281
WCHABP12_22757	11145	13343	732																																		phage_tailspike_middle	150	553
WCHABP5_22838	3183	5282	699										Pectin lyase-like	221	557
YC#06_22940	22282	23277	331
YC#06_22957	35515	38961	1148																			host specificity factor TipJ family phage tail protein	360	838
YMC/09/02/B1251_23023	22278	23432	384
YMC/09/02/B1251_23039	35149	38595	1148																			host specificity factor TipJ family phage tail protein	360	838
YMC11/11/R3177_23056	888	4334	1148																			host specificity factor TipJ family phage tail protein	360	838
YMC11/11/R3177_23134	37898	39052	384
YMC11/12/R1215_23165	11906	12751	281																G3DSA:2.60.40.3940	187	281
YMC11/12/R2315_23334	44703	43858	281																G3DSA:2.60.40.3940	187	281
YMC13/03/R2096_23373	12032	14794	920										Pectin lyase-like	376	660
YMC13/03/R2096_23411	35622	36515	297	Dit-like phage tail protein	16	181
YMC13/03/R2096_23418	41387	42466	359																																								G3DSA:2.10.10.20	42	108
YMC13/03/R2096_23421	43215	44459	414																												Collagen triple helix repeat (20 copies)	50	96
YMC-13-01-C62_23590	21525	20680	281																G3DSA:2.60.40.3940	187	281
ZZ1_23795	74934	74365	189
ZZ1_23895	156516	160253	1245
*Tail fiber/spike protein names are defined by their respective phage genome identifiers, followed by unique protein sequence numbers
[truncated: 53 more columns]
